# Supplementary material for: Transcriptional Convergence of Oligodendrocyte Lineage Progenitors during Development
Source: Dev Cell. 2018 Aug 20;46(4):504–517.e7. doi: 10.1016/j.devcel.2018.07.005 (PMC6104814; doi:10.1016/j.devcel.2018.07.005)
Supplement: Table S1. Differential Gene Expression Tables Comparing Different Conditions in the Bulk RNA-Seq Experiment, Related to Figure 1 — Differentially expressed known and novel transcripts are shown, along with gene ontology terms associated with differentially expressed genes [file mmc2.xlsx]

## Sheet: Legend
Gene Ontology and Differential Expression of Known And Novel Transcripts_ BulkRNASeq
	Legend:
	know	known genes
	novel	novel transcripts identified in bulk RNA-Seq
	GO	gene ontology
	DE	Differential Expression
	BvsS	E13.5 and P7, Brain versus Spinal cord
	P7vsE	Brain and Spinal Cord, P7 versus E13.5
	EBvsS	E13.5, Brain versus Spinal cord
	P7BvsS	P7, Brain versus Spinal cord
	BP7vsE	Brain, P7 versus E13.5
	SP7vsE	Spinal Cord, P7 versus E13.5

## Sheet: BvsS_known
genes	logFC	AveExpr	t	P.Value	adj.P.Val	B	mgi_symbol	description	gene_biotype
ENSMUSG00000038227	-10.3349	0.43132	-14.2849	3.8516e-09	8.73487e-07	11.112	Hoxa9	homeobox A9 [Source:MGI Symbol;Acc:MGI:96180]	protein_coding
ENSMUSG00000000938	-9.20639	0.555707	-15.7364	1.2122e-09	4.14975e-07	12.2638	Hoxa10	homeobox A10 [Source:MGI Symbol;Acc:MGI:96171]	protein_coding
ENSMUSG00000038236	-9.16037	0.130725	-19.3127	1.01752e-10	1.17994e-07	13.9282	Hoxa7	homeobox A7 [Source:MGI Symbol;Acc:MGI:96179]	protein_coding
ENSMUSG00000038210	-8.81948	-1.18596	-20.3647	5.32636e-11	1.04589e-07	14.3343	Hoxa11	homeobox A11 [Source:MGI Symbol;Acc:MGI:96172]	protein_coding
ENSMUSG00000043342	-8.73384	-0.980721	-20.7297	4.28636e-11	9.90471e-08	14.4942	Hoxd9	homeobox D9 [Source:MGI Symbol;Acc:MGI:96210]	protein_coding
ENSMUSG00000027102	-8.67588	0.532745	-16.8525	5.31369e-10	2.65393e-07	12.8215	Hoxd8	homeobox D8 [Source:MGI Symbol;Acc:MGI:96209]	protein_coding
ENSMUSG00000000690	-8.56515	-0.149551	-28.2283	9.56147e-13	1.09867e-08	17.1515	Hoxb6	homeobox B6 [Source:MGI Symbol;Acc:MGI:96187]	protein_coding
ENSMUSG00000101174	-8.4467	-0.300426	-18.0635	2.29446e-10	1.84414e-07	13.4486	Hoxd4	homeobox D4 [Source:MGI Symbol;Acc:MGI:96208]	protein_coding
ENSMUSG00000056648	-8.42304	-0.86904	-18.8512	1.366e-10	1.32905e-07	13.675	Hoxb8	homeobox B8 [Source:MGI Symbol;Acc:MGI:96189]	protein_coding
ENSMUSG00000001657	-8.39337	-0.383027	-15.1886	1.8533e-09	5.3679e-07	11.7565	Hoxc8	homeobox C8 [Source:MGI Symbol;Acc:MGI:96198]	protein_coding
ENSMUSG00000038721	-8.22714	-0.400509	-19.6487	8.2457e-11	1.09496e-07	14.0756	Hoxb7	homeobox B7 [Source:MGI Symbol;Acc:MGI:96188]	protein_coding
ENSMUSG00000036139	-8.21897	-0.700192	-14.3201	3.74061e-09	8.73487e-07	11.0999	Hoxc9	homeobox C9 [Source:MGI Symbol;Acc:MGI:96199]	protein_coding
ENSMUSG00000050368	-8.07666	-0.95679	-17.3362	3.77472e-10	2.40619e-07	12.9167	Hoxd10	homeobox D10 [Source:MGI Symbol;Acc:MGI:96202]	protein_coding
ENSMUSG00000043219	-8.02891	-0.752931	-15.7986	1.15621e-09	4.14975e-07	12.0474	Hoxa6	homeobox A6 [Source:MGI Symbol;Acc:MGI:96178]	protein_coding
ENSMUSG00000038253	-7.92413	0.681504	-17.1597	4.27192e-10	2.46784e-07	13.2048	Hoxa5	homeobox A5 [Source:MGI Symbol;Acc:MGI:96177]	protein_coding
ENSMUSG00000042499	-7.89504	-1.1145	-15.5535	1.39476e-09	4.54835e-07	11.8877	Hoxd11	homeobox D11 [Source:MGI Symbol;Acc:MGI:96203]	protein_coding
ENSMUSG00000075588	-7.89028	-0.133545	-12.8982	1.28744e-08	1.95079e-06	10.0462	Hoxb2	homeobox B2 [Source:MGI Symbol;Acc:MGI:96183]	protein_coding
ENSMUSG00000079560	-7.87018	0.0983508	-10.7151	1.10356e-07	9.03345e-06	8.18621	Hoxa3	homeobox A3 [Source:MGI Symbol;Acc:MGI:96175]	protein_coding
ENSMUSG00000001661	-7.85763	-0.581793	-16.6255	6.25826e-10	2.82171e-07	12.6438	Hoxc6	homeobox C6 [Source:MGI Symbol;Acc:MGI:96197]	protein_coding
ENSMUSG00000020875	-7.79039	-0.997246	-16.8068	5.4906e-10	2.65393e-07	12.5494	Hoxb9	homeobox B9 [Source:MGI Symbol;Acc:MGI:96190]	protein_coding
ENSMUSG00000038700	-7.68887	-0.672075	-26.8421	1.78298e-12	1.09867e-08	16.6802	Hoxb5	homeobox B5 [Source:MGI Symbol;Acc:MGI:96186]	protein_coding
ENSMUSG00000086427	-7.57671	-1.79447	-20.1069	6.22353e-11	1.04589e-07	14.1439	Hoxa11os	homeobox A11, opposite strand [Source:MGI Symbol;Acc:MGI:107208]	processed_transcript
ENSMUSG00000039728	-7.45625	-1.06032	-9.05356	7.307e-07	3.56404e-05	6.34627	Slc6a5	solute carrier family 6 (neurotransmitter transporter, glycine), member 5 [Source:MGI Symbol;Acc:MGI:105090]	protein_coding
ENSMUSG00000001656	-7.3358	-1.59687	-11.0871	7.46685e-08	6.70059e-06	8.45691	Hoxc11	homeobox C11 [Source:MGI Symbol;Acc:MGI:96193]	protein_coding
ENSMUSG00000022484	-7.32679	-0.717568	-18.4379	1.7886e-10	1.57447e-07	13.6717	Hoxc10	homeobox C10 [Source:MGI Symbol;Acc:MGI:96192]	protein_coding
ENSMUSG00000075394	-7.30126	-0.271611	-10.8178	9.89668e-08	8.3922e-06	8.27891	Hoxc4	homeobox C4 [Source:MGI Symbol;Acc:MGI:96195]	protein_coding
ENSMUSG00000038692	-7.09883	0.073549	-15.5115	1.44072e-09	4.59192e-07	12.1145	Hoxb4	homeobox B4 [Source:MGI Symbol;Acc:MGI:96185]	protein_coding
ENSMUSG00000022485	-7.09261	0.070595	-13.5926	6.94071e-09	1.24569e-06	10.7161	Hoxc5	homeobox C5 [Source:MGI Symbol;Acc:MGI:96196]	protein_coding
ENSMUSG00000000942	-6.95291	-1.36455	-19.7712	7.64381e-11	1.09496e-07	14.038	Hoxa4	homeobox A4 [Source:MGI Symbol;Acc:MGI:96176]	protein_coding
ENSMUSG00000048763	-6.81638	1.29803	-14.7896	2.54714e-09	6.50426e-07	11.8458	Hoxb3	homeobox B3 [Source:MGI Symbol;Acc:MGI:96184]	protein_coding
ENSMUSG00000052371	-6.70165	-2.26926	-25.7783	2.93887e-12	1.3582e-08	15.9186	Hoxd3os1	homeobox D3, opposite strand 1 [Source:MGI Symbol;Acc:MGI:1923875]	antisense
ENSMUSG00000079277	-6.52072	-1.39825	-9.77421	3.12063e-07	1.92293e-05	7.15572	Hoxd3	homeobox D3 [Source:MGI Symbol;Acc:MGI:96207]	protein_coding
ENSMUSG00000056468	-6.02236	-1.85998	-16.4728	6.99455e-10	2.96337e-07	12.3619	5730596B20Rik	RIKEN cDNA 5730596B20 gene [Source:MGI Symbol;Acc:MGI:1924830]	protein_coding
ENSMUSG00000084844	-6.00964	-1.46658	-8.06984	2.54363e-06	9.21473e-05	5.15114	Hoxb3os	homeobox B3 and homeobox B2, opposite strand [Source:MGI Symbol;Acc:MGI:103211]	antisense
ENSMUSG00000085696	-5.95567	-2.136	-16.8985	5.14166e-10	2.64024e-07	12.5695	Hoxaas3	Hoxa cluster antisense RNA 3 [Source:MGI Symbol;Acc:MGI:1919878]	antisense
ENSMUSG00000014704	-5.92776	-0.0110344	-13.3362	8.69051e-09	1.46048e-06	10.5727	Hoxa2	homeobox A2 [Source:MGI Symbol;Acc:MGI:96174]	protein_coding
ENSMUSG00000050328	-5.90168	-2.56977	-11.128	7.15759e-08	6.51799e-06	8.43148	Hoxc12	homeobox C12 [Source:MGI Symbol;Acc:MGI:96194]	protein_coding
ENSMUSG00000029844	-5.66666	-2.27581	-13.951	5.10033e-09	1.024e-06	10.7322	Hoxa1	homeobox A1 [Source:MGI Symbol;Acc:MGI:96170]	protein_coding
ENSMUSG00000042448	-5.62592	-2.87393	-11.332	5.8079e-08	5.68068e-06	8.54897	Hoxd1	homeobox D1 [Source:MGI Symbol;Acc:MGI:96201]	protein_coding
ENSMUSG00000100642	-5.46509	-2.35553	-15.0503	2.0675e-09	5.70446e-07	11.4554	Gm28230	predicted gene 28230 [Source:MGI Symbol;Acc:MGI:5578936]	protein_coding
ENSMUSG00000026976	-5.45913	-2.07603	-6.16488	3.95222e-05	0.000680902	2.49745	Pax8	paired box 8 [Source:MGI Symbol;Acc:MGI:97492]	protein_coding
ENSMUSG00000085645	-5.31117	-2.689	-13.727	6.17817e-09	1.15363e-06	10.5116	Hoxb5os	homeobox B5 and homeobox B6, opposite strand [Source:MGI Symbol;Acc:MGI:1922645]	antisense
ENSMUSG00000075277	-5.2515	-1.74895	-14.2441	3.98491e-09	8.73487e-07	11.0534	Haglr	Hoxd antisense growth associated long non-coding RNA [Source:MGI Symbol;Acc:MGI:3026978]	lincRNA
ENSMUSG00000086903	-5.2146	-2.96663	-11.9562	3.12288e-08	3.56355e-06	9.12522	Hotair	HOX transcript antisense RNA (non-protein coding) [Source:MGI Symbol;Acc:MGI:3826586]	lincRNA
ENSMUSG00000004231	-5.19058	-2.1499	-9.34796	5.13041e-07	2.76504e-05	6.63741	Pax2	paired box 2 [Source:MGI Symbol;Acc:MGI:97486]	protein_coding
ENSMUSG00000087658	-5.13683	-2.64621	-12.6073	1.68236e-08	2.28677e-06	9.69128	Hotairm1	Hoxa transcript antisense RNA, myeloid-specific 1 [Source:MGI Symbol;Acc:MGI:3705155]	antisense
ENSMUSG00000049604	-5.09964	-2.99824	-6.38352	2.81597e-05	0.000531727	2.83296	Hoxb13	homeobox B13 [Source:MGI Symbol;Acc:MGI:107730]	protein_coding
ENSMUSG00000020061	-4.99578	2.29317	-20.2528	5.69732e-11	1.04589e-07	15.6664	Mybpc1	myosin binding protein C, slow-type [Source:MGI Symbol;Acc:MGI:1336213]	protein_coding
ENSMUSG00000056445	-4.99295	-1.29708	-8.08785	2.48383e-06	9.07461e-05	5.17737	Hoxaas2	Hoxa cluster antisense RNA 2 [Source:MGI Symbol;Acc:MGI:1913890]	processed_transcript
ENSMUSG00000078706	-4.99187	-0.825827	-11.9678	3.08788e-08	3.56355e-06	9.36632	Gm53	predicted gene 53 [Source:MGI Symbol;Acc:MGI:2684899]	lincRNA
ENSMUSG00000099758	-4.98361	-2.60593	-15.4549	1.50523e-09	4.71622e-07	11.6032	Gm10830	predicted gene 10830 [Source:MGI Symbol;Acc:MGI:3641625]	antisense
ENSMUSG00000001655	-4.94193	-2.82145	-11.2533	6.29305e-08	6.09075e-06	8.50991	Hoxc13	homeobox C13 [Source:MGI Symbol;Acc:MGI:99560]	protein_coding
ENSMUSG00000037578	-4.93568	-2.61109	-7.4358	6.02356e-06	0.000171839	4.31755	Pkd2l1	polycystic kidney disease 2-like 1 [Source:MGI Symbol;Acc:MGI:1352448]	protein_coding
ENSMUSG00000000263	-4.72265	-1.6034	-8.54978	1.3661e-06	5.80859e-05	5.74551	Glra1	glycine receptor, alpha 1 subunit [Source:MGI Symbol;Acc:MGI:95747]	protein_coding
ENSMUSG00000086077	-4.70281	-2.90183	-8.55538	1.35645e-06	5.80446e-05	5.72915	Gm14396	predicted gene 14396 [Source:MGI Symbol;Acc:MGI:3649369]	lincRNA
ENSMUSG00000038203	-4.63122	-2.65933	-6.77883	1.55101e-05	0.000347539	3.40502	Hoxa13	homeobox A13 [Source:MGI Symbol;Acc:MGI:96173]	protein_coding
ENSMUSG00000025216	-4.5681	-2.23187	-13.4941	7.56362e-09	1.33713e-06	10.2852	Lbx1	ladybird homeobox homolog 1 (Drosophila) [Source:MGI Symbol;Acc:MGI:104867]	protein_coding
ENSMUSG00000027460	-4.49212	-0.394063	-14.1109	4.45528e-09	9.35912e-07	11.2193	Angpt4	angiopoietin 4 [Source:MGI Symbol;Acc:MGI:1336887]	protein_coding
ENSMUSG00000026574	-4.35394	-1.01674	-6.74143	1.63955e-05	0.000362545	3.29714	Dpt	dermatopontin [Source:MGI Symbol;Acc:MGI:1928392]	protein_coding
ENSMUSG00000026468	-4.30312	-2.28237	-10.7424	1.07194e-07	8.88602e-06	8.07124	Lhx4	LIM homeobox protein 4 [Source:MGI Symbol;Acc:MGI:101776]	protein_coding
ENSMUSG00000023064	-4.20608	-2.49761	-7.74233	3.94675e-06	0.000124828	4.71583	Sncg	synuclein, gamma [Source:MGI Symbol;Acc:MGI:1298397]	protein_coding
ENSMUSG00000026418	-4.14463	0.506475	-9.2298	5.90673e-07	3.08451e-05	6.54435	Tnni1	troponin I, skeletal, slow 1 [Source:MGI Symbol;Acc:MGI:105073]	protein_coding
ENSMUSG00000042812	-4.13818	-2.16833	-8.09667	2.45508e-06	9.00487e-05	5.18565	Foxf1	forkhead box F1 [Source:MGI Symbol;Acc:MGI:1347470]	protein_coding
ENSMUSG00000004872	-4.12352	0.521713	-8.5774	1.31912e-06	5.71084e-05	5.76939	Pax3	paired box 3 [Source:MGI Symbol;Acc:MGI:97487]	protein_coding
ENSMUSG00000074207	-4.10671	-0.506272	-6.89998	1.29732e-05	0.000302805	3.52584	Adh1	alcohol dehydrogenase 1 (class I) [Source:MGI Symbol;Acc:MGI:87921]	protein_coding
ENSMUSG00000020542	-4.00929	-1.48898	-8.80972	9.85894e-07	4.54855e-05	6.06005	Myocd	myocardin [Source:MGI Symbol;Acc:MGI:2137495]	protein_coding
ENSMUSG00000102373	-3.95531	-3.64744	-9.9117	2.66789e-07	1.70653e-05	7.14184	9530018H14Rik	RIKEN cDNA 9530018H14 gene [Source:MGI Symbol;Acc:MGI:1924645]	TEC
ENSMUSG00000058914	-3.90669	-0.482812	-12.7341	1.49622e-08	2.11139e-06	10.1171	C1qtnf3	C1q and tumor necrosis factor related protein 3 [Source:MGI Symbol;Acc:MGI:1932136]	protein_coding
ENSMUSG00000070369	-3.78738	-2.32892	-6.08715	4.46555e-05	0.000747738	2.37659	Itgad	integrin, alpha D [Source:MGI Symbol;Acc:MGI:3578624]	protein_coding
ENSMUSG00000031737	-3.76202	0.907403	-10.0585	2.26099e-07	1.54803e-05	7.48455	Irx5	Iroquois related homeobox 5 (Drosophila) [Source:MGI Symbol;Acc:MGI:1859086]	protein_coding
ENSMUSG00000091712	-3.73816	0.0720037	-12.1716	2.53699e-08	3.02573e-06	9.63967	Sec14l5	SEC14-like lipid binding 5 [Source:MGI Symbol;Acc:MGI:3616084]	protein_coding
ENSMUSG00000001497	-3.73254	-2.54933	-3.85254	0.00211979	0.0135406	-1.38689	Pax9	paired box 9 [Source:MGI Symbol;Acc:MGI:97493]	protein_coding
ENSMUSG00000027375	-3.71063	2.22639	-5.10311	0.000225352	0.00249085	0.502411	Mal	myelin and lymphocyte protein, T cell differentiation protein [Source:MGI Symbol;Acc:MGI:892970]	protein_coding
ENSMUSG00000050063	-3.70639	-3.30879	-5.91697	5.85123e-05	0.000914335	2.13095	Klk6	kallikrein related-peptidase 6 [Source:MGI Symbol;Acc:MGI:1343166]	protein_coding
ENSMUSG00000101356	-3.69042	-2.54926	-9.14162	6.56759e-07	3.30813e-05	6.40321	Gm28876	predicted gene 28876 [Source:MGI Symbol;Acc:MGI:5579582]	lincRNA
ENSMUSG00000098749	-3.68437	-2.44535	-5.61855	9.49085e-05	0.00131225	1.63459	Gm27477	predicted gene, 27477 [Source:MGI Symbol;Acc:MGI:5530859]	misc_RNA
ENSMUSG00000087228	-3.65225	-1.73525	-5.70576	8.22914e-05	0.00118569	1.7458	Gm12827	predicted gene 12827 [Source:MGI Symbol;Acc:MGI:3651358]	lincRNA
ENSMUSG00000027270	-3.63614	0.221069	-8.55812	1.35174e-06	5.80446e-05	5.71804	Lamp5	lysosomal-associated membrane protein family, member 5 [Source:MGI Symbol;Acc:MGI:1923411]	protein_coding
ENSMUSG00000041730	-3.62223	-0.87236	-12.3823	2.0766e-08	2.68031e-06	9.73539	Prrxl1	paired related homeobox protein-like 1 [Source:MGI Symbol;Acc:MGI:2148204]	protein_coding
ENSMUSG00000045087	-3.60264	0.133214	-4.36473	0.000827757	0.00664722	-0.644389	S1pr5	sphingosine-1-phosphate receptor 5 [Source:MGI Symbol;Acc:MGI:2150641]	protein_coding
ENSMUSG00000087501	-3.55347	-2.94853	-5.27222	0.000168995	0.00201421	1.10425	Gm12116	predicted gene 12116 [Source:MGI Symbol;Acc:MGI:3652289]	lincRNA
ENSMUSG00000067261	-3.54606	-3.84356	-9.45078	4.54339e-07	2.55286e-05	6.65495	Foxd3	forkhead box D3 [Source:MGI Symbol;Acc:MGI:1347473]	protein_coding
ENSMUSG00000010476	-3.54228	2.11247	-8.60594	1.27237e-06	5.57172e-05	5.74237	Ebf3	early B cell factor 3 [Source:MGI Symbol;Acc:MGI:894289]	protein_coding
ENSMUSG00000000739	-3.5094	-0.992275	-9.72667	3.29576e-07	1.98863e-05	7.14201	Sult5a1	sulfotransferase family 5A, member 1 [Source:MGI Symbol;Acc:MGI:1931463]	protein_coding
ENSMUSG00000067724	-3.45423	-0.270517	-9.58364	3.88909e-07	2.27511e-05	6.98687	Gbx1	gastrulation brain homeobox 1 [Source:MGI Symbol;Acc:MGI:95667]	protein_coding
ENSMUSG00000091519	-3.44834	-3.51552	-8.95503	8.24111e-07	3.95702e-05	6.13424	Skor2	SKI family transcriptional corepressor 2 [Source:MGI Symbol;Acc:MGI:3645984]	protein_coding
ENSMUSG00000068196	-3.40252	3.19488	-9.33921	5.18398e-07	2.77771e-05	6.24395	Col8a1	collagen, type VIII, alpha 1 [Source:MGI Symbol;Acc:MGI:88463]	protein_coding
ENSMUSG00000005220	-3.37171	0.526395	-7.92275	3.09361e-06	0.000105126	4.86471	Corin	corin [Source:MGI Symbol;Acc:MGI:1349451]	protein_coding
ENSMUSG00000026934	-3.33222	-2.87372	-7.85518	3.38755e-06	0.000111521	4.85213	Lhx3	LIM homeobox protein 3 [Source:MGI Symbol;Acc:MGI:102673]	protein_coding
ENSMUSG00000022245	-3.29511	-0.505482	-6.87479	1.34618e-05	0.000312631	3.47938	Skor1	SKI family transcriptional corepressor 1 [Source:MGI Symbol;Acc:MGI:2443473]	protein_coding
ENSMUSG00000067219	-3.2774	-1.27604	-7.43971	5.99073e-06	0.000171166	4.30808	Nipal1	NIPA-like domain containing 1 [Source:MGI Symbol;Acc:MGI:1917951]	protein_coding
ENSMUSG00000035187	-3.27006	1.80418	-16.3692	7.54629e-10	3.03262e-07	13.1561	Nkx6-1	NK6 homeobox 1 [Source:MGI Symbol;Acc:MGI:1206039]	protein_coding
ENSMUSG00000079588	-3.23408	-1.92138	-5.69165	8.42066e-05	0.00120483	1.7434	Tmem182	transmembrane protein 182 [Source:MGI Symbol;Acc:MGI:1923725]	protein_coding
ENSMUSG00000056569	-3.19389	-2.46652	-8.36839	1.72269e-06	6.87811e-05	5.49244	Mpz	myelin protein zero [Source:MGI Symbol;Acc:MGI:103177]	protein_coding
ENSMUSG00000041046	-3.18805	0.502688	-12.6497	1.61745e-08	2.26516e-06	10.1189	Ramp3	receptor (calcitonin) activity modifying protein 3 [Source:MGI Symbol;Acc:MGI:1860292]	protein_coding
ENSMUSG00000025383	-3.16985	-2.0187	-4.99487	0.000271487	0.0028483	0.58682	Il23a	interleukin 23, alpha subunit p19 [Source:MGI Symbol;Acc:MGI:1932410]	protein_coding
ENSMUSG00000037106	-3.1591	-2.39179	-9.15487	6.46339e-07	3.27005e-05	6.4085	Fer1l6	fer-1-like 6 (C. elegans) [Source:MGI Symbol;Acc:MGI:3645398]	protein_coding
ENSMUSG00000021070	-3.14587	0.0154354	-7.85456	3.39039e-06	0.000111521	4.77435	Bdkrb2	bradykinin receptor, beta 2 [Source:MGI Symbol;Acc:MGI:102845]	protein_coding
ENSMUSG00000081225	-3.14448	-3.3243	-6.97665	1.15981e-05	0.000280631	3.68039	Cyp2j12	cytochrome P450, family 2, subfamily j, polypeptide 12 [Source:MGI Symbol;Acc:MGI:3717097]	protein_coding
ENSMUSG00000100241	-3.12329	-2.33585	-4.49895	0.000650073	0.0055201	-0.254723	Slc18a3	solute carrier family 18 (vesicular monoamine), member 3 [Source:MGI Symbol;Acc:MGI:1101061]	protein_coding
ENSMUSG00000006522	-3.10502	0.01516	-6.66754	1.83067e-05	0.000391688	3.15749	Itih3	inter-alpha trypsin inhibitor, heavy chain 3 [Source:MGI Symbol;Acc:MGI:96620]	protein_coding
ENSMUSG00000057777	-3.1007	-0.84034	-5.28621	0.000165051	0.00197634	1.02299	Mab21l2	mab-21-like 2 (C. elegans) [Source:MGI Symbol;Acc:MGI:1346022]	protein_coding
ENSMUSG00000040610	-3.01749	-2.70364	-4.70882	0.000447497	0.00417589	0.147732	Tlx3	T cell leukemia, homeobox 3 [Source:MGI Symbol;Acc:MGI:1351209]	protein_coding
ENSMUSG00000020676	-3.01065	-1.37866	-4.80597	0.00037718	0.00368334	0.198864	Ccl11	chemokine (C-C motif) ligand 11 [Source:MGI Symbol;Acc:MGI:103576]	protein_coding
ENSMUSG00000043448	-2.98341	1.63403	-4.23485	0.00104792	0.00801811	-1.05222	Gjc2	gap junction protein, gamma 2 [Source:MGI Symbol;Acc:MGI:2153060]	protein_coding
ENSMUSG00000060843	-2.97171	0.827799	-10.1822	1.96974e-07	1.40589e-05	7.59526	Ctnna3	catenin (cadherin associated protein), alpha 3 [Source:MGI Symbol;Acc:MGI:2661445]	protein_coding
ENSMUSG00000079355	-2.96872	-2.31793	-5.30473	0.000159974	0.00192817	1.11769	Ackr4	atypical chemokine receptor 4 [Source:MGI Symbol;Acc:MGI:2181676]	protein_coding
ENSMUSG00000085251	-2.96612	-3.49421	-5.58977	9.95054e-05	0.00136055	1.61883	Gm12326	predicted gene 12326 [Source:MGI Symbol;Acc:MGI:3651350]	lincRNA
ENSMUSG00000059182	-2.96262	3.58596	-27.7267	1.19379e-12	1.09867e-08	19.5726	Skap2	src family associated phosphoprotein 2 [Source:MGI Symbol;Acc:MGI:1889206]	protein_coding
ENSMUSG00000050121	-2.95553	-2.207	-6.27168	3.34638e-05	0.000601682	2.65747	Opalin	oligodendrocytic myelin paranodal and inner loop protein [Source:MGI Symbol;Acc:MGI:2657025]	protein_coding
ENSMUSG00000074758	-2.95259	-2.49045	-6.53596	2.23183e-05	0.000453846	3.0552	Gm5535	predicted gene 5535 [Source:MGI Symbol;Acc:MGI:3645019]	lincRNA
ENSMUSG00000038925	-2.95159	-3.76268	-6.62518	1.95074e-05	0.000411352	3.18533	E330034G19Rik	RIKEN cDNA E330034G19 gene [Source:MGI Symbol;Acc:MGI:2145557]	protein_coding
ENSMUSG00000025469	-2.90235	-1.73471	-6.15682	4.00243e-05	0.000687629	2.44869	Msx3	msh homeobox 3 [Source:MGI Symbol;Acc:MGI:106587]	protein_coding
ENSMUSG00000041669	-2.89199	-0.34512	-9.29822	5.44299e-07	2.87483e-05	6.65348	Prima1	proline rich membrane anchor 1 [Source:MGI Symbol;Acc:MGI:1926097]	protein_coding
ENSMUSG00000000791	-2.89196	-1.96931	-5.09865	0.000227078	0.00250314	0.779292	Il12rb1	interleukin 12 receptor, beta 1 [Source:MGI Symbol;Acc:MGI:104579]	protein_coding
ENSMUSG00000104494	-2.86321	-1.70191	-5.69766	8.33851e-05	0.00119585	1.74338	Gm37111	predicted gene, 37111 [Source:MGI Symbol;Acc:MGI:5610339]	TEC
ENSMUSG00000086096	-2.85583	-3.64927	-6.07514	4.55088e-05	0.000757906	2.37428	Gm12688	predicted gene 12688 [Source:MGI Symbol;Acc:MGI:3650434]	lincRNA
ENSMUSG00000028072	-2.83225	-1.57116	-4.10733	0.00132335	0.00952997	-1.03468	Ntrk1	neurotrophic tyrosine kinase, receptor, type 1 [Source:MGI Symbol;Acc:MGI:97383]	protein_coding
ENSMUSG00000048582	-2.80885	-2.56477	-7.87033	3.31915e-06	0.000110356	4.87827	Gja3	gap junction protein, alpha 3 [Source:MGI Symbol;Acc:MGI:95714]	protein_coding
ENSMUSG00000036144	-2.7849	-0.194733	-6.67758	1.80337e-05	0.000387681	3.14336	Meox2	mesenchyme homeobox 2 [Source:MGI Symbol;Acc:MGI:103219]	protein_coding
ENSMUSG00000048349	-2.7731	0.95961	-11.2042	6.61793e-08	6.30614e-06	8.68517	Pou4f1	POU domain, class 4, transcription factor 1 [Source:MGI Symbol;Acc:MGI:102525]	protein_coding
ENSMUSG00000087211	-2.75929	-1.29725	-7.22928	8.0611e-06	0.000214106	4.02466	Lhx1os	LIM homeobox 1, opposite strand [Source:MGI Symbol;Acc:MGI:1925615]	lincRNA
ENSMUSG00000040478	-2.75119	-1.75768	-10.0273	2.34162e-07	1.5857e-05	7.44704	Prdm13	PR domain containing 13 [Source:MGI Symbol;Acc:MGI:2448528]	protein_coding
ENSMUSG00000028539	-2.74404	-1.79342	-5.09768	0.000227457	0.00250582	0.712084	Artn	artemin [Source:MGI Symbol;Acc:MGI:1333791]	protein_coding
ENSMUSG00000027790	-2.7273	-2.50285	-4.28707	0.000952902	0.00743577	-0.634423	Sis	sucrase isomaltase (alpha-glucosidase) [Source:MGI Symbol;Acc:MGI:1917233]	protein_coding
ENSMUSG00000040298	-2.72261	-2.47696	-6.3267	3.07335e-05	0.00056814	2.73834	Btbd16	BTB (POZ) domain containing 16 [Source:MGI Symbol;Acc:MGI:3045247]	protein_coding
ENSMUSG00000004894	-2.71712	-0.378483	-5.82358	6.79828e-05	0.00102965	1.89137	Hapln2	hyaluronan and proteoglycan link protein 2 [Source:MGI Symbol;Acc:MGI:2137300]	protein_coding
ENSMUSG00000034533	-2.70694	-1.98565	-3.67158	0.00297244	0.0173778	-1.78738	Scn10a	sodium channel, voltage-gated, type X, alpha [Source:MGI Symbol;Acc:MGI:108029]	protein_coding
ENSMUSG00000036585	-2.67945	1.04349	-6.07079	4.58225e-05	0.000761758	2.03781	Fgf1	fibroblast growth factor 1 [Source:MGI Symbol;Acc:MGI:95515]	protein_coding
ENSMUSG00000032554	-2.65797	1.45599	-10.1143	2.12414e-07	1.47619e-05	7.50979	Trf	transferrin [Source:MGI Symbol;Acc:MGI:98821]	protein_coding
ENSMUSG00000056856	-2.64598	1.73538	-9.22066	5.97181e-07	3.09229e-05	6.40854	Jakmip3	janus kinase and microtubule interacting protein 3 [Source:MGI Symbol;Acc:MGI:1921254]	protein_coding
ENSMUSG00000018920	-2.63622	1.95966	-15.0733	2.03014e-09	5.68625e-07	12.1548	Cxcl16	chemokine (C-X-C motif) ligand 16 [Source:MGI Symbol;Acc:MGI:1932682]	protein_coding
ENSMUSG00000028927	-2.6267	0.791898	-5.46114	0.00012311	0.00159148	1.25378	Padi2	peptidyl arginine deiminase, type II [Source:MGI Symbol;Acc:MGI:1338892]	protein_coding
ENSMUSG00000082169	-2.61698	-1.40228	-5.88211	6.18734e-05	0.00095475	1.98289	Gm12369	predicted gene 12369 [Source:MGI Symbol;Acc:MGI:3652093]	processed_pseudogene
ENSMUSG00000028339	-2.61219	4.39104	-7.53546	5.24339e-06	0.000153419	3.60401	Col15a1	collagen, type XV, alpha 1 [Source:MGI Symbol;Acc:MGI:88449]	protein_coding
ENSMUSG00000037166	-2.59698	0.716178	-9.75239	3.19972e-07	1.96512e-05	7.1179	Ppp1r14a	protein phosphatase 1, regulatory (inhibitor) subunit 14A [Source:MGI Symbol;Acc:MGI:1931139]	protein_coding
ENSMUSG00000045094	-2.55104	-0.418603	-7.92061	3.10251e-06	0.000105235	4.91787	Arhgef37	Rho guanine nucleotide exchange factor (GEF) 37 [Source:MGI Symbol;Acc:MGI:3045339]	protein_coding
ENSMUSG00000026805	-2.54864	-3.01075	-4.13583	0.00125591	0.00915219	-0.883279	Barhl1	BarH-like 1 (Drosophila) [Source:MGI Symbol;Acc:MGI:1859288]	protein_coding
ENSMUSG00000040703	-2.54634	0.0664652	-8.43071	1.59011e-06	6.4604e-05	5.54668	Cyp2s1	cytochrome P450, family 2, subfamily s, polypeptide 1 [Source:MGI Symbol;Acc:MGI:1921384]	protein_coding
ENSMUSG00000030994	-2.54558	-0.555252	-6.88642	1.32338e-05	0.000307921	3.4614	D7Ertd443e	DNA segment, Chr 7, ERATO Doi 443, expressed [Source:MGI Symbol;Acc:MGI:1196431]	protein_coding
ENSMUSG00000047109	-2.54393	-1.6521	-3.79968	0.00233916	0.0145693	-1.5497	Cldn14	claudin 14 [Source:MGI Symbol;Acc:MGI:1860425]	protein_coding
ENSMUSG00000021200	-2.5198	-0.931748	-8.06275	2.56761e-06	9.25094e-05	5.13083	Asb2	ankyrin repeat and SOCS box-containing 2 [Source:MGI Symbol;Acc:MGI:1929743]	protein_coding
ENSMUSG00000017417	-2.51319	-1.4628	-5.08144	0.000233882	0.00255529	0.663193	Plxdc1	plexin domain containing 1 [Source:MGI Symbol;Acc:MGI:1919574]	protein_coding
ENSMUSG00000028661	-2.5119	3.64951	-14.2068	4.11086e-09	8.73487e-07	11.275	Epha8	Eph receptor A8 [Source:MGI Symbol;Acc:MGI:109378]	protein_coding
ENSMUSG00000022371	-2.5075	4.47679	-17.2159	4.10654e-10	2.46784e-07	13.5137	Col14a1	collagen, type XIV, alpha 1 [Source:MGI Symbol;Acc:MGI:1341272]	protein_coding
ENSMUSG00000067780	-2.50618	1.92576	-6.63399	1.9251e-05	0.000408581	2.68443	Pi15	peptidase inhibitor 15 [Source:MGI Symbol;Acc:MGI:1934659]	protein_coding
ENSMUSG00000022483	-2.49233	5.04901	-5.78005	7.29378e-05	0.00107886	0.78364	Col2a1	collagen, type II, alpha 1 [Source:MGI Symbol;Acc:MGI:88452]	protein_coding
ENSMUSG00000036655	-2.47218	-1.00163	-5.33086	0.000153088	0.00186061	1.02034	Colec11	collectin sub-family member 11 [Source:MGI Symbol;Acc:MGI:1918943]	protein_coding
ENSMUSG00000023484	-2.45562	-0.40449	-5.44383	0.000126709	0.00162776	1.12972	Prph	peripherin [Source:MGI Symbol;Acc:MGI:97774]	protein_coding
ENSMUSG00000015396	-2.43354	3.45046	-12.6163	1.66835e-08	2.28452e-06	9.88676	Cd83	CD83 antigen [Source:MGI Symbol;Acc:MGI:1328316]	protein_coding
ENSMUSG00000019768	-2.43353	-0.152888	-5.17685	0.000198679	0.0022784	0.655638	Esr1	estrogen receptor 1 (alpha) [Source:MGI Symbol;Acc:MGI:1352467]	protein_coding
ENSMUSG00000041309	-2.41329	0.879103	-6.23225	3.55775e-05	0.000624583	2.32745	Nkx6-2	NK6 homeobox 2 [Source:MGI Symbol;Acc:MGI:1352738]	protein_coding
ENSMUSG00000030616	-2.40757	3.67079	-12.8622	1.33044e-08	1.96756e-06	10.0666	Sytl2	synaptotagmin-like 2 [Source:MGI Symbol;Acc:MGI:1933366]	protein_coding
ENSMUSG00000066129	-2.406	4.52284	-7.48827	5.59843e-06	0.000161455	3.59459	Kndc1	kinase non-catalytic C-lobe domain (KIND) containing 1 [Source:MGI Symbol;Acc:MGI:1923734]	protein_coding
ENSMUSG00000042514	-2.39981	-1.24881	-6.2944	3.23064e-05	0.00058839	2.63449	Klhl14	kelch-like 14 [Source:MGI Symbol;Acc:MGI:1921249]	protein_coding
ENSMUSG00000079465	-2.39711	-0.0397236	-5.71738	8.07496e-05	0.0011662	1.63497	Col4a3	collagen, type IV, alpha 3 [Source:MGI Symbol;Acc:MGI:104688]	protein_coding
ENSMUSG00000030111	-2.38765	5.31543	-14.2185	4.07087e-09	8.73487e-07	10.9856	A2m	alpha-2-macroglobulin [Source:MGI Symbol;Acc:MGI:2449119]	protein_coding
ENSMUSG00000048782	-2.37685	0.926032	-6.12186	4.22811e-05	0.000718391	2.1854	Insc	inscuteable homolog (Drosophila) [Source:MGI Symbol;Acc:MGI:1917942]	protein_coding
ENSMUSG00000031688	-2.36745	-3.25491	-4.0025	0.00160522	0.0109904	-1.10797	Pou4f2	POU domain, class 4, transcription factor 2 [Source:MGI Symbol;Acc:MGI:102524]	protein_coding
ENSMUSG00000026185	-2.36443	6.21947	-13.0657	1.10629e-08	1.73312e-06	9.86308	Igfbp5	insulin-like growth factor binding protein 5 [Source:MGI Symbol;Acc:MGI:96440]	protein_coding
ENSMUSG00000018698	-2.36185	-1.26645	-5.19454	0.000192787	0.00222463	0.8794	Lhx1	LIM homeobox protein 1 [Source:MGI Symbol;Acc:MGI:99783]	protein_coding
ENSMUSG00000085071	-2.36111	-0.834049	-7.18395	8.59967e-06	0.000225815	3.92685	Gm14066	predicted gene 14066 [Source:MGI Symbol;Acc:MGI:3649728]	processed_transcript
ENSMUSG00000045569	-2.34899	-1.97605	-5.10635	0.000224105	0.00247924	0.759517	Mc2r	melanocortin 2 receptor [Source:MGI Symbol;Acc:MGI:96928]	protein_coding
ENSMUSG00000063296	-2.3458	2.92525	-11.6451	4.23982e-08	4.58347e-06	8.9648	Tmem117	transmembrane protein 117 [Source:MGI Symbol;Acc:MGI:2444580]	protein_coding
ENSMUSG00000059246	-2.31307	-2.36659	-5.41408	0.000133157	0.00168483	1.26394	Foxb1	forkhead box B1 [Source:MGI Symbol;Acc:MGI:1927549]	protein_coding
ENSMUSG00000001504	-2.30838	3.01544	-10.6737	1.15334e-07	9.35114e-06	7.83545	Irx2	Iroquois related homeobox 2 (Drosophila) [Source:MGI Symbol;Acc:MGI:1197526]	protein_coding
ENSMUSG00000017400	-2.30399	0.178669	-7.83307	3.49009e-06	0.000113788	4.69661	Stac2	SH3 and cysteine rich domain 2 [Source:MGI Symbol;Acc:MGI:2144518]	protein_coding
ENSMUSG00000075289	-2.303	1.47722	-12.8868	1.30088e-08	1.95512e-06	10.3137	Carns1	carnosine synthase 1 [Source:MGI Symbol;Acc:MGI:2147595]	protein_coding
ENSMUSG00000108532	-2.27288	-0.115175	-6.15609	4.00703e-05	0.000687781	2.24933			lincRNA
ENSMUSG00000066058	-2.25458	-2.14044	-3.79318	0.0023677	0.0147026	-1.55239	Cldn19	claudin 19 [Source:MGI Symbol;Acc:MGI:3033992]	protein_coding
ENSMUSG00000026435	-2.24582	1.89469	-8.91916	8.61217e-07	4.12447e-05	5.92498	Slc45a3	solute carrier family 45, member 3 [Source:MGI Symbol;Acc:MGI:1922082]	protein_coding
ENSMUSG00000064325	-2.24331	3.74422	-10.5968	1.25243e-07	1.00227e-05	7.70103	Hhip	Hedgehog-interacting protein [Source:MGI Symbol;Acc:MGI:1341847]	protein_coding
ENSMUSG00000054764	-2.24257	-2.91746	-4.2556	0.00100903	0.00778182	-0.639109	Mtnr1a	melatonin receptor 1A [Source:MGI Symbol;Acc:MGI:102967]	protein_coding
ENSMUSG00000020774	-2.23278	2.07469	-11.0675	7.62023e-08	6.8052e-06	8.41074	Aspa	aspartoacylase [Source:MGI Symbol;Acc:MGI:87914]	protein_coding
ENSMUSG00000108393	-2.21625	-2.87659	-3.99281	0.00163423	0.0111477	-1.15642			lincRNA
ENSMUSG00000020411	-2.20642	3.09529	-6.58499	2.07243e-05	0.00043046	2.4184	Nipal4	NIPA-like domain containing 4 [Source:MGI Symbol;Acc:MGI:2444671]	protein_coding
ENSMUSG00000052609	-2.20603	3.80976	-11.178	6.79855e-08	6.3796e-06	8.24253	Plekhg3	pleckstrin homology domain containing, family G (with RhoGef domain) member 3 [Source:MGI Symbol;Acc:MGI:2388284]	protein_coding
ENSMUSG00000019987	-2.20235	-1.10316	-5.37831	0.000141366	0.00174991	1.13084	Arg1	arginase, liver [Source:MGI Symbol;Acc:MGI:88070]	protein_coding
ENSMUSG00000093587	-2.19692	-1.84796	-4.24257	0.00103327	0.00792575	-0.774331	Gm20554	predicted gene, 20554 [Source:MGI Symbol;Acc:MGI:5295661]	lincRNA
ENSMUSG00000097307	-2.1753	-2.09906	-3.87407	0.00203658	0.0131591	-1.40684	Gm26834	predicted gene, 26834 [Source:MGI Symbol;Acc:MGI:5477328]	lincRNA
ENSMUSG00000017817	-2.16257	-1.67701	-6.05404	4.70513e-05	0.000777293	2.27111	Jph2	junctophilin 2 [Source:MGI Symbol;Acc:MGI:1891496]	protein_coding
ENSMUSG00000024011	-2.1596	0.306693	-4.86917	0.00033771	0.00339473	-0.0154553	Pi16	peptidase inhibitor 16 [Source:MGI Symbol;Acc:MGI:1921366]	protein_coding
ENSMUSG00000031659	-2.15334	3.54059	-9.06791	7.18062e-07	3.52098e-05	5.75837	Adcy7	adenylate cyclase 7 [Source:MGI Symbol;Acc:MGI:102891]	protein_coding
ENSMUSG00000085881	-2.14289	-1.24549	-5.08374	0.000232959	0.00254822	0.691867	Gm15912	predicted gene 15912 [Source:MGI Symbol;Acc:MGI:3801895]	antisense
ENSMUSG00000035298	-2.13866	-0.111662	-11.4406	5.20283e-08	5.25571e-06	8.96385	Klhl35	kelch-like 35 [Source:MGI Symbol;Acc:MGI:1919434]	protein_coding
ENSMUSG00000040728	-2.13254	-3.15413	-3.85748	0.00210039	0.0134517	-1.34954	Esrp1	epithelial splicing regulatory protein 1 [Source:MGI Symbol;Acc:MGI:1917326]	protein_coding
ENSMUSG00000050541	-2.13121	0.947387	-9.32438	5.27615e-07	2.8134e-05	6.57307	Adra1b	adrenergic receptor, alpha 1b [Source:MGI Symbol;Acc:MGI:104774]	protein_coding
ENSMUSG00000078771	-2.12671	0.0788341	-7.04934	1.04367e-05	0.000260719	3.74308	Evi2a	ecotropic viral integration site 2a [Source:MGI Symbol;Acc:MGI:95458]	protein_coding
ENSMUSG00000097623	-2.12511	-2.77364	-3.97784	0.00168009	0.0114058	-1.21444	B230323A14Rik	RIKEN cDNA B230323A14 gene [Source:MGI Symbol;Acc:MGI:2443084]	lincRNA
ENSMUSG00000039081	-2.12342	3.96378	-18.982	1.25576e-10	1.28966e-07	14.8026	Zfp503	zinc finger protein 503 [Source:MGI Symbol;Acc:MGI:1353644]	protein_coding
ENSMUSG00000019278	-2.11801	-1.71808	-3.97336	0.00169406	0.0114618	-1.29639	Dpep1	dipeptidase 1 (renal) [Source:MGI Symbol;Acc:MGI:94917]	protein_coding
ENSMUSG00000066797	-2.11736	-1.31372	-5.00002	0.000269081	0.00282821	0.497361	Zfp648	zinc finger protein 648 [Source:MGI Symbol;Acc:MGI:2685049]	protein_coding
ENSMUSG00000043850	-2.11165	-1.63205	-4.80759	0.000376117	0.00368268	0.211028	Clrn1	clarin 1 [Source:MGI Symbol;Acc:MGI:2388124]	protein_coding
ENSMUSG00000028328	-2.11162	1.67272	-10.7144	1.10438e-07	9.03345e-06	8.13741	Tmod1	tropomodulin 1 [Source:MGI Symbol;Acc:MGI:98775]	protein_coding
ENSMUSG00000043298	-2.10757	2.33554	-12.3678	2.10527e-08	2.68154e-06	9.68017	Smco3	single-pass membrane protein with coiled-coil domains 3 [Source:MGI Symbol;Acc:MGI:2443451]	protein_coding
ENSMUSG00000043068	-2.10406	0.321971	-4.43091	0.000734592	0.00605695	-0.568479	Fam89a	family with sequence similarity 89, member A [Source:MGI Symbol;Acc:MGI:1916877]	protein_coding
ENSMUSG00000023828	-2.09879	3.3245	-10.7863	1.02316e-07	8.59733e-06	8.12619	Slc22a3	solute carrier family 22 (organic cation transporter), member 3 [Source:MGI Symbol;Acc:MGI:1333817]	protein_coding
ENSMUSG00000022053	-2.09744	2.84373	-9.0972	6.92999e-07	3.4481e-05	6.05407	Ebf2	early B cell factor 2 [Source:MGI Symbol;Acc:MGI:894332]	protein_coding
ENSMUSG00000059325	-2.07528	2.25138	-14.2344	4.01738e-09	8.73487e-07	11.404	Hopx	HOP homeobox [Source:MGI Symbol;Acc:MGI:1916782]	protein_coding
ENSMUSG00000021239	-2.07157	-1.7541	-6.10734	4.3258e-05	0.00073029	2.35616	Vsx2	visual system homeobox 2 [Source:MGI Symbol;Acc:MGI:88401]	protein_coding
ENSMUSG00000022237	-2.06871	0.770184	-6.49086	2.38997e-05	0.000474554	2.62006	Ankrd33b	ankyrin repeat domain 33B [Source:MGI Symbol;Acc:MGI:1917904]	protein_coding
ENSMUSG00000026170	-2.06554	2.61363	-11.5424	4.69719e-08	4.87078e-06	8.79695	Cyp27a1	cytochrome P450, family 27, subfamily a, polypeptide 1 [Source:MGI Symbol;Acc:MGI:88594]	protein_coding
ENSMUSG00000046413	-2.06438	-1.32929	-5.47816	0.000119674	0.00155686	1.29807	Irx3os	iroquois homeobox 3, opposite strand [Source:MGI Symbol;Acc:MGI:2441953]	lincRNA
ENSMUSG00000042254	-2.05731	-1.59013	-6.66909	1.82643e-05	0.000391686	3.20763	Cilp	cartilage intermediate layer protein, nucleotide pyrophosphohydrolase [Source:MGI Symbol;Acc:MGI:2444507]	protein_coding
ENSMUSG00000030116	-2.0458	0.88268	-6.58161	2.08302e-05	0.000432175	2.73707	Mfap5	microfibrillar associated protein 5 [Source:MGI Symbol;Acc:MGI:1354387]	protein_coding
ENSMUSG00000029314	-2.04164	-0.358916	-4.8099	0.000374591	0.00367163	0.0797722	Agpat9	1-acylglycerol-3-phosphate O-acyltransferase 9 [Source:MGI Symbol;Acc:MGI:3603816]	protein_coding
ENSMUSG00000040260	-2.04047	4.0709	-11.6205	4.34449e-08	4.65357e-06	8.63544	Daam2	dishevelled associated activator of morphogenesis 2 [Source:MGI Symbol;Acc:MGI:1923691]	protein_coding
ENSMUSG00000028370	-2.03749	2.24023	-10.4751	1.42834e-07	1.10942e-05	7.75874	Pappa	pregnancy-associated plasma protein A [Source:MGI Symbol;Acc:MGI:97479]	protein_coding
ENSMUSG00000031736	-2.03638	1.44932	-12.1724	2.53515e-08	3.02573e-06	9.60318	Crnde	colorectal neoplasia differentially expressed (non-protein coding) [Source:MGI Symbol;Acc:MGI:1918546]	lincRNA
ENSMUSG00000039153	-2.02474	1.3728	-8.36847	1.72253e-06	6.87811e-05	5.25012	Runx2	runt related transcription factor 2 [Source:MGI Symbol;Acc:MGI:99829]	protein_coding
ENSMUSG00000025887	-2.02356	1.2127	-5.19624	0.000192228	0.00222046	0.411763	Casp12	caspase 12 [Source:MGI Symbol;Acc:MGI:1312922]	protein_coding
ENSMUSG00000027335	-2.01965	-0.423069	-6.38085	2.82752e-05	0.000532631	2.637	Adra1d	adrenergic receptor, alpha 1d [Source:MGI Symbol;Acc:MGI:106673]	protein_coding
ENSMUSG00000022376	-2.01645	3.6648	-21.7983	2.31573e-11	8.5617e-08	16.6081	Adcy8	adenylate cyclase 8 [Source:MGI Symbol;Acc:MGI:1341110]	protein_coding
ENSMUSG00000031734	-2.00441	1.33468	-10.2575	1.81216e-07	1.3207e-05	7.6054	Irx3	Iroquois related homeobox 3 [Source:MGI Symbol;Acc:MGI:1197522]	protein_coding
ENSMUSG00000011148	-1.99811	-0.0094271	-5.38324	0.000140205	0.00173782	1.03858	Adssl1	adenylosuccinate synthetase like 1 [Source:MGI Symbol;Acc:MGI:87947]	protein_coding
ENSMUSG00000024366	-1.99561	-3.48919	-3.27844	0.00623934	0.0300444	-2.40523	Gfra3	glial cell line derived neurotrophic factor family receptor alpha 3 [Source:MGI Symbol;Acc:MGI:1201403]	protein_coding
ENSMUSG00000073413	-1.98776	-2.11927	-4.26722	0.000987931	0.00765419	-0.700061	Ly6g6d	lymphocyte antigen 6 complex, locus G6D [Source:MGI Symbol;Acc:MGI:2148931]	protein_coding
ENSMUSG00000073802	-1.98672	-1.38174	-5.09371	0.000229011	0.00251545	0.676773	Cdkn2b	cyclin-dependent kinase inhibitor 2B (p15, inhibits CDK4) [Source:MGI Symbol;Acc:MGI:104737]	protein_coding
ENSMUSG00000041842	-1.97803	2.30064	-13.2145	9.68226e-09	1.58395e-06	10.4853	Fhdc1	FH2 domain containing 1 [Source:MGI Symbol;Acc:MGI:2684972]	protein_coding
ENSMUSG00000040829	-1.96885	0.482212	-6.065	4.62433e-05	0.000767349	1.98945	Zmynd15	zinc finger, MYND-type containing 15 [Source:MGI Symbol;Acc:MGI:3603821]	protein_coding
ENSMUSG00000028977	-1.9601	-0.397846	-5.32506	0.000154589	0.00187761	0.996709	Casz1	castor zinc finger 1 [Source:MGI Symbol;Acc:MGI:1196251]	protein_coding
ENSMUSG00000033327	-1.96008	2.76886	-5.30046	0.000161128	0.00193794	0.31396	Tnxb	tenascin XB [Source:MGI Symbol;Acc:MGI:1932137]	protein_coding
ENSMUSG00000030730	-1.95122	-1.45692	-5.41235	0.000133542	0.00168739	1.23861	Atp2a1	ATPase, Ca++ transporting, cardiac muscle, fast twitch 1 [Source:MGI Symbol;Acc:MGI:105058]	protein_coding
ENSMUSG00000000125	-1.94944	1.35488	-8.05124	2.60704e-06	9.33986e-05	4.86505	Wnt3	wingless-type MMTV integration site family, member 3 [Source:MGI Symbol;Acc:MGI:98955]	protein_coding
ENSMUSG00000029095	-1.94879	2.13951	-6.07549	4.54843e-05	0.000757906	1.83256	Ablim2	actin-binding LIM protein 2 [Source:MGI Symbol;Acc:MGI:2385758]	protein_coding
ENSMUSG00000036907	-1.94427	0.300673	-7.29592	7.33346e-06	0.000198948	4.11051	C1ql2	complement component 1, q subcomponent-like 2 [Source:MGI Symbol;Acc:MGI:3032521]	protein_coding
ENSMUSG00000103160	-1.93326	-0.432714	-5.65552	8.93277e-05	0.00125958	1.47851	C130012C08Rik	RIKEN cDNA C130012C08 gene [Source:MGI Symbol;Acc:MGI:2145684]	TEC
ENSMUSG00000092627	-1.92639	-1.53084	-4.59421	0.000548343	0.0048461	-0.194067	D130058E05Rik	RIKEN cDNA D130058E05 gene [Source:MGI Symbol;Acc:MGI:2444614]	processed_transcript
ENSMUSG00000097084	-1.91948	0.208432	-6.7342	1.65728e-05	0.000364721	3.12591	Foxl1	forkhead box L1 [Source:MGI Symbol;Acc:MGI:1347469]	protein_coding
ENSMUSG00000014846	-1.91847	2.96348	-10.1702	1.99607e-07	1.40837e-05	7.23371	Tppp3	tubulin polymerization-promoting protein family member 3 [Source:MGI Symbol;Acc:MGI:1915221]	protein_coding
ENSMUSG00000026147	-1.9139	4.19104	-9.36144	5.04901e-07	2.72912e-05	6.02222	Col9a1	collagen, type IX, alpha 1 [Source:MGI Symbol;Acc:MGI:88465]	protein_coding
ENSMUSG00000003746	-1.90573	4.622	-10.4649	1.44421e-07	1.11705e-05	7.33526	Man1a	mannosidase 1, alpha [Source:MGI Symbol;Acc:MGI:104677]	protein_coding
ENSMUSG00000086844	-1.90278	-1.74233	-2.98254	0.0109341	0.0454935	-3.07691	B230206H07Rik	RIKEN cDNA B230206H07 gene [Source:MGI Symbol;Acc:MGI:2444929]	processed_transcript
ENSMUSG00000100706	-1.90144	0.392246	-12.2257	2.40924e-08	2.91093e-06	9.72057	Gm19744	predicted gene, 19744 [Source:MGI Symbol;Acc:MGI:5011929]	processed_transcript
ENSMUSG00000068079	-1.90114	-2.18151	-3.28964	0.00610842	0.0295371	-2.49509	Tcf15	transcription factor 15 [Source:MGI Symbol;Acc:MGI:104664]	protein_coding
ENSMUSG00000022860	-1.90049	2.00591	-12.3089	2.22603e-08	2.7841e-06	9.65525	Chodl	chondrolectin [Source:MGI Symbol;Acc:MGI:2179069]	protein_coding
ENSMUSG00000020486	-1.89659	3.68745	-8.80707	9.89137e-07	4.54855e-05	5.58824	Sept4	septin 4 [Source:MGI Symbol;Acc:MGI:1270156]	protein_coding
ENSMUSG00000051107	-1.89601	2.32714	-2.94106	0.0118283	0.0480152	-3.63916	Gm15440	predicted gene 15440 [Source:MGI Symbol;Acc:MGI:3642353]	protein_coding
ENSMUSG00000032289	-1.89107	5.13999	-15.7512	1.19867e-09	4.14975e-07	12.2754	Thsd4	thrombospondin, type I, domain containing 4 [Source:MGI Symbol;Acc:MGI:2672033]	protein_coding
ENSMUSG00000105044	-1.89088	-1.48591	-4.05605	0.00145423	0.0101906	-1.19314	Gm10416	predicted pseudogene 10416 [Source:MGI Symbol;Acc:MGI:3645037]	TEC
ENSMUSG00000020099	-1.88703	3.91605	-9.02011	7.61077e-07	3.68305e-05	5.70137	Unc5b	unc-5 homolog B (C. elegans) [Source:MGI Symbol;Acc:MGI:894703]	protein_coding
ENSMUSG00000022419	-1.88613	1.73282	-9.12812	6.67548e-07	3.34425e-05	6.18301	Deptor	DEP domain containing MTOR-interacting protein [Source:MGI Symbol;Acc:MGI:2146322]	protein_coding
ENSMUSG00000079432	-1.88605	-3.23272	-4.15718	0.00120771	0.00890179	-0.843429	Gm15023	predicted gene 15023 [Source:MGI Symbol;Acc:MGI:3805552]	protein_coding
ENSMUSG00000036915	-1.87904	-0.651126	-4.60306	0.000539782	0.0047927	-0.338909	Kirrel2	kin of IRRE like 2 (Drosophila) [Source:MGI Symbol;Acc:MGI:2442334]	protein_coding
ENSMUSG00000054994	-1.8753	-3.29809	-4.22439	0.0010681	0.00814225	-0.718734	AV320801	expressed sequence AV320801 [Source:MGI Symbol;Acc:MGI:3035227]	protein_coding
ENSMUSG00000024798	-1.87036	-0.296694	-8.24151	2.03049e-06	7.805e-05	5.30648	Htr7	5-hydroxytryptamine (serotonin) receptor 7 [Source:MGI Symbol;Acc:MGI:99841]	protein_coding
ENSMUSG00000043822	-1.86978	1.0896	-5.68326	8.53676e-05	0.00121956	1.23905	Adamtsl5	ADAMTS-like 5 [Source:MGI Symbol;Acc:MGI:1913798]	protein_coding
ENSMUSG00000020732	-1.84865	0.324101	-4.28682	0.00095334	0.00743605	-0.965904	Rab37	RAB37, member RAS oncogene family [Source:MGI Symbol;Acc:MGI:1929945]	protein_coding
ENSMUSG00000042379	-1.84679	-0.956285	-6.52318	2.27549e-05	0.000459724	2.94566	Esm1	endothelial cell-specific molecule 1 [Source:MGI Symbol;Acc:MGI:1918940]	protein_coding
ENSMUSG00000002930	-1.84089	0.151621	-5.02177	0.000259168	0.00274712	0.276295	Ppp1r17	protein phosphatase 1, regulatory subunit 17 [Source:MGI Symbol;Acc:MGI:1333876]	protein_coding
ENSMUSG00000030218	-1.83413	1.18151	-5.02652	0.000257052	0.00273399	0.284687	Mgp	matrix Gla protein [Source:MGI Symbol;Acc:MGI:96976]	protein_coding
ENSMUSG00000028327	-1.83384	-0.604317	-3.86635	0.00206603	0.0133029	-1.56881	Stra6l	STRA6-like [Source:MGI Symbol;Acc:MGI:1921402]	protein_coding
ENSMUSG00000033595	-1.8286	3.46374	-4.5821	0.000560307	0.0049303	-0.737495	Lgi3	leucine-rich repeat LGI family, member 3 [Source:MGI Symbol;Acc:MGI:2182619]	protein_coding
ENSMUSG00000086662	-1.82716	0.219407	-6.38465	2.81106e-05	0.000531343	2.59438	BC046251	cDNA sequence BC046251 [Source:MGI Symbol;Acc:MGI:3039598]	lincRNA
ENSMUSG00000105717	-1.82542	-0.361905	-4.39306	0.000786468	0.00639043	-0.725214	Gm43465	predicted gene 43465 [Source:MGI Symbol;Acc:MGI:5663602]	sense_intronic
ENSMUSG00000102692	-1.82519	3.6174	-16.7444	5.74257e-10	2.65393e-07	13.2527	Dchs2	dachsous 2 (Drosophila) [Source:MGI Symbol;Acc:MGI:2685263]	protein_coding
ENSMUSG00000098206	-1.81915	0.763395	-4.02174	0.00154921	0.010698	-1.52679	A430106G13Rik	RIKEN cDNA A430106G13 gene [Source:MGI Symbol;Acc:MGI:2443823]	lincRNA
ENSMUSG00000066026	-1.81155	3.37846	-11.5851	4.50088e-08	4.75447e-06	8.7394	Dhrs3	dehydrogenase/reductase (SDR family) member 3 [Source:MGI Symbol;Acc:MGI:1315215]	protein_coding
ENSMUSG00000042655	-1.80773	-2.63308	-3.45078	0.00450372	0.0234268	-2.1743	Fam159b	family with sequence similarity 159, member B [Source:MGI Symbol;Acc:MGI:1925053]	protein_coding
ENSMUSG00000104197	-1.80341	-1.3987	-3.67473	0.00295491	0.0173027	-1.88953	Gm37632	predicted gene, 37632 [Source:MGI Symbol;Acc:MGI:5610860]	TEC
ENSMUSG00000039529	-1.8022	1.37442	-5.39409	0.000137682	0.00172555	0.773425	Atp8b1	ATPase, class I, type 8B, member 1 [Source:MGI Symbol;Acc:MGI:1859665]	protein_coding
ENSMUSG00000045991	-1.79483	3.23776	-8.81667	9.77421e-07	4.52847e-05	5.5131	Onecut2	one cut domain, family member 2 [Source:MGI Symbol;Acc:MGI:1891408]	protein_coding
ENSMUSG00000059187	-1.78732	2.96562	-12.2263	2.4077e-08	2.91093e-06	9.50104	Fam19a1	family with sequence similarity 19, member A1 [Source:MGI Symbol;Acc:MGI:2443695]	protein_coding
ENSMUSG00000022512	-1.77878	2.71904	-8.00617	2.76771e-06	9.7456e-05	4.47691	Cldn1	claudin 1 [Source:MGI Symbol;Acc:MGI:1276109]	protein_coding
ENSMUSG00000005125	-1.77788	3.96078	-11.0349	7.8827e-08	6.93903e-06	8.02153	Ndrg1	N-myc downstream regulated gene 1 [Source:MGI Symbol;Acc:MGI:1341799]	protein_coding
ENSMUSG00000096948	-1.7777	0.912423	-7.84092	3.45329e-06	0.000112987	4.61135	Gm4221	predicted gene 4221 [Source:MGI Symbol;Acc:MGI:3782397]	lincRNA
ENSMUSG00000035493	-1.77679	5.24888	-5.7612	7.51997e-05	0.00110504	0.564474	Tgfbi	transforming growth factor, beta induced [Source:MGI Symbol;Acc:MGI:99959]	protein_coding
ENSMUSG00000033774	-1.77181	-2.94042	-3.45321	0.0044831	0.0233581	-2.13363	Npbwr1	neuropeptides B/W receptor 1 [Source:MGI Symbol;Acc:MGI:891989]	protein_coding
ENSMUSG00000022358	-1.77022	4.15884	-10.7469	1.06682e-07	8.88346e-06	7.71498	Fbxo32	F-box protein 32 [Source:MGI Symbol;Acc:MGI:1914981]	protein_coding
ENSMUSG00000063531	-1.77008	3.32312	-8.15073	2.28647e-06	8.52691e-05	4.56206	Sema3e	sema domain, immunoglobulin domain (Ig), short basic domain, secreted, (semaphorin) 3E [Source:MGI Symbol;Acc:MGI:1340034]	protein_coding
ENSMUSG00000055409	-1.75956	2.78358	-13.4777	7.67273e-09	1.33713e-06	10.6549	Nell1	NEL-like 1 [Source:MGI Symbol;Acc:MGI:2443902]	protein_coding
ENSMUSG00000100975	-1.75857	-0.958189	-3.66647	0.00300104	0.0174748	-1.96572	Gm28875	predicted gene 28875 [Source:MGI Symbol;Acc:MGI:5579581]	lincRNA
ENSMUSG00000095651	-1.75652	-0.739684	-5.3976	0.000136874	0.00171659	1.07979	Gm21817	predicted gene, 21817 [Source:MGI Symbol;Acc:MGI:5433981]	lincRNA
ENSMUSG00000045319	-1.75637	1.57585	-13.1045	1.06838e-08	1.69938e-06	10.458	Proser2	proline and serine rich 2 [Source:MGI Symbol;Acc:MGI:2442238]	protein_coding
ENSMUSG00000046818	-1.75137	1.53356	-8.53138	1.3984e-06	5.84829e-05	5.42589	Ddit4l	DNA-damage-inducible transcript 4-like [Source:MGI Symbol;Acc:MGI:1920534]	protein_coding
ENSMUSG00000053469	-1.74313	-1.09109	-5.12586	0.000216743	0.00242244	0.683836	Tg	thyroglobulin [Source:MGI Symbol;Acc:MGI:98733]	protein_coding
ENSMUSG00000038058	-1.73792	2.27953	-11.7957	3.65342e-08	4.11741e-06	9.1127	Nod1	nucleotide-binding oligomerization domain containing 1 [Source:MGI Symbol;Acc:MGI:1341839]	protein_coding
ENSMUSG00000047330	-1.73005	2.88471	-17.6543	3.02901e-10	2.13745e-07	13.9929	Kcne4	potassium voltage-gated channel, Isk-related subfamily, gene 4 [Source:MGI Symbol;Acc:MGI:1891125]	protein_coding
ENSMUSG00000027864	-1.7221	6.79693	-19.6396	8.29243e-11	1.09496e-07	15.0166	Ptgfrn	prostaglandin F2 receptor negative regulator [Source:MGI Symbol;Acc:MGI:1277114]	protein_coding
ENSMUSG00000021685	-1.7215	-2.21277	-3.20331	0.00719406	0.0332474	-2.64817	Otp	orthopedia homolog (Drosophila) [Source:MGI Symbol;Acc:MGI:99835]	protein_coding
ENSMUSG00000102282	-1.72129	-0.00916465	-5.72449	7.98207e-05	0.0011564	1.49544	A930032L01Rik	RIKEN cDNA A930032L01 gene [Source:MGI Symbol;Acc:MGI:1925083]	TEC
ENSMUSG00000103784	-1.71654	-1.53449	-4.07683	0.00139966	0.00990587	-1.11357	Gm37526	predicted gene, 37526 [Source:MGI Symbol;Acc:MGI:5610754]	TEC
ENSMUSG00000028584	-1.71417	-0.508371	-6.16084	3.97734e-05	0.000684591	2.34564	Lrrc38	leucine rich repeat containing 38 [Source:MGI Symbol;Acc:MGI:2442845]	protein_coding
ENSMUSG00000055632	-1.71197	-1.81067	-4.91487	0.00031187	0.003183	0.39753	Hmcn2	hemicentin 2 [Source:MGI Symbol;Acc:MGI:2677838]	protein_coding
ENSMUSG00000018819	-1.71024	3.13673	-6.28966	3.25446e-05	0.000591563	1.83501	Lsp1	lymphocyte specific 1 [Source:MGI Symbol;Acc:MGI:96832]	protein_coding
ENSMUSG00000063458	-1.7058	0.0838918	-5.5824	0.000100721	0.00137209	1.24062	1700112E06Rik	RIKEN cDNA 1700112E06 gene [Source:MGI Symbol;Acc:MGI:1923883]	protein_coding
ENSMUSG00000020758	-1.70571	0.856959	-7.1741	8.72168e-06	0.000227725	3.65029	Itgb4	integrin beta 4 [Source:MGI Symbol;Acc:MGI:96613]	protein_coding
ENSMUSG00000041695	-1.69476	2.10032	-9.8777	2.77287e-07	1.75546e-05	7.04318	Kcnj2	potassium inwardly-rectifying channel, subfamily J, member 2 [Source:MGI Symbol;Acc:MGI:104744]	protein_coding
ENSMUSG00000042988	-1.69418	2.19006	-8.26381	1.97241e-06	7.68673e-05	5.00092	Notum	notum pectinacetylesterase homolog (Drosophila) [Source:MGI Symbol;Acc:MGI:1924833]	protein_coding
ENSMUSG00000049265	-1.68626	0.963279	-6.72591	1.67788e-05	0.000367939	3.11064	Kcnk3	potassium channel, subfamily K, member 3 [Source:MGI Symbol;Acc:MGI:1100509]	protein_coding
ENSMUSG00000003283	-1.68508	-0.26163	-6.01956	4.9691e-05	0.00081363	2.04498	Hck	hemopoietic cell kinase [Source:MGI Symbol;Acc:MGI:96052]	protein_coding
ENSMUSG00000020701	-1.68274	4.60986	-12.041	2.87657e-08	3.40874e-06	9.08613	Tmem132e	transmembrane protein 132E [Source:MGI Symbol;Acc:MGI:2685490]	protein_coding
ENSMUSG00000105528	-1.67758	-0.737093	-4.04636	0.00148043	0.010339	-1.32994	Gm43519	predicted gene 43519 [Source:MGI Symbol;Acc:MGI:5663656]	TEC
ENSMUSG00000014030	-1.67069	-2.06413	-3.38274	0.00512162	0.0257838	-2.29274	Pax5	paired box 5 [Source:MGI Symbol;Acc:MGI:97489]	protein_coding
ENSMUSG00000042817	-1.66869	-2.01523	-3.63395	0.0031899	0.0182905	-1.872	Flt3	FMS-like tyrosine kinase 3 [Source:MGI Symbol;Acc:MGI:95559]	protein_coding
ENSMUSG00000037295	-1.66788	3.27818	-7.4	6.33318e-06	0.000178741	3.53533	Ldlrap1	low density lipoprotein receptor adaptor protein 1 [Source:MGI Symbol;Acc:MGI:2140175]	protein_coding
ENSMUSG00000061451	-1.66612	1.90433	-4.00471	0.00159868	0.0109619	-1.69456	Tmem151a	transmembrane protein 151A [Source:MGI Symbol;Acc:MGI:2147713]	protein_coding
ENSMUSG00000040605	-1.66406	3.08933	-5.62364	9.41186e-05	0.00130532	0.822499	Bace2	beta-site APP-cleaving enzyme 2 [Source:MGI Symbol;Acc:MGI:1860440]	protein_coding
ENSMUSG00000105843	-1.66119	-1.52344	-4.03273	0.00151811	0.0105344	-1.14495	Gm42644	predicted gene 42644 [Source:MGI Symbol;Acc:MGI:5662781]	TEC
ENSMUSG00000096914	-1.65849	2.7105	-15.9014	1.0695e-09	4.03487e-07	12.7151	Galntl6	UDP-N-acetyl-alpha-D-galactosamine:polypeptide N-acetylgalactosaminyltransferase-like 6 [Source:MGI Symbol;Acc:MGI:1913581]	protein_coding
ENSMUSG00000074004	-1.65827	-1.64836	-4.78818	0.000389145	0.00377382	0.151643	B3gnt6	UDP-GlcNAc:betaGal beta-1,3-N-acetylglucosaminyltransferase 6 (core 3 synthase) [Source:MGI Symbol;Acc:MGI:3039603]	protein_coding
ENSMUSG00000042401	-1.65628	3.79475	-12.8143	1.38994e-08	2.00737e-06	9.93179	Crtac1	cartilage acidic protein 1 [Source:MGI Symbol;Acc:MGI:1920082]	protein_coding
ENSMUSG00000031250	-1.64366	-1.8875	-4.5653	0.00057734	0.00504619	-0.188139	Tnmd	tenomodulin [Source:MGI Symbol;Acc:MGI:1929885]	protein_coding
ENSMUSG00000020396	-1.64266	-0.463578	-6.92229	1.2556e-05	0.000296058	3.47022	Nefh	neurofilament, heavy polypeptide [Source:MGI Symbol;Acc:MGI:97309]	protein_coding
ENSMUSG00000034161	-1.64123	-1.12869	-3.50107	0.00409604	0.0219223	-2.26463	Scx	scleraxis [Source:MGI Symbol;Acc:MGI:102934]	protein_coding
ENSMUSG00000045238	-1.64099	-1.65184	-5.25807	0.00017309	0.00205111	0.977095	A730035I17Rik	RIKEN cDNA A730035I17 gene [Source:MGI Symbol;Acc:MGI:3696858]	antisense
ENSMUSG00000008136	-1.63663	4.34642	-13.2335	9.51971e-09	1.58395e-06	10.1857	Fhl2	four and a half LIM domains 2 [Source:MGI Symbol;Acc:MGI:1338762]	protein_coding
ENSMUSG00000018166	-1.62961	4.44146	-8.7029	1.12633e-06	5.06601e-05	5.25733	Erbb3	v-erb-b2 erythroblastic leukemia viral oncogene homolog 3 (avian) [Source:MGI Symbol;Acc:MGI:95411]	protein_coding
ENSMUSG00000026109	-1.62372	5.55348	-12.3766	2.08787e-08	2.68031e-06	9.31821	Tmeff2	transmembrane protein with EGF-like and two follistatin-like domains 2 [Source:MGI Symbol;Acc:MGI:1861735]	protein_coding
ENSMUSG00000060284	-1.61597	0.8227	-6.91362	1.27165e-05	0.000299461	3.28029	Sp7	Sp7 transcription factor 7 [Source:MGI Symbol;Acc:MGI:2153568]	protein_coding
ENSMUSG00000022438	-1.61473	3.36218	-4.21575	0.00108508	0.00824108	-1.69467	Parvb	parvin, beta [Source:MGI Symbol;Acc:MGI:2153063]	protein_coding
ENSMUSG00000060445	-1.60663	0.324844	-7.95528	2.96191e-06	0.000102119	4.83601	Sycp2	synaptonemal complex protein 2 [Source:MGI Symbol;Acc:MGI:1933281]	protein_coding
ENSMUSG00000092906	-1.60453	-0.948499	-5.94705	5.57665e-05	0.000884134	2.0142	Gm25736	predicted gene, 25736 [Source:MGI Symbol;Acc:MGI:5455513]	miRNA
ENSMUSG00000034486	-1.59874	-0.500768	-3.67726	0.00294096	0.0172428	-1.92688	Gbx2	gastrulation brain homeobox 2 [Source:MGI Symbol;Acc:MGI:95668]	protein_coding
ENSMUSG00000056413	-1.59819	3.44776	-7.67968	4.29898e-06	0.000132452	4.01573	Adap1	ArfGAP with dual PH domains 1 [Source:MGI Symbol;Acc:MGI:2442201]	protein_coding
ENSMUSG00000040533	-1.58372	-0.112778	-3.84012	0.00216935	0.0137573	-1.59121	Matn1	matrilin 1, cartilage matrix protein [Source:MGI Symbol;Acc:MGI:106591]	protein_coding
ENSMUSG00000036510	-1.58327	4.3498	-14.6318	2.89477e-09	7.04114e-07	11.448	Cdh8	cadherin 8 [Source:MGI Symbol;Acc:MGI:107434]	protein_coding
ENSMUSG00000035441	-1.57704	2.52047	-7.03398	1.06714e-05	0.00026377	3.14108	Myo1d	myosin ID [Source:MGI Symbol;Acc:MGI:107728]	protein_coding
ENSMUSG00000097617	-1.5738	-0.496401	-4.52544	0.000619954	0.00532549	-0.355421	Gm10687	predicted gene 10687 [Source:MGI Symbol;Acc:MGI:3642689]	lincRNA
ENSMUSG00000048038	-1.56968	-0.84228	-2.93846	0.0118868	0.048199	-3.34735	4932418E24Rik	RIKEN cDNA 4932418E24 gene [Source:MGI Symbol;Acc:MGI:3045295]	protein_coding
ENSMUSG00000022408	-1.56903	-2.30286	-3.40253	0.00493355	0.0250416	-2.25764	Fam83f	family with sequence similarity 83, member F [Source:MGI Symbol;Acc:MGI:2146227]	protein_coding
ENSMUSG00000029120	-1.56781	4.823	-16.5503	6.60952e-10	2.90913e-07	13.0153	Ppp2r2c	protein phosphatase 2, regulatory subunit B, gamma [Source:MGI Symbol;Acc:MGI:2442660]	protein_coding
ENSMUSG00000031738	-1.56578	-1.07949	-4.19685	0.00112317	0.00844366	-0.890638	Irx6	Iroquois related homeobox 6 (Drosophila) [Source:MGI Symbol;Acc:MGI:1927642]	protein_coding
ENSMUSG00000028838	-1.56394	0.451948	-5.39124	0.00013834	0.00172616	1.02163	Extl1	exostoses (multiple)-like 1 [Source:MGI Symbol;Acc:MGI:1888742]	protein_coding
ENSMUSG00000097248	-1.56361	1.06398	-8.2667	1.96501e-06	7.68673e-05	5.15341	Gm2694	predicted gene 2694 [Source:MGI Symbol;Acc:MGI:3780864]	lincRNA
ENSMUSG00000025375	-1.55973	6.35574	-7.83416	3.48494e-06	0.000113788	3.92383	Aatk	apoptosis-associated tyrosine kinase [Source:MGI Symbol;Acc:MGI:1197518]	protein_coding
ENSMUSG00000032265	-1.55709	4.09365	-10.93	8.79466e-08	7.63277e-06	7.87843	Fam46a	family with sequence similarity 46, member A [Source:MGI Symbol;Acc:MGI:2670964]	protein_coding
ENSMUSG00000026452	-1.55384	1.047	-7.66873	4.36391e-06	0.00013379	4.30319	Syt2	synaptotagmin II [Source:MGI Symbol;Acc:MGI:99666]	protein_coding
ENSMUSG00000026519	-1.55156	3.83007	-7.22018	8.1663e-06	0.000216324	3.19301	Tmem63a	transmembrane protein 63a [Source:MGI Symbol;Acc:MGI:2384789]	protein_coding
ENSMUSG00000001493	-1.55043	0.0903987	-3.5816	0.00351968	0.0196037	-2.34182	Meox1	mesenchyme homeobox 1 [Source:MGI Symbol;Acc:MGI:103220]	protein_coding
ENSMUSG00000039313	-1.55003	2.40709	-8.11351	2.40117e-06	8.84225e-05	4.82065	AF529169	cDNA sequence AF529169 [Source:MGI Symbol;Acc:MGI:2667167]	protein_coding
ENSMUSG00000074766	-1.54882	0.890161	-7.70675	4.14285e-06	0.000129366	4.39403	Ism1	isthmin 1 homolog (zebrafish) [Source:MGI Symbol;Acc:MGI:2442963]	protein_coding
ENSMUSG00000046782	-1.54866	0.823485	-9.66536	3.53727e-07	2.10257e-05	6.95968	4921506M07Rik	RIKEN cDNA 4921506M07 gene [Source:MGI Symbol;Acc:MGI:1918096]	protein_coding
ENSMUSG00000085254	-1.54598	-1.81846	-4.10529	0.00132832	0.00953973	-1.02167	Gm15881	predicted gene 15881 [Source:MGI Symbol;Acc:MGI:3801769]	processed_pseudogene
ENSMUSG00000080813	-1.54051	-1.24051	-4.14258	0.00124045	0.00906634	-1.06293	Gm14828	predicted gene 14828 [Source:MGI Symbol;Acc:MGI:3708090]	processed_pseudogene
ENSMUSG00000049538	-1.54023	3.07521	-7.65412	4.45218e-06	0.000136038	3.90643	Adamts16	a disintegrin-like and metallopeptidase (reprolysin type) with thrombospondin type 1 motif, 16 [Source:MGI Symbol;Acc:MGI:2429637]	protein_coding
ENSMUSG00000029546	-1.53792	-1.61628	-3.65304	0.00307761	0.0178291	-1.83433	Uncx	UNC homeobox [Source:MGI Symbol;Acc:MGI:108013]	protein_coding
ENSMUSG00000099625	-1.53733	-0.28825	-4.95167	0.000292565	0.00303158	0.278828	Gm29325	predicted gene 29325 [Source:MGI Symbol;Acc:MGI:5580031]	lincRNA
ENSMUSG00000015721	-1.53656	-1.23868	-4.2008	0.0011151	0.00840982	-0.982924	Nlrp5	NLR family, pyrin domain containing 5 [Source:MGI Symbol;Acc:MGI:1345193]	protein_coding
ENSMUSG00000074217	-1.53541	-1.91697	-3.70946	0.00276879	0.016559	-1.72463	2210011C24Rik	RIKEN cDNA 2210011C24 gene [Source:MGI Symbol;Acc:MGI:1917384]	protein_coding
ENSMUSG00000025407	-1.53347	3.12991	-5.3322	0.000152742	0.00185763	0.252556	Gli1	GLI-Kruppel family member GLI1 [Source:MGI Symbol;Acc:MGI:95727]	protein_coding
ENSMUSG00000018427	-1.53133	4.14813	-10.6624	1.16742e-07	9.42396e-06	7.66198	Ypel2	yippee-like 2 (Drosophila) [Source:MGI Symbol;Acc:MGI:1925114]	protein_coding
ENSMUSG00000070644	-1.52955	1.60591	-6.27461	3.33121e-05	0.000599618	2.09891	Etnk2	ethanolamine kinase 2 [Source:MGI Symbol;Acc:MGI:2443760]	protein_coding
ENSMUSG00000103828	-1.52503	1.12653	-6.91247	1.27378e-05	0.000299582	3.19026	2610001A08Rik	RIKEN cDNA 2610001A08 gene [Source:MGI Symbol;Acc:MGI:1917358]	TEC
ENSMUSG00000028780	-1.52444	3.83484	-12.4641	1.92293e-08	2.52108e-06	9.59388	Sema3c	sema domain, immunoglobulin domain (Ig), short basic domain, secreted, (semaphorin) 3C [Source:MGI Symbol;Acc:MGI:107557]	protein_coding
ENSMUSG00000038540	-1.51879	0.408413	-4.01462	0.00156969	0.0108193	-1.64534	Tmc3	transmembrane channel-like gene family 3 [Source:MGI Symbol;Acc:MGI:2669033]	protein_coding
ENSMUSG00000033066	-1.51779	5.91809	-11.2203	6.5093e-08	6.25709e-06	7.99304	Gas7	growth arrest specific 7 [Source:MGI Symbol;Acc:MGI:1202388]	protein_coding
ENSMUSG00000064310	-1.51772	-2.97363	-4.60562	0.000537322	0.00478004	-0.0609501	Zpld1	zona pellucida like domain containing 1 [Source:MGI Symbol;Acc:MGI:2443415]	protein_coding
ENSMUSG00000022055	-1.51612	4.81028	-10.0086	2.39143e-07	1.60174e-05	6.67522	Nefl	neurofilament, light polypeptide [Source:MGI Symbol;Acc:MGI:97313]	protein_coding
ENSMUSG00000054150	-1.50191	2.87003	-8.20916	2.11803e-06	8.05634e-05	4.76613	Syne3	spectrin repeat containing, nuclear envelope family member 3 [Source:MGI Symbol;Acc:MGI:2442408]	protein_coding
ENSMUSG00000030075	-1.49649	3.62164	-12.5532	1.76914e-08	2.38717e-06	9.63507	Cntn3	contactin 3 [Source:MGI Symbol;Acc:MGI:99534]	protein_coding
ENSMUSG00000015134	-1.49382	0.80586	-5.58593	0.000100137	0.00136615	1.15989	Aldh1a3	aldehyde dehydrogenase family 1, subfamily A3 [Source:MGI Symbol;Acc:MGI:1861722]	protein_coding
ENSMUSG00000084910	-1.49262	2.43534	-11.1429	7.04856e-08	6.48488e-06	8.39345	C630043F03Rik	RIKEN cDNA C630043F03 gene [Source:MGI Symbol;Acc:MGI:1915535]	processed_transcript
ENSMUSG00000064293	-1.48301	4.20558	-15.5463	1.40245e-09	4.54835e-07	12.3271	Cntn4	contactin 4 [Source:MGI Symbol;Acc:MGI:1095737]	protein_coding
ENSMUSG00000031425	-1.48263	7.47157	-3.945	0.0017854	0.0119324	-2.35431	Plp1	proteolipid protein (myelin) 1 [Source:MGI Symbol;Acc:MGI:97623]	protein_coding
ENSMUSG00000105502	-1.48097	-0.813521	-4.65789	0.000489696	0.00445655	-0.119866	Gm42536	predicted gene 42536 [Source:MGI Symbol;Acc:MGI:5662673]	TEC
ENSMUSG00000020154	-1.47946	3.19583	-4.91336	0.000312687	0.003183	-0.475672	Ptprb	protein tyrosine phosphatase, receptor type, B [Source:MGI Symbol;Acc:MGI:97809]	protein_coding
ENSMUSG00000032318	-1.47617	-3.41769	-3.34656	0.00548444	0.0271374	-2.30656	Isl2	insulin related protein 2 (islet 2) [Source:MGI Symbol;Acc:MGI:109156]	protein_coding
ENSMUSG00000091735	-1.47609	0.481008	-4.2485	0.00102216	0.00786285	-0.977916	Gpr62	G protein-coupled receptor 62 [Source:MGI Symbol;Acc:MGI:3525078]	protein_coding
ENSMUSG00000021255	-1.47605	-1.28527	-3.76291	0.0025054	0.0153435	-1.78579	Esrrb	estrogen related receptor, beta [Source:MGI Symbol;Acc:MGI:1346832]	protein_coding
ENSMUSG00000029797	-1.47306	0.789872	-6.44315	2.57021e-05	0.00049961	2.52018	Sspo	SCO-spondin [Source:MGI Symbol;Acc:MGI:2674311]	protein_coding
ENSMUSG00000078350	-1.46615	1.72978	-7.14131	9.14134e-06	0.000235686	3.482	Smim1	small integral membrane protein 1 [Source:MGI Symbol;Acc:MGI:1916109]	protein_coding
ENSMUSG00000035594	-1.46614	0.440426	-6.05242	4.71719e-05	0.000778588	1.94958	Chrna5	cholinergic receptor, nicotinic, alpha polypeptide 5 [Source:MGI Symbol;Acc:MGI:87889]	protein_coding
ENSMUSG00000024990	-1.46208	-0.279426	-5.27275	0.000168845	0.00201372	0.777515	Rbp4	retinol binding protein 4, plasma [Source:MGI Symbol;Acc:MGI:97879]	protein_coding
ENSMUSG00000000031	-1.46129	7.69392	-6.7719	1.56701e-05	0.000349852	2.18727	H19	H19, imprinted maternally expressed transcript [Source:MGI Symbol;Acc:MGI:95891]	lincRNA
ENSMUSG00000048482	-1.45657	0.0766269	-6.60962	1.99693e-05	0.000419016	2.92378	Bdnf	brain derived neurotrophic factor [Source:MGI Symbol;Acc:MGI:88145]	protein_coding
ENSMUSG00000042942	-1.45576	4.21687	-8.87921	9.04652e-07	4.27709e-05	5.37485	Greb1l	growth regulation by estrogen in breast cancer-like [Source:MGI Symbol;Acc:MGI:3576497]	protein_coding
ENSMUSG00000052560	-1.4544	3.70415	-7.3022	7.26853e-06	0.000197941	3.35741	Cpne8	copine VIII [Source:MGI Symbol;Acc:MGI:1914121]	protein_coding
ENSMUSG00000041482	-1.45356	4.52654	-8.27807	1.93619e-06	7.60718e-05	4.57733	Piezo2	piezo-type mechanosensitive ion channel component 2 [Source:MGI Symbol;Acc:MGI:1918781]	protein_coding
ENSMUSG00000018604	-1.44967	1.31689	-5.37302	0.000142625	0.00176346	0.650156	Tbx3	T-box 3 [Source:MGI Symbol;Acc:MGI:98495]	protein_coding
ENSMUSG00000020140	-1.4447	2.45029	-10.1521	2.03661e-07	1.42609e-05	7.29356	Lgr5	leucine rich repeat containing G protein coupled receptor 5 [Source:MGI Symbol;Acc:MGI:1341817]	protein_coding
ENSMUSG00000020101	-1.44242	2.39777	-9.16216	6.40683e-07	3.26272e-05	6.26746	4632428N05Rik	RIKEN cDNA 4632428N05 gene [Source:MGI Symbol;Acc:MGI:1921298]	protein_coding
ENSMUSG00000031891	-1.43847	-1.83904	-3.48826	0.00419618	0.0222405	-2.16768	Hsd11b2	hydroxysteroid 11-beta dehydrogenase 2 [Source:MGI Symbol;Acc:MGI:104720]	protein_coding
ENSMUSG00000020183	-1.4383	3.94968	-7.91342	3.13252e-06	0.000105557	4.2289	Cpm	carboxypeptidase M [Source:MGI Symbol;Acc:MGI:1917824]	protein_coding
ENSMUSG00000023999	-1.43616	0.747621	-5.65165	8.98951e-05	0.00126469	1.23289	Kif6	kinesin family member 6 [Source:MGI Symbol;Acc:MGI:1098238]	protein_coding
ENSMUSG00000040133	-1.43271	1.26115	-8.84917	9.38858e-07	4.40501e-05	5.98728	Gpr176	G protein-coupled receptor 176 [Source:MGI Symbol;Acc:MGI:2685858]	protein_coding
ENSMUSG00000021061	-1.43162	4.09075	-13.6446	6.6344e-09	1.21291e-06	10.7811	Sptb	spectrin beta, erythrocytic [Source:MGI Symbol;Acc:MGI:98387]	protein_coding
ENSMUSG00000108599	-1.42918	0.847955	-4.85486	0.000346255	0.00345061	-0.139563			TEC
ENSMUSG00000029859	-1.4247	0.477438	-5.65674	8.91495e-05	0.00125803	1.33211	Epha1	Eph receptor A1 [Source:MGI Symbol;Acc:MGI:107381]	protein_coding
ENSMUSG00000050473	-1.42464	-0.378237	-3.43365	0.00465182	0.0239796	-2.49318	Slc35d3	solute carrier family 35, member D3 [Source:MGI Symbol;Acc:MGI:1923407]	protein_coding
ENSMUSG00000000120	-1.41993	3.77065	-8.00365	2.77701e-06	9.75965e-05	4.36338	Ngfr	nerve growth factor receptor (TNFR superfamily, member 16) [Source:MGI Symbol;Acc:MGI:97323]	protein_coding
ENSMUSG00000026589	-1.41409	1.15309	-5.81314	6.91386e-05	0.00104002	1.40464	Sec16b	SEC16 homolog B (S. cerevisiae) [Source:MGI Symbol;Acc:MGI:2148802]	protein_coding
ENSMUSG00000039115	-1.40584	6.53275	-19.2111	1.08509e-10	1.17994e-07	14.7303	Itga9	integrin alpha 9 [Source:MGI Symbol;Acc:MGI:104756]	protein_coding
ENSMUSG00000015202	-1.40484	5.18422	-5.73426	7.85616e-05	0.00114174	0.604885	Cnksr3	Cnksr family member 3 [Source:MGI Symbol;Acc:MGI:2674130]	protein_coding
ENSMUSG00000035783	-1.40284	1.25429	-4.64945	0.000497077	0.00450882	-0.524307	Acta2	actin, alpha 2, smooth muscle, aorta [Source:MGI Symbol;Acc:MGI:87909]	protein_coding
ENSMUSG00000016024	-1.39699	0.888107	-6.26814	3.36479e-05	0.000602727	2.23222	Lbp	lipopolysaccharide binding protein [Source:MGI Symbol;Acc:MGI:1098776]	protein_coding
ENSMUSG00000066000	-1.39695	1.41373	-7.70461	4.15497e-06	0.000129435	4.29689	2610305D13Rik	RIKEN cDNA 2610305D13 gene [Source:MGI Symbol;Acc:MGI:2148252]	protein_coding
ENSMUSG00000106673	-1.39532	-0.754348	-4.07794	0.00139681	0.00989987	-1.25266	Gm43374	predicted gene 43374 [Source:MGI Symbol;Acc:MGI:5663511]	TEC
ENSMUSG00000030306	-1.39083	4.96527	-9.18993	6.19624e-07	3.17296e-05	5.65695	Tmtc1	transmembrane and tetratricopeptide repeat containing 1 [Source:MGI Symbol;Acc:MGI:3039590]	protein_coding
ENSMUSG00000005124	-1.39056	4.06157	-7.56688	5.02025e-06	0.000149203	3.69175	Wisp1	WNT1 inducible signaling pathway protein 1 [Source:MGI Symbol;Acc:MGI:1197008]	protein_coding
ENSMUSG00000086842	-1.39044	0.359257	-6.25913	3.41218e-05	0.000608269	2.33006	Gm15681	predicted gene 15681 [Source:MGI Symbol;Acc:MGI:3783123]	processed_pseudogene
ENSMUSG00000104244	-1.39033	1.29024	-6.33844	3.01819e-05	0.000561052	2.23924	2900018N21Rik	RIKEN cDNA 2900018N21 gene [Source:MGI Symbol;Acc:MGI:1920114]	TEC
ENSMUSG00000054690	-1.38682	1.84727	-4.93612	0.000300566	0.00308682	-0.2231	Emcn	endomucin [Source:MGI Symbol;Acc:MGI:1891716]	protein_coding
ENSMUSG00000052479	-1.38325	0.27054	-7.20098	8.39304e-06	0.000221017	3.76965	A330008L17Rik	RIKEN cDNA A330008L17 gene [Source:MGI Symbol;Acc:MGI:2443215]	lincRNA
ENSMUSG00000031825	-1.38229	3.65601	-4.80861	0.000375441	0.00367801	-0.826369	Crispld2	cysteine-rich secretory protein LCCL domain containing 2 [Source:MGI Symbol;Acc:MGI:1926142]	protein_coding
ENSMUSG00000002797	-1.38219	3.22044	-7.15338	8.98438e-06	0.000232939	3.20786	Ggct	gamma-glutamyl cyclotransferase [Source:MGI Symbol;Acc:MGI:95700]	protein_coding
ENSMUSG00000030554	-1.37669	4.29667	-8.01595	2.73194e-06	9.65635e-05	4.27878	Synm	synemin, intermediate filament protein [Source:MGI Symbol;Acc:MGI:2661187]	protein_coding
ENSMUSG00000000392	-1.3765	2.78498	-5.90196	5.99353e-05	0.000932629	1.2717	Fap	fibroblast activation protein [Source:MGI Symbol;Acc:MGI:109608]	protein_coding
ENSMUSG00000034837	-1.37341	-2.11047	-3.41741	0.00479674	0.0245291	-2.28989	Gnat1	guanine nucleotide binding protein, alpha transducing 1 [Source:MGI Symbol;Acc:MGI:95778]	protein_coding
ENSMUSG00000005148	-1.3734	0.667287	-6.65357	1.86938e-05	0.000398916	2.87353	Klf5	Kruppel-like factor 5 [Source:MGI Symbol;Acc:MGI:1338056]	protein_coding
ENSMUSG00000032776	-1.37329	-0.51886	-4.08521	0.00137825	0.00981444	-1.28546	Mctp2	multiple C2 domains, transmembrane 2 [Source:MGI Symbol;Acc:MGI:2685335]	protein_coding
ENSMUSG00000045404	-1.36966	0.266721	-5.62825	9.34104e-05	0.00129931	1.42388	Kcnk13	potassium channel, subfamily K, member 13 [Source:MGI Symbol;Acc:MGI:2384976]	protein_coding
ENSMUSG00000033949	-1.36844	3.64517	-10.2563	1.81466e-07	1.3207e-05	7.19318	Trim36	tripartite motif-containing 36 [Source:MGI Symbol;Acc:MGI:106264]	protein_coding
ENSMUSG00000107643	-1.36642	0.298507	-5.52126	0.000111418	0.00148392	1.12614			TEC
ENSMUSG00000041423	-1.36635	-0.951357	-4.47471	0.000678966	0.00571083	-0.532486	Paqr6	progestin and adipoQ receptor family member VI [Source:MGI Symbol;Acc:MGI:1916207]	protein_coding
ENSMUSG00000034762	-1.36629	0.980397	-7.54019	5.20908e-06	0.000153092	4.14351	Glis1	GLIS family zinc finger 1 [Source:MGI Symbol;Acc:MGI:2386723]	protein_coding
ENSMUSG00000026939	-1.36574	2.80633	-5.80249	7.03375e-05	0.00105284	1.1958	Tmem141	transmembrane protein 141 [Source:MGI Symbol;Acc:MGI:1098773]	protein_coding
ENSMUSG00000039546	-1.36567	3.79672	-14.2861	3.84766e-09	8.73487e-07	11.2526	Ajap1	adherens junction associated protein 1 [Source:MGI Symbol;Acc:MGI:2685419]	protein_coding
ENSMUSG00000039904	-1.36466	2.86632	-3.66665	0.00300005	0.0174748	-2.53811	Gpr37	G protein-coupled receptor 37 [Source:MGI Symbol;Acc:MGI:1313297]	protein_coding
ENSMUSG00000030917	-1.36256	3.30091	-6.67751	1.80356e-05	0.000387681	2.45708	Tmem159	transmembrane protein 159 [Source:MGI Symbol;Acc:MGI:1925752]	protein_coding
ENSMUSG00000046768	-1.36056	4.31178	-11.3396	5.76323e-08	5.66697e-06	8.27858	Rhoj	ras homolog gene family, member J [Source:MGI Symbol;Acc:MGI:1931551]	protein_coding
ENSMUSG00000040624	-1.36025	6.58149	-7.6952	4.20874e-06	0.000130323	3.48961	Plekhg1	pleckstrin homology domain containing, family G (with RhoGef domain) member 1 [Source:MGI Symbol;Acc:MGI:2676551]	protein_coding
ENSMUSG00000000093	-1.35304	1.30327	-4.66597	0.000482731	0.0044068	-0.609875	Tbx2	T-box 2 [Source:MGI Symbol;Acc:MGI:98494]	protein_coding
ENSMUSG00000031461	-1.3511	-2.06324	-3.05797	0.00947716	0.0408856	-2.9334	Myom2	myomesin 2 [Source:MGI Symbol;Acc:MGI:1328358]	protein_coding
ENSMUSG00000025013	-1.35066	-0.182277	-6.63057	1.93501e-05	0.000409744	2.98479	Tll2	tolloid-like 2 [Source:MGI Symbol;Acc:MGI:1346044]	protein_coding
ENSMUSG00000055653	-1.34966	6.92769	-9.94685	2.56379e-07	1.66881e-05	6.47626	Gpc3	glypican 3 [Source:MGI Symbol;Acc:MGI:104903]	protein_coding
ENSMUSG00000039942	-1.34942	-0.563198	-3.40987	0.00486557	0.0247577	-2.58608	Ptger4	prostaglandin E receptor 4 (subtype EP4) [Source:MGI Symbol;Acc:MGI:104311]	protein_coding
ENSMUSG00000057098	-1.34838	4.47217	-12.258	2.3361e-08	2.89834e-06	9.32501	Ebf1	early B cell factor 1 [Source:MGI Symbol;Acc:MGI:95275]	protein_coding
ENSMUSG00000027559	-1.34678	-0.266828	-4.55719	0.000585758	0.00510529	-0.467117	Car3	carbonic anhydrase 3 [Source:MGI Symbol;Acc:MGI:88270]	protein_coding
ENSMUSG00000045083	-1.34408	4.0344	-9.53124	4.13424e-07	2.35882e-05	6.22485	Lingo2	leucine rich repeat and Ig domain containing 2 [Source:MGI Symbol;Acc:MGI:2442298]	protein_coding
ENSMUSG00000059645	-1.342	-1.85055	-3.6942	0.00284906	0.0169078	-1.77375	Gm7361	predicted gene 7361 [Source:MGI Symbol;Acc:MGI:3805965]	protein_coding
ENSMUSG00000076313	-1.34035	-2.26577	-3.08809	0.00895094	0.0391638	-2.88281	Mir665	microRNA 665 [Source:MGI Symbol;Acc:MGI:3629896]	miRNA
ENSMUSG00000045664	-1.33868	2.42422	-6.50447	2.34101e-05	0.000469061	2.32119	Cdc42ep2	CDC42 effector protein (Rho GTPase binding) 2 [Source:MGI Symbol;Acc:MGI:1929744]	protein_coding
ENSMUSG00000106653	-1.33807	-1.64282	-3.04441	0.00972391	0.0416006	-3.02177		mmu-mir-299a [Source:miRBase;Acc:MI0000399]	miRNA
ENSMUSG00000060716	-1.33807	4.41677	-9.57504	3.92824e-07	2.28265e-05	6.34605	Plekhh1	pleckstrin homology domain containing, family H (with MyTH4 domain) member 1 [Source:MGI Symbol;Acc:MGI:2144989]	protein_coding
ENSMUSG00000102498	-1.33689	0.105804	-5.06376	0.000241091	0.00261397	0.321963	Gm19445	predicted gene, 19445 [Source:MGI Symbol;Acc:MGI:5011630]	TEC
ENSMUSG00000025582	-1.33605	3.14572	-10.9164	8.92086e-08	7.70613e-06	8.04361	Nptx1	neuronal pentraxin 1 [Source:MGI Symbol;Acc:MGI:107811]	protein_coding
ENSMUSG00000056174	-1.33157	4.59607	-7.07323	1.00825e-05	0.000254277	2.79327	Col8a2	collagen, type VIII, alpha 2 [Source:MGI Symbol;Acc:MGI:88464]	protein_coding
ENSMUSG00000036040	-1.33061	1.50492	-4.70361	0.000451638	0.00420392	-0.607739	Adamtsl2	ADAMTS-like 2 [Source:MGI Symbol;Acc:MGI:1925044]	protein_coding
ENSMUSG00000028042	-1.33027	2.08289	-5.99685	5.15148e-05	0.000835354	1.56583	Zbtb7b	zinc finger and BTB domain containing 7B [Source:MGI Symbol;Acc:MGI:102755]	protein_coding
ENSMUSG00000021573	-1.32982	5.41468	-6.99887	1.12292e-05	0.000273497	2.86508	Tppp	tubulin polymerization promoting protein [Source:MGI Symbol;Acc:MGI:1920198]	protein_coding
ENSMUSG00000024330	-1.32926	6.29104	-11.1823	6.76825e-08	6.3796e-06	8.05453	Col11a2	collagen, type XI, alpha 2 [Source:MGI Symbol;Acc:MGI:88447]	protein_coding
ENSMUSG00000018796	-1.32884	5.37752	-11.1426	7.05108e-08	6.48488e-06	7.97377	Acsl1	acyl-CoA synthetase long-chain family member 1 [Source:MGI Symbol;Acc:MGI:102797]	protein_coding
ENSMUSG00000104282	-1.32725	-0.214202	-4.49804	0.000651128	0.00552652	-0.616093	Gm37460	predicted gene, 37460 [Source:MGI Symbol;Acc:MGI:5610688]	TEC
ENSMUSG00000041596	-1.32022	3.90904	-7.87592	3.29429e-06	0.000109727	4.04799	Nlrp5-ps	NLR family, pyrin domain containing 5, pseudogene [Source:MGI Symbol;Acc:MGI:5010941]	transcribed_unprocessed_pseudogene
ENSMUSG00000020160	-1.31892	5.63217	-15.1851	1.85841e-09	5.3679e-07	11.738	Meis1	Meis homeobox 1 [Source:MGI Symbol;Acc:MGI:104717]	protein_coding
ENSMUSG00000028600	-1.31857	0.976326	-6.57018	2.11928e-05	0.000438711	2.69318	Podn	podocan [Source:MGI Symbol;Acc:MGI:2674939]	protein_coding
ENSMUSG00000099924	-1.31808	2.05288	-7.97452	2.88684e-06	0.000100691	4.5791	Gm28320	predicted gene 28320 [Source:MGI Symbol;Acc:MGI:5579026]	sense_intronic
ENSMUSG00000030769	-1.31715	-1.40069	-3.34061	0.00554655	0.0273768	-2.50542	Slc5a11	solute carrier family 5 (sodium/glucose cotransporter), member 11 [Source:MGI Symbol;Acc:MGI:1919316]	protein_coding
ENSMUSG00000041794	-1.31616	2.58819	-9.94876	2.55828e-07	1.66881e-05	7.08589	Myrip	myosin VIIA and Rab interacting protein [Source:MGI Symbol;Acc:MGI:2384407]	protein_coding
ENSMUSG00000006649	-1.31587	-2.25217	-2.99951	0.010588	0.044323	-3.01983	Nphs1	nephrosis 1, nephrin [Source:MGI Symbol;Acc:MGI:1859637]	protein_coding
ENSMUSG00000032220	-1.31382	3.79169	-7.93533	3.04196e-06	0.000103978	4.18554	Myo1e	myosin IE [Source:MGI Symbol;Acc:MGI:106621]	protein_coding
ENSMUSG00000040268	-1.31304	7.07618	-6.90954	1.27926e-05	0.000299727	2.34938	Plekha1	pleckstrin homology domain containing, family A (phosphoinositide binding specific) member 1 [Source:MGI Symbol;Acc:MGI:2442213]	protein_coding
ENSMUSG00000029335	-1.3124	2.6969	-9.43126	4.64904e-07	2.58862e-05	6.36504	Bmp3	bone morphogenetic protein 3 [Source:MGI Symbol;Acc:MGI:88179]	protein_coding
ENSMUSG00000032849	-1.3068	3.84051	-10.5916	1.25941e-07	1.00351e-05	7.55506	Abcc4	ATP-binding cassette, sub-family C (CFTR/MRP), member 4 [Source:MGI Symbol;Acc:MGI:2443111]	protein_coding
ENSMUSG00000044017	-1.30661	-1.23506	-3.78919	0.00238539	0.0147925	-1.75352	Adgrd1	adhesion G protein-coupled receptor D1 [Source:MGI Symbol;Acc:MGI:3041203]	protein_coding
ENSMUSG00000048939	-1.30444	2.177	-4.32192	0.000894484	0.0070755	-1.44328	Atp13a5	ATPase type 13A5 [Source:MGI Symbol;Acc:MGI:2444068]	protein_coding
ENSMUSG00000044499	-1.30297	1.82874	-8.23478	2.0484e-06	7.84369e-05	4.95851	Hs3st5	heparan sulfate (glucosamine) 3-O-sulfotransferase 5 [Source:MGI Symbol;Acc:MGI:2441996]	protein_coding
ENSMUSG00000037610	-1.30239	1.50374	-7.72733	4.02824e-06	0.000126643	4.32411	Kcnmb2	potassium large conductance calcium-activated channel, subfamily M, beta member 2 [Source:MGI Symbol;Acc:MGI:1919663]	protein_coding
ENSMUSG00000015966	-1.30126	-2.20158	-3.32835	0.00567672	0.0279021	-2.44412	Il17rb	interleukin 17 receptor B [Source:MGI Symbol;Acc:MGI:1355292]	protein_coding
ENSMUSG00000023206	-1.30106	-0.105914	-4.54486	0.000598799	0.00518993	-0.467636	Il15ra	interleukin 15 receptor, alpha chain [Source:MGI Symbol;Acc:MGI:104644]	protein_coding
ENSMUSG00000056427	-1.29468	3.4392	-6.78639	1.53372e-05	0.000344082	2.53811	Slit3	slit homolog 3 (Drosophila) [Source:MGI Symbol;Acc:MGI:1315202]	protein_coding
ENSMUSG00000091971	-1.29398	3.46583	-6.42452	2.64444e-05	0.000506975	2.15578	Hspa1a	heat shock protein 1A [Source:MGI Symbol;Acc:MGI:96244]	protein_coding
ENSMUSG00000016763	-1.29312	4.77341	-7.60217	4.7817e-06	0.000143498	3.57548	Scube1	signal peptide, CUB domain, EGF-like 1 [Source:MGI Symbol;Acc:MGI:1890616]	protein_coding
ENSMUSG00000085996	-1.2922	-2.12054	-3.10712	0.00863364	0.0381083	-2.83643	A830012C17Rik	RIKEN cDNA A830012C17 gene [Source:MGI Symbol;Acc:MGI:2441830]	processed_transcript
ENSMUSG00000029337	-1.29074	-2.13445	-3.46909	0.00435078	0.022888	-2.16329	Fgf5	fibroblast growth factor 5 [Source:MGI Symbol;Acc:MGI:95519]	protein_coding
ENSMUSG00000061762	-1.29038	2.14751	-8.12095	2.37778e-06	8.79112e-05	4.81162	Tac1	tachykinin 1 [Source:MGI Symbol;Acc:MGI:98474]	protein_coding
ENSMUSG00000067081	-1.28979	-0.0289617	-4.53957	0.000604493	0.00522668	-0.387496	Asb18	ankyrin repeat and SOCS box-containing 18 [Source:MGI Symbol;Acc:MGI:2655109]	protein_coding
ENSMUSG00000029096	-1.28814	1.7892	-7.80606	3.61983e-06	0.000117397	4.40383	Htra3	HtrA serine peptidase 3 [Source:MGI Symbol;Acc:MGI:1925808]	protein_coding
ENSMUSG00000036381	-1.28257	0.00498945	-4.11014	0.00131653	0.00950308	-1.39124	P2ry14	purinergic receptor P2Y, G-protein coupled, 14 [Source:MGI Symbol;Acc:MGI:2155705]	protein_coding
ENSMUSG00000057058	-1.28131	-2.36434	-3.35867	0.0053602	0.0266798	-2.36312	Skap1	src family associated phosphoprotein 1 [Source:MGI Symbol;Acc:MGI:1925723]	protein_coding
ENSMUSG00000030849	-1.27997	6.79847	-9.57269	3.93902e-07	2.28265e-05	6.01193	Fgfr2	fibroblast growth factor receptor 2 [Source:MGI Symbol;Acc:MGI:95523]	protein_coding
ENSMUSG00000103129	-1.27535	-2.23387	-3.13042	0.00826043	0.0368312	-2.76526	Gm37393	predicted gene, 37393 [Source:MGI Symbol;Acc:MGI:5610621]	TEC
ENSMUSG00000036158	-1.27437	5.54257	-9.63015	3.6845e-07	2.18237e-05	6.13191	Prickle1	prickle homolog 1 (Drosophila) [Source:MGI Symbol;Acc:MGI:1916034]	protein_coding
ENSMUSG00000071553	-1.27276	0.6533	-6.69437	1.75868e-05	0.000381309	2.92175	Cpa2	carboxypeptidase A2, pancreatic [Source:MGI Symbol;Acc:MGI:3617840]	protein_coding
ENSMUSG00000059970	-1.27228	3.24138	-4.72387	0.000435771	0.00409958	-0.754953	Hspa2	heat shock protein 2 [Source:MGI Symbol;Acc:MGI:96243]	protein_coding
ENSMUSG00000063804	-1.27123	2.23123	-6.82588	1.44673e-05	0.000328957	2.94817	Lin28b	lin-28 homolog B (C. elegans) [Source:MGI Symbol;Acc:MGI:3584032]	protein_coding
ENSMUSG00000097730	-1.26784	1.16967	-6.42633	2.63714e-05	0.000506975	2.66313	Gm26588	predicted gene, 26588 [Source:MGI Symbol;Acc:MGI:5477082]	antisense
ENSMUSG00000023886	-1.26763	2.56958	-5.27954	0.00016692	0.00199591	0.194514	Smoc2	SPARC related modular calcium binding 2 [Source:MGI Symbol;Acc:MGI:1929881]	protein_coding
ENSMUSG00000030737	-1.26572	1.67385	-4.40945	0.00076355	0.00623454	-1.14679	Slco2b1	solute carrier organic anion transporter family, member 2b1 [Source:MGI Symbol;Acc:MGI:1351872]	protein_coding
ENSMUSG00000097136	-1.26293	-2.50086	-3.24374	0.00666337	0.0315116	-2.52745	Gm26772	predicted gene, 26772 [Source:MGI Symbol;Acc:MGI:5477266]	lincRNA
ENSMUSG00000060402	-1.26135	1.79657	-5.80466	7.00909e-05	0.00105115	1.27248	Chst8	carbohydrate (N-acetylgalactosamine 4-0) sulfotransferase 8 [Source:MGI Symbol;Acc:MGI:1916197]	protein_coding
ENSMUSG00000021991	-1.25711	4.82325	-10.5636	1.29794e-07	1.02537e-05	7.33783	Cacna2d3	calcium channel, voltage-dependent, alpha2/delta subunit 3 [Source:MGI Symbol;Acc:MGI:1338890]	protein_coding
ENSMUSG00000006403	-1.25373	5.46656	-4.91386	0.000312417	0.003183	-0.778466	Adamts4	a disintegrin-like and metallopeptidase (reprolysin type) with thrombospondin type 1 motif, 4 [Source:MGI Symbol;Acc:MGI:1339949]	protein_coding
ENSMUSG00000056158	-1.24877	2.87105	-11.7896	3.67507e-08	4.11741e-06	9.00747	Car10	carbonic anhydrase 10 [Source:MGI Symbol;Acc:MGI:1919855]	protein_coding
ENSMUSG00000033590	-1.24846	-0.302501	-3.61982	0.00327565	0.0186434	-2.21681	Myo5c	myosin VC [Source:MGI Symbol;Acc:MGI:2442485]	protein_coding
ENSMUSG00000090877	-1.248	3.40047	-6.80032	1.50243e-05	0.00033912	2.79694	Hspa1b	heat shock protein 1B [Source:MGI Symbol;Acc:MGI:99517]	protein_coding
ENSMUSG00000055471	-1.24728	2.88766	-9.06973	7.16475e-07	3.52098e-05	5.93061	Alk	anaplastic lymphoma kinase [Source:MGI Symbol;Acc:MGI:103305]	protein_coding
ENSMUSG00000079304	-1.24726	-0.663241	-3.33916	0.00556171	0.0274097	-2.62325	4933413G19Rik	RIKEN cDNA 4933413G19 gene [Source:MGI Symbol;Acc:MGI:1918399]	protein_coding
ENSMUSG00000030110	-1.2452	1.36635	-5.72293	8.00231e-05	0.00115773	1.22238	Ret	ret proto-oncogene [Source:MGI Symbol;Acc:MGI:97902]	protein_coding
ENSMUSG00000042410	-1.24505	7.69851	-11.481	4.9953e-08	5.10183e-06	8.2362	Agps	alkylglycerone phosphate synthase [Source:MGI Symbol;Acc:MGI:2443065]	protein_coding
ENSMUSG00000040856	-1.24401	2.47083	-5.47097	0.000121113	0.00157115	0.809929	Dlk1	delta-like 1 homolog (Drosophila) [Source:MGI Symbol;Acc:MGI:94900]	protein_coding
ENSMUSG00000028681	-1.2375	1.96737	-10.0919	2.17808e-07	1.5042e-05	7.31677	Ptch2	patched homolog 2 [Source:MGI Symbol;Acc:MGI:1095405]	protein_coding
ENSMUSG00000052085	-1.23697	0.741646	-5.54324	0.000107442	0.00144275	1.09376	Dock8	dedicator of cytokinesis 8 [Source:MGI Symbol;Acc:MGI:1921396]	protein_coding
ENSMUSG00000048078	-1.23526	6.25362	-8.55931	1.3497e-06	5.80446e-05	4.73923	Tenm4	teneurin transmembrane protein 4 [Source:MGI Symbol;Acc:MGI:2447063]	protein_coding
ENSMUSG00000102786	-1.23126	-0.109957	-3.16369	0.00775539	0.0352684	-3.04813	Gm38252	predicted gene, 38252 [Source:MGI Symbol;Acc:MGI:5611480]	TEC
ENSMUSG00000037679	-1.22981	3.47564	-9.3946	4.85467e-07	2.66761e-05	6.15333	Inf2	inverted formin, FH2 and WH2 domain containing [Source:MGI Symbol;Acc:MGI:1917685]	protein_coding
ENSMUSG00000028876	-1.2291	1.67984	-9.72958	3.28473e-07	1.98863e-05	6.94059	Epha10	Eph receptor A10 [Source:MGI Symbol;Acc:MGI:3586824]	protein_coding
ENSMUSG00000036095	-1.22566	4.51175	-8.90961	8.71396e-07	4.16243e-05	5.41503	Dgkb	diacylglycerol kinase, beta [Source:MGI Symbol;Acc:MGI:2442474]	protein_coding
ENSMUSG00000033227	-1.22521	2.30129	-4.41115	0.000761208	0.00622366	-1.27555	Wnt6	wingless-type MMTV integration site family, member 6 [Source:MGI Symbol;Acc:MGI:98960]	protein_coding
ENSMUSG00000027858	-1.22429	5.28376	-6.42006	2.66255e-05	0.000508996	2.00595	Tspan2	tetraspanin 2 [Source:MGI Symbol;Acc:MGI:1917997]	protein_coding
ENSMUSG00000023805	-1.22384	4.00341	-15.8259	1.13242e-09	4.14975e-07	12.4862	Synj2	synaptojanin 2 [Source:MGI Symbol;Acc:MGI:1201671]	protein_coding
ENSMUSG00000095440	-1.22199	2.61384	-9.41435	4.74271e-07	2.62929e-05	6.34073	Fignl2	fidgetin-like 2 [Source:MGI Symbol;Acc:MGI:3646919]	protein_coding
ENSMUSG00000040420	-1.21691	2.79651	-9.02338	7.58041e-07	3.67799e-05	5.8688	Cdh18	cadherin 18 [Source:MGI Symbol;Acc:MGI:1344366]	protein_coding
ENSMUSG00000021732	-1.21521	-0.992086	-3.64311	0.00313553	0.0180571	-2.07101	Fgf10	fibroblast growth factor 10 [Source:MGI Symbol;Acc:MGI:1099809]	protein_coding
ENSMUSG00000036098	-1.2146	4.69011	-4.68789	0.000464367	0.00428786	-1.08114	Myrf	myelin regulatory factor [Source:MGI Symbol;Acc:MGI:2684944]	protein_coding
ENSMUSG00000028677	-1.21453	6.25586	-10.4108	1.53175e-07	1.17983e-05	7.0086	Rnf220	ring finger protein 220 [Source:MGI Symbol;Acc:MGI:1913993]	protein_coding
ENSMUSG00000045672	-1.21411	5.40419	-8.25806	1.98722e-06	7.68673e-05	4.34393	Col27a1	collagen, type XXVII, alpha 1 [Source:MGI Symbol;Acc:MGI:2672118]	protein_coding
ENSMUSG00000020150	-1.2067	2.80447	-4.50533	0.000642679	0.00547997	-1.18538	Gamt	guanidinoacetate methyltransferase [Source:MGI Symbol;Acc:MGI:1098221]	protein_coding
ENSMUSG00000007594	-1.20641	-1.17094	-3.2257	0.00689513	0.0323074	-2.67469	Hapln4	hyaluronan and proteoglycan link protein 4 [Source:MGI Symbol;Acc:MGI:2679531]	protein_coding
ENSMUSG00000015850	-1.20489	0.228451	-4.98408	0.000276597	0.00288391	0.155282	Adamtsl4	ADAMTS-like 4 [Source:MGI Symbol;Acc:MGI:2389008]	protein_coding
ENSMUSG00000042035	-1.2007	5.64401	-12.818	1.38532e-08	2.00737e-06	9.62322	Igsf3	immunoglobulin superfamily, member 3 [Source:MGI Symbol;Acc:MGI:1926158]	protein_coding
ENSMUSG00000104081	-1.19713	-1.02966	-3.04732	0.00967045	0.0414679	-3.05743	Gm38278	predicted gene, 38278 [Source:MGI Symbol;Acc:MGI:5611506]	TEC
ENSMUSG00000055994	-1.19688	-0.0133715	-5.00097	0.000268638	0.00282643	0.293887	Nod2	nucleotide-binding oligomerization domain containing 2 [Source:MGI Symbol;Acc:MGI:2429397]	protein_coding
ENSMUSG00000040093	-1.19685	4.29625	-8.75415	1.05645e-06	4.78666e-05	5.16888	Bmf	BCL2 modifying factor [Source:MGI Symbol;Acc:MGI:2176433]	protein_coding
ENSMUSG00000031654	-1.19326	2.70669	-8.66113	1.18692e-06	5.26172e-05	5.35997	Cbln1	cerebellin 1 precursor protein [Source:MGI Symbol;Acc:MGI:88281]	protein_coding
ENSMUSG00000106515	-1.18847	0.98347	-4.72786	0.000432712	0.00408326	-0.394106	Gm30382	predicted gene, 30382 [Source:MGI Symbol;Acc:MGI:5589541]	lincRNA
ENSMUSG00000031595	-1.18757	2.91678	-5.95089	5.54252e-05	0.000880988	1.26887	Pdgfrl	platelet-derived growth factor receptor-like [Source:MGI Symbol;Acc:MGI:1916047]	protein_coding
ENSMUSG00000056966	-1.18692	4.21965	-4.25703	0.00100642	0.00776812	-1.50103	Gjc3	gap junction protein, gamma 3 [Source:MGI Symbol;Acc:MGI:2153041]	protein_coding
ENSMUSG00000031636	-1.18473	-0.495329	-3.24194	0.00668614	0.0315547	-2.88787	Pdlim3	PDZ and LIM domain 3 [Source:MGI Symbol;Acc:MGI:1859274]	protein_coding
ENSMUSG00000037664	-1.18297	7.2318	-7.13218	9.26195e-06	0.000236814	2.67945	Cdkn1c	cyclin-dependent kinase inhibitor 1C (P57) [Source:MGI Symbol;Acc:MGI:104564]	protein_coding
ENSMUSG00000048027	-1.1815	5.10883	-11.35	5.70279e-08	5.66697e-06	8.15168	Rgmb	repulsive guidance molecule family member B [Source:MGI Symbol;Acc:MGI:1916049]	protein_coding
ENSMUSG00000045573	-1.17871	2.68369	-4.88838	0.000326588	0.00329188	-0.515718	Penk	preproenkephalin [Source:MGI Symbol;Acc:MGI:104629]	protein_coding
ENSMUSG00000047428	-1.17761	0.855727	-8.15522	2.27303e-06	8.50593e-05	5.03549	Dlk2	delta-like 2 homolog (Drosophila) [Source:MGI Symbol;Acc:MGI:2146838]	protein_coding
ENSMUSG00000028542	-1.17613	5.26748	-12.7647	1.45469e-08	2.0751e-06	9.64228	Slc6a9	solute carrier family 6 (neurotransmitter transporter, glycine), member 9 [Source:MGI Symbol;Acc:MGI:95760]	protein_coding
ENSMUSG00000037625	-1.17446	8.15351	-5.07588	0.000236127	0.00257677	-0.661115	Cldn11	claudin 11 [Source:MGI Symbol;Acc:MGI:106925]	protein_coding
ENSMUSG00000098649	-1.17236	-3.22906	-3.64015	0.00315299	0.0181295	-1.79624	Gm27199	predicted gene 27199 [Source:MGI Symbol;Acc:MGI:5521042]	antisense
ENSMUSG00000049555	-1.17084	0.514739	-3.79106	0.0023771	0.0147461	-1.75316	Tmie	transmembrane inner ear [Source:MGI Symbol;Acc:MGI:2159400]	protein_coding
ENSMUSG00000022076	-1.17062	1.12006	-7.61098	4.72402e-06	0.000142228	4.20472	Klhl1	kelch-like 1 [Source:MGI Symbol;Acc:MGI:2136335]	protein_coding
ENSMUSG00000041607	-1.17019	7.43435	-4.32414	0.000890885	0.00705306	-1.76081	Mbp	myelin basic protein [Source:MGI Symbol;Acc:MGI:96925]	protein_coding
ENSMUSG00000019842	-1.16876	0.855304	-7.01647	1.09458e-05	0.000267651	3.37637	Traf3ip2	TRAF3 interacting protein 2 [Source:MGI Symbol;Acc:MGI:2143599]	protein_coding
ENSMUSG00000054162	-1.1653	4.47877	-17.0414	4.6445e-10	2.55778e-07	13.3355	Spock3	sparc/osteonectin, cwcv and kazal-like domains proteoglycan 3 [Source:MGI Symbol;Acc:MGI:1920152]	protein_coding
ENSMUSG00000102248	-1.16452	-0.589818	-3.80455	0.00231801	0.0144668	-1.83038	Gm30280	predicted gene, 30280 [Source:MGI Symbol;Acc:MGI:5589439]	processed_pseudogene
ENSMUSG00000058620	-1.16188	-0.467482	-3.43305	0.00465713	0.0239876	-2.56082	Adra2b	adrenergic receptor, alpha 2b [Source:MGI Symbol;Acc:MGI:87935]	protein_coding
ENSMUSG00000104184	-1.16047	1.71226	-7.44215	5.97034e-06	0.000170848	3.85274	Gm37818	predicted gene, 37818 [Source:MGI Symbol;Acc:MGI:5611046]	TEC
ENSMUSG00000106961	-1.16034	1.0621	-4.55181	0.000591412	0.00514245	-0.774251	Gm43128	predicted gene 43128 [Source:MGI Symbol;Acc:MGI:5663265]	TEC
ENSMUSG00000026347	-1.15878	4.76431	-7.43011	6.07169e-06	0.000172646	3.50599	Tmem163	transmembrane protein 163 [Source:MGI Symbol;Acc:MGI:1919410]	protein_coding
ENSMUSG00000032649	-1.15571	3.0735	-6.48536	2.41004e-05	0.000477003	2.22001	Colgalt2	collagen beta(1-O)galactosyltransferase 2 [Source:MGI Symbol;Acc:MGI:2138232]	protein_coding
ENSMUSG00000021213	-1.14822	-0.205833	-4.02304	0.00154549	0.0106883	-1.50019	Akr1c13	aldo-keto reductase family 1, member C13 [Source:MGI Symbol;Acc:MGI:1351662]	protein_coding
ENSMUSG00000028919	-1.14659	2.0847	-7.34142	6.87697e-06	0.000189178	3.70105	Arhgef19	Rho guanine nucleotide exchange factor (GEF) 19 [Source:MGI Symbol;Acc:MGI:1925912]	protein_coding
ENSMUSG00000022090	-1.14398	2.94173	-6.08805	4.4592e-05	0.000747351	1.57466	Pdlim2	PDZ and LIM domain 2 [Source:MGI Symbol;Acc:MGI:2384850]	protein_coding
ENSMUSG00000030247	-1.14354	0.336139	-3.15926	0.00782082	0.0355048	-3.2381	Kcnj8	potassium inwardly-rectifying channel, subfamily J, member 8 [Source:MGI Symbol;Acc:MGI:1100508]	protein_coding
ENSMUSG00000038677	-1.14038	4.4599	-10.2869	1.75436e-07	1.28695e-05	7.14044	Scube3	signal peptide, CUB domain, EGF-like 3 [Source:MGI Symbol;Acc:MGI:3045253]	protein_coding
ENSMUSG00000044067	-1.13975	2.14529	-5.92025	5.82062e-05	0.000911092	1.37436	Gpr22	G protein-coupled receptor 22 [Source:MGI Symbol;Acc:MGI:1920260]	protein_coding
ENSMUSG00000021451	-1.13773	4.86469	-3.37897	0.00515828	0.0259331	-3.47363	Sema4d	sema domain, immunoglobulin domain (Ig), transmembrane domain (TM) and short cytoplasmic domain, (semaphorin) 4D [Source:MGI Symbol;Acc:MGI:109244]	protein_coding
ENSMUSG00000085526	-1.13511	-1.02762	-4.17973	0.00115888	0.00862221	-1.06633	Gm16083	predicted gene 16083 [Source:MGI Symbol;Acc:MGI:3802163]	antisense
ENSMUSG00000024747	-1.13208	0.696957	-4.61927	0.000524442	0.00469711	-0.574811	Aldh1a7	aldehyde dehydrogenase family 1, subfamily A7 [Source:MGI Symbol;Acc:MGI:1347050]	protein_coding
ENSMUSG00000032060	-1.13165	0.521978	-3.01588	0.0102644	0.0432523	-3.32793	Cryab	crystallin, alpha B [Source:MGI Symbol;Acc:MGI:88516]	protein_coding
ENSMUSG00000045613	-1.13113	2.27694	-7.55096	5.13202e-06	0.000151898	3.99164	Chrm2	cholinergic receptor, muscarinic 2, cardiac [Source:MGI Symbol;Acc:MGI:88397]	protein_coding
ENSMUSG00000066113	-1.13099	3.59703	-6.45384	2.52859e-05	0.000493597	1.97937	Adamtsl1	ADAMTS-like 1 [Source:MGI Symbol;Acc:MGI:1924989]	protein_coding
ENSMUSG00000028039	-1.13099	2.61863	-7.3479	6.81441e-06	0.000188701	3.53936	Efna3	ephrin A3 [Source:MGI Symbol;Acc:MGI:106644]	protein_coding
ENSMUSG00000104564	-1.13097	-0.362196	-4.35286	0.000845735	0.00675346	-0.86861	Gm17977	predicted gene, 17977 [Source:MGI Symbol;Acc:MGI:5010162]	transcribed_processed_pseudogene
ENSMUSG00000029055	-1.12915	2.94637	-4.46582	0.000689885	0.00577801	-1.29117	Plch2	phospholipase C, eta 2 [Source:MGI Symbol;Acc:MGI:2443078]	protein_coding
ENSMUSG00000041828	-1.1283	2.98224	-3.18956	0.00738416	0.0339561	-3.75698	Abca8a	ATP-binding cassette, sub-family A (ABC1), member 8a [Source:MGI Symbol;Acc:MGI:2386846]	protein_coding
ENSMUSG00000086228	-1.12675	-0.0310133	-4.47839	0.000674491	0.00569084	-0.704629	Ubap1l	ubiquitin-associated protein 1-like [Source:MGI Symbol;Acc:MGI:2685360]	protein_coding
ENSMUSG00000070407	-1.12497	1.06683	-4.36508	0.000827235	0.00664722	-1.10285	Hs3st3b1	heparan sulfate (glucosamine) 3-O-sulfotransferase 3B1 [Source:MGI Symbol;Acc:MGI:1333853]	protein_coding
ENSMUSG00000021684	-1.12281	4.63747	-13.1636	1.01326e-08	1.6288e-06	10.173	Pde8b	phosphodiesterase 8B [Source:MGI Symbol;Acc:MGI:2443999]	protein_coding
ENSMUSG00000028680	-1.1225	3.29681	-6.32237	3.09398e-05	0.000569674	1.84042	Plk3	polo-like kinase 3 [Source:MGI Symbol;Acc:MGI:109604]	protein_coding
ENSMUSG00000039316	-1.12096	3.04488	-7.40928	6.25129e-06	0.000176699	3.5463	Rftn1	raftlin lipid raft linker 1 [Source:MGI Symbol;Acc:MGI:1923688]	protein_coding
ENSMUSG00000027674	-1.12041	3.90826	-8.76489	1.0424e-06	4.73462e-05	5.32327	Pex5l	peroxisomal biogenesis factor 5-like [Source:MGI Symbol;Acc:MGI:1916672]	protein_coding
ENSMUSG00000050069	-1.11111	2.02137	-4.66149	0.000486582	0.00443976	-0.766068	Grem2	gremlin 2 homolog, cysteine knot superfamily (Xenopus laevis) [Source:MGI Symbol;Acc:MGI:1344367]	protein_coding
ENSMUSG00000070866	-1.1108	2.30429	-8.26291	1.97474e-06	7.68673e-05	4.92789	Zfp804a	zinc finger protein 804A [Source:MGI Symbol;Acc:MGI:2442949]	protein_coding
ENSMUSG00000032643	-1.10853	2.66862	-5.40716	0.000134704	0.00169628	0.398039	Fhl3	four and a half LIM domains 3 [Source:MGI Symbol;Acc:MGI:1341092]	protein_coding
ENSMUSG00000026879	-1.10656	6.93556	-9.20296	6.09998e-07	3.14106e-05	5.61793	Gsn	gelsolin [Source:MGI Symbol;Acc:MGI:95851]	protein_coding
ENSMUSG00000045636	-1.10396	4.77061	-11.2754	6.15268e-08	5.98624e-06	8.13571	Mtus1	mitochondrial tumor suppressor 1 [Source:MGI Symbol;Acc:MGI:2142572]	protein_coding
ENSMUSG00000036502	-1.10347	4.34661	-5.22991	0.000181547	0.00213084	0.0187665	Tmem255a	transmembrane protein 255A [Source:MGI Symbol;Acc:MGI:3045722]	protein_coding
ENSMUSG00000032502	-1.10285	-0.751902	-3.40122	0.00494576	0.0250898	-2.55037	Stac	src homology three (SH3) and cysteine rich domain [Source:MGI Symbol;Acc:MGI:1201400]	protein_coding
ENSMUSG00000036256	-1.10215	2.53756	-4.31556	0.000904867	0.00713321	-1.53984	Igfbp7	insulin-like growth factor binding protein 7 [Source:MGI Symbol;Acc:MGI:1352480]	protein_coding
ENSMUSG00000021852	-1.10045	0.456401	-6.99155	1.13492e-05	0.000275331	3.41364	Slc35f4	solute carrier family 35, member F4 [Source:MGI Symbol;Acc:MGI:1922538]	protein_coding
ENSMUSG00000091002	-1.09988	1.48949	-6.06415	4.63057e-05	0.000767349	1.75498	Tcerg1l	transcription elongation regulator 1-like [Source:MGI Symbol;Acc:MGI:1917821]	protein_coding
ENSMUSG00000020788	-1.09522	-0.657503	-3.02071	0.010171	0.0429664	-3.29509	Atp2a3	ATPase, Ca++ transporting, ubiquitous [Source:MGI Symbol;Acc:MGI:1194503]	protein_coding
ENSMUSG00000057455	-1.09515	2.16288	-5.54497	0.000107135	0.00144104	0.888397	Rit2	Ras-like without CAAX 2 [Source:MGI Symbol;Acc:MGI:108054]	protein_coding
ENSMUSG00000033987	-1.0943	-0.446221	-3.67865	0.00293332	0.0172144	-2.11112	Dnah17	dynein, axonemal, heavy chain 17 [Source:MGI Symbol;Acc:MGI:1917176]	protein_coding
ENSMUSG00000043719	-1.09075	1.36658	-3.30827	0.0058967	0.0287388	-3.01829	Col6a6	collagen, type VI, alpha 6 [Source:MGI Symbol;Acc:MGI:2444259]	protein_coding
ENSMUSG00000026442	-1.08318	8.20875	-5.81795	6.86035e-05	0.00103442	0.686797	Nfasc	neurofascin [Source:MGI Symbol;Acc:MGI:104753]	protein_coding
ENSMUSG00000074892	-1.08196	2.89615	-5.07372	0.000237003	0.00258327	0.0754137	B3galt5	UDP-Gal:betaGlcNAc beta 1,3-galactosyltransferase, polypeptide 5 [Source:MGI Symbol;Acc:MGI:2136878]	protein_coding
ENSMUSG00000103539	-1.08068	0.0660598	-3.19342	0.00733025	0.0337653	-3.05967	Gm37834	predicted gene, 37834 [Source:MGI Symbol;Acc:MGI:5611062]	TEC
ENSMUSG00000045917	-1.08018	2.71185	-7.97824	2.87257e-06	0.000100572	4.47551	6330416G13Rik	RIKEN cDNA 6330416G13 gene [Source:MGI Symbol;Acc:MGI:1913920]	protein_coding
ENSMUSG00000104486	-1.07462	-3.19286	-3.71303	0.00275034	0.0164593	-1.66733	Gm38066	predicted gene, 38066 [Source:MGI Symbol;Acc:MGI:5611294]	TEC
ENSMUSG00000032925	-1.07373	3.10712	-4.87175	0.000336191	0.0033813	-0.644309	Itgbl1	integrin, beta-like 1 [Source:MGI Symbol;Acc:MGI:2443439]	protein_coding
ENSMUSG00000037960	-1.07361	2.69325	-5.61163	9.59932e-05	0.0013223	0.827144	1110007C09Rik	RIKEN cDNA 1110007C09 gene [Source:MGI Symbol;Acc:MGI:1915730]	protein_coding
ENSMUSG00000031561	-1.06776	6.74865	-16.9825	4.8427e-10	2.55778e-07	13.1353	Tenm3	teneurin transmembrane protein 3 [Source:MGI Symbol;Acc:MGI:1345183]	protein_coding
ENSMUSG00000090671	-1.06724	1.12606	-5.42572	0.000130593	0.00166491	0.86451	Gm5067	predicted gene 5067 [Source:MGI Symbol;Acc:MGI:3644982]	processed_pseudogene
ENSMUSG00000044006	-1.06662	1.90528	-5.32067	0.000155736	0.00188434	0.408389	Cilp2	cartilage intermediate layer protein 2 [Source:MGI Symbol;Acc:MGI:1915959]	protein_coding
ENSMUSG00000032011	-1.06447	1.17167	-4.67831	0.000472297	0.00433941	-0.394455	Thy1	thymus cell antigen 1, theta [Source:MGI Symbol;Acc:MGI:98747]	protein_coding
ENSMUSG00000045608	-1.06408	1.03332	-4.6342	0.000510709	0.00458967	-0.348544	Dbx2	developing brain homeobox 2 [Source:MGI Symbol;Acc:MGI:107445]	protein_coding
ENSMUSG00000048707	-1.06374	3.99022	-4.99172	0.000272965	0.00285732	-0.475848	Tprn	taperin [Source:MGI Symbol;Acc:MGI:2139535]	protein_coding
ENSMUSG00000027358	-1.06164	2.32364	-6.24104	3.50947e-05	0.000617279	1.93471	Bmp2	bone morphogenetic protein 2 [Source:MGI Symbol;Acc:MGI:88177]	protein_coding
ENSMUSG00000032360	-1.05911	1.12918	-6.62593	1.94856e-05	0.000411352	2.72668	Hcrtr2	hypocretin (orexin) receptor 2 [Source:MGI Symbol;Acc:MGI:2680765]	protein_coding
ENSMUSG00000042662	-1.05788	4.27508	-6.95276	1.20092e-05	0.000287567	2.88398	Dusp15	dual specificity phosphatase-like 15 [Source:MGI Symbol;Acc:MGI:1934928]	protein_coding
ENSMUSG00000097929	-1.05667	1.29872	-5.21523	0.000186124	0.00217679	0.492249	Tunar	Tcl1 upstream neural differentiation associated RNA [Source:MGI Symbol;Acc:MGI:1917202]	lincRNA
ENSMUSG00000003282	-1.0552	3.73934	-7.0805	9.97717e-06	0.000252309	3.0515	Plag1	pleiomorphic adenoma gene 1 [Source:MGI Symbol;Acc:MGI:1891916]	protein_coding
ENSMUSG00000024787	-1.05489	3.94592	-7.67416	4.33162e-06	0.000133235	3.79431	Snx15	sorting nexin 15 [Source:MGI Symbol;Acc:MGI:1916274]	protein_coding
ENSMUSG00000001542	-1.05449	3.37065	-5.60967	9.63025e-05	0.00132381	0.810139	Ell2	elongation factor RNA polymerase II 2 [Source:MGI Symbol;Acc:MGI:2183438]	protein_coding
ENSMUSG00000086806	-1.05301	-0.701979	-3.72514	0.00268871	0.0161375	-1.97285	Gm13054	predicted gene 13054 [Source:MGI Symbol;Acc:MGI:3702728]	antisense
ENSMUSG00000034616	-1.05292	4.37244	-4.52421	0.000621319	0.00532732	-1.4442	Ssh3	slingshot homolog 3 (Drosophila) [Source:MGI Symbol;Acc:MGI:2683546]	protein_coding
ENSMUSG00000092559	-1.05124	-0.347663	-3.37303	0.00521654	0.0261514	-2.57243	Gm20475	predicted gene 20475 [Source:MGI Symbol;Acc:MGI:5141940]	sense_intronic
ENSMUSG00000051984	-1.05035	-1.02091	-3.46963	0.00434629	0.0228709	-2.39588	Sec31b	Sec31 homolog B (S. cerevisiae) [Source:MGI Symbol;Acc:MGI:2685187]	protein_coding
ENSMUSG00000108175	-1.0494	-1.08358	-3.83241	0.00220073	0.0138931	-1.60786			antisense
ENSMUSG00000029151	-1.04849	-0.483027	-3.16405	0.00775009	0.035253	-3.03914	Slc30a3	solute carrier family 30 (zinc transporter), member 3 [Source:MGI Symbol;Acc:MGI:1345280]	protein_coding
ENSMUSG00000022742	-1.04814	4.44652	-7.17019	8.77069e-06	0.000228359	3.07937	Cpox	coproporphyrinogen oxidase [Source:MGI Symbol;Acc:MGI:104841]	protein_coding
ENSMUSG00000032750	-1.04647	1.79611	-4.64784	0.0004985	0.00451729	-0.706964	Gab3	growth factor receptor bound protein 2-associated protein 3 [Source:MGI Symbol;Acc:MGI:2387324]	protein_coding
ENSMUSG00000107706	-1.04506	1.92237	-4.06145	0.00143985	0.0101167	-1.90037			TEC
ENSMUSG00000054582	-1.04409	-0.625973	-3.97318	0.00169462	0.0114618	-1.52545	Pabpc1l	poly(A) binding protein, cytoplasmic 1-like [Source:MGI Symbol;Acc:MGI:1922908]	protein_coding
ENSMUSG00000029136	-1.04381	-0.516279	-4.15588	0.0012106	0.00890886	-1.18229	Rbks	ribokinase [Source:MGI Symbol;Acc:MGI:1918586]	protein_coding
ENSMUSG00000027506	-1.03827	4.38111	-4.94382	0.000296574	0.00305644	-0.613012	Tpd52	tumor protein D52 [Source:MGI Symbol;Acc:MGI:107749]	protein_coding
ENSMUSG00000093465	-1.03316	1.43135	-5.01702	0.000261299	0.00276495	0.0101326	Gm20682	predicted gene 20682 [Source:MGI Symbol;Acc:MGI:5313129]	processed_transcript
ENSMUSG00000030064	-1.03057	5.42512	-6.79014	1.52523e-05	0.00034301	2.20199	Frmd4b	FERM domain containing 4B [Source:MGI Symbol;Acc:MGI:2141794]	protein_coding
ENSMUSG00000025478	-1.03038	6.64608	-13.9667	5.03282e-09	1.024e-06	10.6599	Dpysl4	dihydropyrimidinase-like 4 [Source:MGI Symbol;Acc:MGI:1349764]	protein_coding
ENSMUSG00000032698	-1.0292	2.79716	-6.76108	1.59237e-05	0.000353806	2.61375	Lmo2	LIM domain only 2 [Source:MGI Symbol;Acc:MGI:102811]	protein_coding
ENSMUSG00000042604	-1.02628	2.09625	-6.90329	1.29104e-05	0.000301721	3.03369	Kcna4	potassium voltage-gated channel, shaker-related subfamily, member 4 [Source:MGI Symbol;Acc:MGI:96661]	protein_coding
ENSMUSG00000097736	-1.02606	4.59814	-3.94364	0.00178989	0.0119537	-2.48842	9530059O14Rik	RIKEN cDNA 9530059O14 gene [Source:MGI Symbol;Acc:MGI:2442421]	lincRNA
ENSMUSG00000032625	-1.02543	6.16319	-13.4529	7.84195e-09	1.34228e-06	10.1862	Thsd7a	thrombospondin, type I, domain containing 7A [Source:MGI Symbol;Acc:MGI:2685683]	protein_coding
ENSMUSG00000035547	-1.02513	5.12627	-6.65302	1.87093e-05	0.000398916	2.12368	Capn5	calpain 5 [Source:MGI Symbol;Acc:MGI:1100859]	protein_coding
ENSMUSG00000042529	-1.02164	0.620221	-3.44236	0.00457593	0.0236882	-2.6197	Kcnj12	potassium inwardly-rectifying channel, subfamily J, member 12 [Source:MGI Symbol;Acc:MGI:108495]	protein_coding
ENSMUSG00000031872	-1.02157	1.87777	-6.12431	4.21188e-05	0.00071695	1.85729	Bean1	brain expressed, associated with Nedd4, 1 [Source:MGI Symbol;Acc:MGI:1929597]	protein_coding
ENSMUSG00000004952	-1.02071	2.15016	-6.96648	1.17713e-05	0.000283339	3.07177	Rasa4	RAS p21 protein activator 4 [Source:MGI Symbol;Acc:MGI:1858600]	protein_coding
ENSMUSG00000036356	-1.01999	3.63307	-5.80058	7.05552e-05	0.00105524	1.06778	Csgalnact1	chondroitin sulfate N-acetylgalactosaminyltransferase 1 [Source:MGI Symbol;Acc:MGI:2442354]	protein_coding
ENSMUSG00000026678	-1.0196	3.89387	-4.52565	0.000619725	0.00532549	-1.41568	Rgs5	regulator of G-protein signaling 5 [Source:MGI Symbol;Acc:MGI:1098434]	protein_coding
ENSMUSG00000026944	-1.01833	6.9429	-9.74319	3.23372e-07	1.97289e-05	6.27621	Abca2	ATP-binding cassette, sub-family A (ABC1), member 2 [Source:MGI Symbol;Acc:MGI:99606]	protein_coding
ENSMUSG00000025875	-1.01789	2.71222	-5.63352	9.26064e-05	0.00129299	0.838379	Tspan17	tetraspanin 17 [Source:MGI Symbol;Acc:MGI:1921507]	protein_coding
ENSMUSG00000031255	-1.01781	1.40819	-4.69647	0.000457369	0.00424018	-0.583997	Sytl4	synaptotagmin-like 4 [Source:MGI Symbol;Acc:MGI:1351606]	protein_coding
ENSMUSG00000001604	-1.01738	-0.0758437	-4.40031	0.000776244	0.006327	-0.832989	Tcea3	transcription elongation factor A (SII), 3 [Source:MGI Symbol;Acc:MGI:1196908]	protein_coding
ENSMUSG00000041729	-1.01315	3.60737	-5.62345	9.41484e-05	0.00130532	0.60495	Coro2b	coronin, actin binding protein, 2B [Source:MGI Symbol;Acc:MGI:2444283]	protein_coding
ENSMUSG00000027827	-1.0101	1.65901	-6.01087	5.03807e-05	0.000823132	1.67747	Kcnab1	potassium voltage-gated channel, shaker-related subfamily, beta member 1 [Source:MGI Symbol;Acc:MGI:109155]	protein_coding
ENSMUSG00000104462	-1.0094	-1.36415	-2.95583	0.0115019	0.0471135	-3.2511	Gm37661	predicted gene, 37661 [Source:MGI Symbol;Acc:MGI:5610889]	TEC
ENSMUSG00000026208	-1.00921	-0.485738	-3.48264	0.00424094	0.0224122	-2.43455	Des	desmin [Source:MGI Symbol;Acc:MGI:94885]	protein_coding
ENSMUSG00000049556	-1.00766	4.27193	-9.08718	7.01464e-07	3.47648e-05	5.71357	Lingo1	leucine rich repeat and Ig domain containing 1 [Source:MGI Symbol;Acc:MGI:1915522]	protein_coding
ENSMUSG00000105422	-1.00749	-0.956565	-4.0822	0.0013859	0.00985372	-1.22037	Gm6089	predicted gene 6089 [Source:MGI Symbol;Acc:MGI:3647070]	processed_pseudogene
ENSMUSG00000064080	-1.007	5.09954	-4.78794	0.000389304	0.00377382	-1.14889	Fbln2	fibulin 2 [Source:MGI Symbol;Acc:MGI:95488]	protein_coding
ENSMUSG00000097838	-1.0043	-0.610624	-3.81122	0.00228936	0.0143265	-1.79266	C530050E15Rik	RIKEN cDNA C530050E15 gene [Source:MGI Symbol;Acc:MGI:2444135]	lincRNA
ENSMUSG00000032841	-1.0022	2.24541	-5.04231	0.000250155	0.00267924	-0.119283	Prr5l	proline rich 5 like [Source:MGI Symbol;Acc:MGI:1919696]	protein_coding
ENSMUSG00000104435	-1.00205	0.00348164	-3.42524	0.00472631	0.0242793	-2.67078	Gm37422	predicted gene, 37422 [Source:MGI Symbol;Acc:MGI:5610650]	antisense
ENSMUSG00000006782	-1.00167	7.41521	-4.71666	0.000441349	0.00413941	-1.10802	Cnp	2',3'-cyclic nucleotide 3' phosphodiesterase [Source:MGI Symbol;Acc:MGI:88437]	protein_coding
ENSMUSG00000009075	-1.00088	2.05144	-7.04255	1.05398e-05	0.000262233	3.3177	Cabp7	calcium binding protein 7 [Source:MGI Symbol;Acc:MGI:2183437]	protein_coding
ENSMUSG00000037966	-1	2.8213	-4.40091	0.000775401	0.00632539	-1.4053	Ninj1	ninjurin 1 [Source:MGI Symbol;Acc:MGI:1196617]	protein_coding
ENSMUSG00000040998	1.00151	1.4849	4.10123	0.00133825	0.00958871	-1.70506	Npnt	nephronectin [Source:MGI Symbol;Acc:MGI:2148811]	protein_coding
ENSMUSG00000049241	1.00851	0.762662	4.10679	0.00132465	0.00953041	-1.54565	Hcar1	hydrocarboxylic acid receptor 1 [Source:MGI Symbol;Acc:MGI:2441671]	protein_coding
ENSMUSG00000051379	1.01893	6.26319	11.5549	4.63869e-08	4.84468e-06	8.30701	Flrt3	fibronectin leucine rich transmembrane protein 3 [Source:MGI Symbol;Acc:MGI:1918686]	protein_coding
ENSMUSG00000043639	1.02215	2.45025	7.95355	2.96876e-06	0.000102119	4.4926	Rbm20	RNA binding motif protein 20 [Source:MGI Symbol;Acc:MGI:1920963]	protein_coding
ENSMUSG00000022272	1.02333	6.38843	13.86	5.51175e-09	1.06154e-06	10.5684	Myo10	myosin X [Source:MGI Symbol;Acc:MGI:107716]	protein_coding
ENSMUSG00000024805	1.02367	2.73864	9.8608	2.82672e-07	1.78344e-05	6.96424	Pcgf5	polycomb group ring finger 5 [Source:MGI Symbol;Acc:MGI:1923505]	protein_coding
ENSMUSG00000024827	1.0244	5.04351	15.3091	1.68606e-09	5.19476e-07	11.9666	Gldc	glycine decarboxylase [Source:MGI Symbol;Acc:MGI:1341155]	protein_coding
ENSMUSG00000086942	1.02469	-1.41501	3.32619	0.00569998	0.0279713	-2.58032	Gm15489	predicted gene 15489 [Source:MGI Symbol;Acc:MGI:3705099]	antisense
ENSMUSG00000043415	1.02626	2.15943	6.12442	4.21118e-05	0.00071695	1.76177	Otud1	OTU domain containing 1 [Source:MGI Symbol;Acc:MGI:1918448]	protein_coding
ENSMUSG00000025429	1.02677	2.36348	6.51014	2.32096e-05	0.000466362	2.46568	Pstpip2	proline-serine-threonine phosphatase-interacting protein 2 [Source:MGI Symbol;Acc:MGI:1335088]	protein_coding
ENSMUSG00000024998	1.02983	5.74438	12.4175	2.00895e-08	2.61531e-06	9.2018	Plce1	phospholipase C, epsilon 1 [Source:MGI Symbol;Acc:MGI:1921305]	protein_coding
ENSMUSG00000027832	1.03161	1.17751	3.42532	0.00472557	0.0242793	-2.77596	Ptx3	pentraxin related gene [Source:MGI Symbol;Acc:MGI:104641]	protein_coding
ENSMUSG00000033316	1.03258	0.100672	4.27289	0.00097779	0.00758516	-1.03785	Galnt9	UDP-N-acetyl-alpha-D-galactosamine:polypeptide N-acetylgalactosaminyltransferase 9 [Source:MGI Symbol;Acc:MGI:2677965]	protein_coding
ENSMUSG00000021720	1.03284	4.21682	7.77717	3.7643e-06	0.000121655	3.93396	Rnf180	ring finger protein 180 [Source:MGI Symbol;Acc:MGI:1919066]	protein_coding
ENSMUSG00000015484	1.03426	1.7687	3.8568	0.00210304	0.0134615	-2.09598	Fam163a	family with sequence similarity 163, member A [Source:MGI Symbol;Acc:MGI:3618859]	protein_coding
ENSMUSG00000038323	1.0361	5.38667	10.502	1.38722e-07	1.08602e-05	7.29743	1700066M21Rik	RIKEN cDNA 1700066M21 gene [Source:MGI Symbol;Acc:MGI:1920717]	protein_coding
ENSMUSG00000086224	1.03634	-0.604889	3.29106	0.00609204	0.029481	-2.68555	2700069I18Rik	RIKEN cDNA 2700069I18 gene [Source:MGI Symbol;Acc:MGI:1919858]	antisense
ENSMUSG00000031548	1.03746	5.70546	11.6148	4.36921e-08	4.65357e-06	8.3814	Sfrp1	secreted frizzled-related protein 1 [Source:MGI Symbol;Acc:MGI:892014]	protein_coding
ENSMUSG00000098235	1.03871	0.900068	3.61837	0.0032846	0.0186656	-2.31274	Gm7497	predicted gene 7497 [Source:MGI Symbol;Acc:MGI:3646548]	processed_pseudogene
ENSMUSG00000082063	1.03944	-0.417702	3.46417	0.00439136	0.0230163	-2.41854	Gm12993	predicted gene 12993 [Source:MGI Symbol;Acc:MGI:3650477]	processed_pseudogene
ENSMUSG00000051159	1.03979	1.29093	3.95647	0.00174786	0.0117366	-1.89182	Cited1	Cbp/p300-interacting transactivator with Glu/Asp-rich carboxy-terminal domain 1 [Source:MGI Symbol;Acc:MGI:108023]	protein_coding
ENSMUSG00000039488	1.04183	2.11047	4.86441	0.000340526	0.00341561	-0.347636	Cntn5	contactin 5 [Source:MGI Symbol;Acc:MGI:3042287]	protein_coding
ENSMUSG00000001247	1.04257	2.66459	4.71921	0.000439368	0.00412712	-0.816286	Lsr	lipolysis stimulated lipoprotein receptor [Source:MGI Symbol;Acc:MGI:1927471]	protein_coding
ENSMUSG00000044933	1.04541	-0.414456	2.97502	0.0110912	0.0459404	-3.38019	Sstr3	somatostatin receptor 3 [Source:MGI Symbol;Acc:MGI:98329]	protein_coding
ENSMUSG00000028133	1.04715	2.50681	8.60733	1.27015e-06	5.57172e-05	5.34942	Rwdd3	RWD domain containing 3 [Source:MGI Symbol;Acc:MGI:1920420]	protein_coding
ENSMUSG00000032252	1.04969	6.70279	10.4986	1.39234e-07	1.08602e-05	7.13425	Glce	glucuronyl C5-epimerase [Source:MGI Symbol;Acc:MGI:2136405]	protein_coding
ENSMUSG00000037211	1.05118	5.83638	13.6393	6.66468e-09	1.21291e-06	10.4685	Spry1	sprouty homolog 1 (Drosophila) [Source:MGI Symbol;Acc:MGI:1345139]	protein_coding
ENSMUSG00000006360	1.05326	1.2707	4.53175	0.000613001	0.00528788	-0.868854	Crip1	cysteine-rich protein 1 (intestinal) [Source:MGI Symbol;Acc:MGI:88501]	protein_coding
ENSMUSG00000075297	1.05524	-0.817384	3.25503	0.00652233	0.0310432	-2.8253	H60b	histocompatibility 60b [Source:MGI Symbol;Acc:MGI:3649078]	protein_coding
ENSMUSG00000086753	1.05626	-0.212995	3.69978	0.00281945	0.0167859	-2.09503	Gm15751	predicted gene 15751 [Source:MGI Symbol;Acc:MGI:3783193]	sense_overlapping
ENSMUSG00000105526	1.05707	1.35069	5.03335	0.000254046	0.00271305	0.172681	Gm43490	predicted gene 43490 [Source:MGI Symbol;Acc:MGI:5663627]	TEC
ENSMUSG00000108325	1.05736	-0.770423	3.69387	0.00285084	0.0169129	-1.86564			TEC
ENSMUSG00000027765	1.05785	3.82637	9.30666	5.38856e-07	2.86244e-05	5.99124	P2ry1	purinergic receptor P2Y, G-protein coupled 1 [Source:MGI Symbol;Acc:MGI:105049]	protein_coding
ENSMUSG00000027831	1.05964	0.883164	4.95016	0.000293334	0.00303442	0.0303011	Veph1	ventricular zone expressed PH domain-containing 1 [Source:MGI Symbol;Acc:MGI:1920039]	protein_coding
ENSMUSG00000025927	1.06126	2.40621	4.24929	0.0010207	0.00785536	-1.46679	Tfap2b	transcription factor AP-2 beta [Source:MGI Symbol;Acc:MGI:104672]	protein_coding
ENSMUSG00000058099	1.06175	0.349907	3.75771	0.00252984	0.01546	-2.08487	Nfam1	Nfat activating molecule with ITAM motif 1 [Source:MGI Symbol;Acc:MGI:1921289]	protein_coding
ENSMUSG00000019960	1.06406	5.99552	11.1923	6.69912e-08	6.35077e-06	7.94524	Dusp6	dual specificity phosphatase 6 [Source:MGI Symbol;Acc:MGI:1914853]	protein_coding
ENSMUSG00000021448	1.06411	4.64302	6.51704	2.29677e-05	0.000462004	2.06653	Shc3	src homology 2 domain-containing transforming protein C3 [Source:MGI Symbol;Acc:MGI:106179]	protein_coding
ENSMUSG00000019982	1.06821	2.87556	9.55067	4.04147e-07	2.32206e-05	6.52678	Myb	myeloblastosis oncogene [Source:MGI Symbol;Acc:MGI:97249]	protein_coding
ENSMUSG00000063018	1.06917	-0.217855	5.69923	8.3173e-05	0.00119374	1.47374	2010204K13Rik	RIKEN cDNA 2010204K13 gene [Source:MGI Symbol;Acc:MGI:1922859]	processed_transcript
ENSMUSG00000026786	1.07052	0.0952663	4.07085	0.00141515	0.0100002	-1.39686	Apbb1ip	amyloid beta (A4) precursor protein-binding, family B, member 1 interacting protein [Source:MGI Symbol;Acc:MGI:1861354]	protein_coding
ENSMUSG00000018169	1.07133	2.83261	6.24219	3.50319e-05	0.000617279	1.79007	Mfng	MFNG O-fucosylpeptide 3-beta-N-acetylglucosaminyltransferase [Source:MGI Symbol;Acc:MGI:1095404]	protein_coding
ENSMUSG00000054822	1.07275	-1.20666	3.61938	0.00327836	0.018653	-2.02636	1700041G16Rik	RIKEN cDNA 1700041G16 gene [Source:MGI Symbol;Acc:MGI:1920549]	antisense
ENSMUSG00000021390	1.07334	4.99423	4.20345	0.00110971	0.00839026	-2.2506	Ogn	osteoglycin [Source:MGI Symbol;Acc:MGI:109278]	protein_coding
ENSMUSG00000033854	1.07413	4.4704	9.55721	4.01072e-07	2.31695e-05	6.22348	Kcnk10	potassium channel, subfamily K, member 10 [Source:MGI Symbol;Acc:MGI:1919508]	protein_coding
ENSMUSG00000097416	1.07414	-1.08993	3.01206	0.0103391	0.0434876	-3.21258	Gm26670	predicted gene, 26670 [Source:MGI Symbol;Acc:MGI:5477164]	antisense
ENSMUSG00000107021	1.07444	-0.48253	3.59668	0.00342126	0.0192177	-2.10353	Gm42853	predicted gene 42853 [Source:MGI Symbol;Acc:MGI:5662990]	TEC
ENSMUSG00000022123	1.07518	-0.0940222	3.31502	0.00582173	0.0284409	-2.68481	Scel	sciellin [Source:MGI Symbol;Acc:MGI:1891228]	protein_coding
ENSMUSG00000027967	1.07519	1.1119	4.38843	0.000793065	0.00642445	-0.961506	Neurog2	neurogenin 2 [Source:MGI Symbol;Acc:MGI:109619]	protein_coding
ENSMUSG00000026676	1.07594	1.20207	5.05407	0.000245144	0.00264549	0.125114	Ccdc3	coiled-coil domain containing 3 [Source:MGI Symbol;Acc:MGI:1921436]	protein_coding
ENSMUSG00000082226	1.07622	0.789265	5.13707	0.000212627	0.00239111	0.483211	Gm715	predicted gene 715 [Source:MGI Symbol;Acc:MGI:2685561]	processed_pseudogene
ENSMUSG00000022861	1.07867	0.0209993	3.74604	0.00258561	0.0157074	-1.93511	Dgkg	diacylglycerol kinase, gamma [Source:MGI Symbol;Acc:MGI:105060]	protein_coding
ENSMUSG00000030657	1.08252	6.85491	7.35112	6.78359e-06	0.000188291	3.07796	Xylt1	xylosyltransferase 1 [Source:MGI Symbol;Acc:MGI:2451073]	protein_coding
ENSMUSG00000050370	1.08295	-1.23519	3.86175	0.00208378	0.0133944	-1.61586	Ch25h	cholesterol 25-hydroxylase [Source:MGI Symbol;Acc:MGI:1333869]	protein_coding
ENSMUSG00000029245	1.08301	6.35169	13.9392	5.15156e-09	1.024e-06	10.6403	Epha5	Eph receptor A5 [Source:MGI Symbol;Acc:MGI:99654]	protein_coding
ENSMUSG00000051497	1.08687	2.33469	3.8888	0.0019816	0.0129258	-1.88327	Kcnj16	potassium inwardly-rectifying channel, subfamily J, member 16 [Source:MGI Symbol;Acc:MGI:1314842]	protein_coding
ENSMUSG00000096992	1.08904	-0.127288	3.48369	0.00423251	0.0223882	-2.43212	Gm26788	predicted gene, 26788 [Source:MGI Symbol;Acc:MGI:5477282]	processed_transcript
ENSMUSG00000056316	1.09056	-1.00499	3.27552	0.00627402	0.0301584	-2.72802	Gm9996	predicted gene 9996 [Source:MGI Symbol;Acc:MGI:3642549]	protein_coding
ENSMUSG00000027962	1.0907	6.18177	11.6599	4.17761e-08	4.54278e-06	8.40924	Vcam1	vascular cell adhesion molecule 1 [Source:MGI Symbol;Acc:MGI:98926]	protein_coding
ENSMUSG00000063919	1.09123	2.30969	5.60108	9.76718e-05	0.00134043	0.957606	Srrm4	serine/arginine repetitive matrix 4 [Source:MGI Symbol;Acc:MGI:1916205]	protein_coding
ENSMUSG00000031283	1.09385	3.7945	6.72646	1.67649e-05	0.000367939	2.40695	Chrdl1	chordin-like 1 [Source:MGI Symbol;Acc:MGI:1933172]	protein_coding
ENSMUSG00000107511	1.09732	-0.887457	3.36631	0.00528326	0.0264249	-2.58365			TEC
ENSMUSG00000078234	1.09916	2.14536	4.71161	0.0004453	0.00416379	-0.707395	Klhdc7a	kelch domain containing 7A [Source:MGI Symbol;Acc:MGI:2444612]	protein_coding
ENSMUSG00000055078	1.10142	0.580388	5.2528	0.00017464	0.00206684	0.573097	Gabra5	gamma-aminobutyric acid (GABA) A receptor, subunit alpha 5 [Source:MGI Symbol;Acc:MGI:95617]	protein_coding
ENSMUSG00000074457	1.10371	4.04595	5.10966	0.000222836	0.00247409	0.0873465	S100a16	S100 calcium binding protein A16 [Source:MGI Symbol;Acc:MGI:1915110]	protein_coding
ENSMUSG00000059742	1.10558	4.16611	14.4511	3.3564e-09	7.95468e-07	11.2984	Kcnh7	potassium voltage-gated channel, subfamily H (eag-related), member 7 [Source:MGI Symbol;Acc:MGI:2159566]	protein_coding
ENSMUSG00000040536	1.1059	2.91115	6.71787	1.69809e-05	0.00037105	2.52574	Necab1	N-terminal EF-hand calcium binding protein 1 [Source:MGI Symbol;Acc:MGI:1916602]	protein_coding
ENSMUSG00000024300	1.10669	-0.972313	3.82771	0.00222008	0.0139926	-1.71496	Myo1f	myosin IF [Source:MGI Symbol;Acc:MGI:107711]	protein_coding
ENSMUSG00000024008	1.1077	1.79666	8.0614	2.57221e-06	9.25094e-05	4.72503	Cpne5	copine V [Source:MGI Symbol;Acc:MGI:2385908]	protein_coding
ENSMUSG00000062545	1.10894	0.782048	3.14346	0.00805871	0.0362718	-3.38191	Tlr12	toll-like receptor 12 [Source:MGI Symbol;Acc:MGI:3045221]	protein_coding
ENSMUSG00000030123	1.11156	4.39402	10.1972	1.93715e-07	1.38799e-05	6.95167	Plxnd1	plexin D1 [Source:MGI Symbol;Acc:MGI:2154244]	protein_coding
ENSMUSG00000091387	1.11242	0.318879	4.54432	0.000599381	0.0051922	-0.639963	Gcnt4	glucosaminyl (N-acetyl) transferase 4, core 2 (beta-1,6-N-acetylglucosaminyltransferase) [Source:MGI Symbol;Acc:MGI:2684919]	protein_coding
ENSMUSG00000011171	1.11315	2.80425	6.07784	4.53158e-05	0.000756738	1.66831	Vipr2	vasoactive intestinal peptide receptor 2 [Source:MGI Symbol;Acc:MGI:107166]	protein_coding
ENSMUSG00000060808	1.11462	2.92188	8.32281	1.82711e-06	7.24806e-05	4.98071	B9d1os	B9 protein domain 1, opposite strand [Source:MGI Symbol;Acc:MGI:1920466]	antisense
ENSMUSG00000055003	1.11472	1.56018	5.44838	0.000125753	0.00161772	0.913228	Lrtm2	leucine-rich repeats and transmembrane domains 2 [Source:MGI Symbol;Acc:MGI:2141485]	protein_coding
ENSMUSG00000028270	1.11591	0.707913	4.94179	0.000297622	0.00306168	-0.00665367	Gbp2	guanylate binding protein 2 [Source:MGI Symbol;Acc:MGI:102772]	protein_coding
ENSMUSG00000040552	1.11695	-1.72219	2.92399	0.012217	0.0492601	-3.21896	C3ar1	complement component 3a receptor 1 [Source:MGI Symbol;Acc:MGI:1097680]	protein_coding
ENSMUSG00000004366	1.12318	0.705918	2.97356	0.011122	0.0460059	-3.55519	Sst	somatostatin [Source:MGI Symbol;Acc:MGI:98326]	protein_coding
ENSMUSG00000001918	1.12345	3.86205	8.48063	1.49176e-06	6.16926e-05	4.90015	Slc1a5	solute carrier family 1 (neutral amino acid transporter), member 5 [Source:MGI Symbol;Acc:MGI:105305]	protein_coding
ENSMUSG00000024479	1.12357	-0.391394	3.55991	0.0036663	0.0201592	-2.23724	Mal2	mal, T cell differentiation protein 2 [Source:MGI Symbol;Acc:MGI:2146021]	protein_coding
ENSMUSG00000063626	1.12671	3.08767	8.67055	1.17296e-06	5.23725e-05	5.3291	Unc5d	unc-5 homolog D (C. elegans) [Source:MGI Symbol;Acc:MGI:2389364]	protein_coding
ENSMUSG00000039070	1.12752	-0.756021	3.4979	0.00412059	0.0219809	-2.37843	Cpa4	carboxypeptidase A4 [Source:MGI Symbol;Acc:MGI:1919041]	protein_coding
ENSMUSG00000030093	1.13015	4.08361	6.27877	3.30979e-05	0.000596924	1.64252	Wnt7a	wingless-type MMTV integration site family, member 7A [Source:MGI Symbol;Acc:MGI:98961]	protein_coding
ENSMUSG00000022610	1.13204	0.946165	4.66852	0.000480559	0.00439348	-0.5451	Mapk12	mitogen-activated protein kinase 12 [Source:MGI Symbol;Acc:MGI:1353438]	protein_coding
ENSMUSG00000024534	1.13467	4.70985	13.2234	9.60577e-09	1.58395e-06	10.1682	Sncaip	synuclein, alpha interacting protein (synphilin) [Source:MGI Symbol;Acc:MGI:1915097]	protein_coding
ENSMUSG00000056145	1.13681	4.38847	8.84671	9.41714e-07	4.40722e-05	5.37604	AI504432	expressed sequence AI504432 [Source:MGI Symbol;Acc:MGI:2139742]	lincRNA
ENSMUSG00000048458	1.14286	4.84133	5.11388	0.000221233	0.00245924	-0.210854	Fam212b	family with sequence similarity 212, member B [Source:MGI Symbol;Acc:MGI:1923497]	protein_coding
ENSMUSG00000035208	1.14838	-0.831672	3.1177	0.00846216	0.0374955	-3.07322	Slfn8	schlafen 8 [Source:MGI Symbol;Acc:MGI:2672859]	protein_coding
ENSMUSG00000048636	1.14929	-0.80403	3.47289	0.00431967	0.0227657	-2.38761	A730049H05Rik	RIKEN cDNA A730049H05 gene [Source:MGI Symbol;Acc:MGI:1921766]	protein_coding
ENSMUSG00000026826	1.15189	1.88106	8.25926	1.98412e-06	7.68673e-05	4.98967	Nr4a2	nuclear receptor subfamily 4, group A, member 2 [Source:MGI Symbol;Acc:MGI:1352456]	protein_coding
ENSMUSG00000037362	1.15288	3.06051	5.66617	8.77852e-05	0.00124257	0.851129	Nov	nephroblastoma overexpressed gene [Source:MGI Symbol;Acc:MGI:109185]	protein_coding
ENSMUSG00000040616	1.15365	1.1208	4.25117	0.00101721	0.00783183	-1.33996	Tmem51	transmembrane protein 51 [Source:MGI Symbol;Acc:MGI:2384874]	protein_coding
ENSMUSG00000102653	1.15731	-0.104516	3.2735	0.00629807	0.0302249	-2.8985	Gm37079	predicted gene, 37079 [Source:MGI Symbol;Acc:MGI:5610307]	TEC
ENSMUSG00000025789	1.1575	2.70668	7.71223	4.11202e-06	0.000128621	4.20361	St8sia2	ST8 alpha-N-acetyl-neuraminide alpha-2,8-sialyltransferase 2 [Source:MGI Symbol;Acc:MGI:106020]	protein_coding
ENSMUSG00000003657	1.15981	1.00316	6.75764	1.60054e-05	0.000355192	2.98476	Calb2	calbindin 2 [Source:MGI Symbol;Acc:MGI:101914]	protein_coding
ENSMUSG00000021359	1.16049	-1.29769	3.49325	0.00415689	0.0221071	-2.23722	Tfap2a	transcription factor AP-2, alpha [Source:MGI Symbol;Acc:MGI:104671]	protein_coding
ENSMUSG00000086111	1.16171	-1.10856	3.9152	0.00188681	0.0124525	-1.4892	Gm15326	predicted gene 15326 [Source:MGI Symbol;Acc:MGI:3705205]	lincRNA
ENSMUSG00000034098	1.16284	5.07886	11.1649	6.89049e-08	6.40088e-06	8.00513	Fstl5	follistatin-like 5 [Source:MGI Symbol;Acc:MGI:2442179]	protein_coding
ENSMUSG00000053846	1.16471	-0.46715	4.23834	0.00104128	0.00797391	-0.989779	Lipg	lipase, endothelial [Source:MGI Symbol;Acc:MGI:1341803]	protein_coding
ENSMUSG00000029608	1.16538	3.1412	6.95688	1.19372e-05	0.000286587	2.98255	Rph3a	rabphilin 3A [Source:MGI Symbol;Acc:MGI:102788]	protein_coding
ENSMUSG00000052135	1.17057	1.26414	8.24138	2.03084e-06	7.805e-05	5.0664	Foxo6	forkhead box O6 [Source:MGI Symbol;Acc:MGI:2676586]	protein_coding
ENSMUSG00000086308	1.17174	0.487349	5.68696	8.48533e-05	0.00121315	1.32586	G630016G05Rik	RIKEN cDNA G630016G05 gene [Source:MGI Symbol;Acc:MGI:3603178]	lincRNA
ENSMUSG00000108713	1.17317	0.685126	4.59414	0.000548417	0.0048461	-0.358947			lincRNA
ENSMUSG00000027168	1.17547	3.37255	11.5268	4.77076e-08	4.89957e-06	8.64847	Pax6	paired box 6 [Source:MGI Symbol;Acc:MGI:97490]	protein_coding
ENSMUSG00000035403	1.17555	1.85948	4.688	0.000464273	0.00428786	-0.595607	Crb2	crumbs family member 2 [Source:MGI Symbol;Acc:MGI:2679260]	protein_coding
ENSMUSG00000046321	1.1764	-0.392262	4.05581	0.0014549	0.0101914	-1.36359	Hs3st2	heparan sulfate (glucosamine) 3-O-sulfotransferase 2 [Source:MGI Symbol;Acc:MGI:1333802]	protein_coding
ENSMUSG00000062980	1.1782	6.01598	6.94065	1.22233e-05	0.000290812	2.4099	Cped1	cadherin-like and PC-esterase domain containing 1 [Source:MGI Symbol;Acc:MGI:2444814]	protein_coding
ENSMUSG00000085555	1.17945	0.592372	3.83228	0.00220128	0.0138931	-2.004	2610035F20Rik	RIKEN cDNA 2610035F20 gene [Source:MGI Symbol;Acc:MGI:1916498]	processed_transcript
ENSMUSG00000036169	1.18072	0.63525	3.18426	0.00745863	0.0341873	-3.2612	Sostdc1	sclerostin domain containing 1 [Source:MGI Symbol;Acc:MGI:1913292]	protein_coding
ENSMUSG00000018648	1.1815	1.24638	5.2595	0.000172669	0.00204744	0.500973	Dusp14	dual specificity phosphatase 14 [Source:MGI Symbol;Acc:MGI:1927168]	protein_coding
ENSMUSG00000024427	1.18165	5.47106	7.34405	6.85153e-06	0.000188759	3.15339	Spry4	sprouty homolog 4 (Drosophila) [Source:MGI Symbol;Acc:MGI:1345144]	protein_coding
ENSMUSG00000026787	1.18272	3.20642	7.86151	3.35879e-06	0.000111074	4.286	Gad2	glutamic acid decarboxylase 2 [Source:MGI Symbol;Acc:MGI:95634]	protein_coding
ENSMUSG00000098166	1.18355	-2.18552	3.57685	0.00355128	0.019695	-2.00088	Gm26978	predicted gene, 26978 [Source:MGI Symbol;Acc:MGI:5504093]	sense_intronic
ENSMUSG00000042333	1.18468	-1.6714	3.75291	0.00255265	0.0155497	-1.73657	Tnfrsf14	tumor necrosis factor receptor superfamily, member 14 (herpesvirus entry mediator) [Source:MGI Symbol;Acc:MGI:2675303]	protein_coding
ENSMUSG00000018500	1.18715	3.10271	7.53522	5.24509e-06	0.000153419	3.76113	Adora2b	adenosine A2b receptor [Source:MGI Symbol;Acc:MGI:99403]	protein_coding
ENSMUSG00000026163	1.18898	3.18327	8.25805	1.98725e-06	7.68673e-05	4.76659	Sphkap	SPHK1 interactor, AKAP domain containing [Source:MGI Symbol;Acc:MGI:1924879]	protein_coding
ENSMUSG00000061311	1.18901	0.309363	5.92504	5.77613e-05	0.000905574	1.75643	Rag1	recombination activating gene 1 [Source:MGI Symbol;Acc:MGI:97848]	protein_coding
ENSMUSG00000036699	1.19048	4.18881	9.05839	7.26419e-07	3.55254e-05	5.62532	Zcchc12	zinc finger, CCHC domain containing 12 [Source:MGI Symbol;Acc:MGI:1919943]	protein_coding
ENSMUSG00000036437	1.19617	3.37166	9.67667	3.49135e-07	2.08871e-05	6.54843	Npy1r	neuropeptide Y receptor Y1 [Source:MGI Symbol;Acc:MGI:104963]	protein_coding
ENSMUSG00000028194	1.19767	6.22404	9.52678	4.15586e-07	2.36342e-05	6.08796	Ddah1	dimethylarginine dimethylaminohydrolase 1 [Source:MGI Symbol;Acc:MGI:1916469]	protein_coding
ENSMUSG00000023800	1.19904	3.90504	7.77492	3.7758e-06	0.000121814	3.96243	Tiam2	T cell lymphoma invasion and metastasis 2 [Source:MGI Symbol;Acc:MGI:1344338]	protein_coding
ENSMUSG00000079993	1.20016	-0.684533	3.68865	0.00287882	0.0170102	-1.93412	Gm11799	predicted gene 11799 [Source:MGI Symbol;Acc:MGI:3650446]	processed_pseudogene
ENSMUSG00000062961	1.2004	3.58673	16.4613	7.05335e-10	2.96337e-07	13.0338	Ccdc177	coiled-coil domain containing 177 [Source:MGI Symbol;Acc:MGI:2686414]	protein_coding
ENSMUSG00000096971	1.20101	-0.649445	3.61385	0.00331263	0.0187327	-2.15247	4930556M19Rik	RIKEN cDNA 4930556M19 gene [Source:MGI Symbol;Acc:MGI:1922509]	lincRNA
ENSMUSG00000027748	1.20115	1.36797	7.72139	4.06096e-06	0.000127455	4.32016	Trpc4	transient receptor potential cation channel, subfamily C, member 4 [Source:MGI Symbol;Acc:MGI:109525]	protein_coding
ENSMUSG00000086328	1.2018	-0.897672	3.647	0.00311268	0.0179591	-2.07596	2700033N17Rik	RIKEN cDNA 2700033N17 gene [Source:MGI Symbol;Acc:MGI:1919853]	lincRNA
ENSMUSG00000019779	1.20215	2.3394	6.19584	3.76552e-05	0.000655214	1.83377	Frk	fyn-related kinase [Source:MGI Symbol;Acc:MGI:103265]	protein_coding
ENSMUSG00000043635	1.20401	4.1702	8.27727	1.93821e-06	7.60718e-05	4.55963	Adamts3	a disintegrin-like and metallopeptidase (reprolysin type) with thrombospondin type 1 motif, 3 [Source:MGI Symbol;Acc:MGI:3045353]	protein_coding
ENSMUSG00000106186	1.2107	-0.162243	4.13548	0.00125672	0.00915357	-1.27555	Gm43627	predicted gene 43627 [Source:MGI Symbol;Acc:MGI:5663764]	TEC
ENSMUSG00000036790	1.21251	6.58317	6.25035	3.45905e-05	0.000613078	1.37572	Slitrk2	SLIT and NTRK-like family, member 2 [Source:MGI Symbol;Acc:MGI:2679449]	protein_coding
ENSMUSG00000026726	1.21867	0.760482	6.51818	2.2928e-05	0.000461708	2.63933	Cubn	cubilin (intrinsic factor-cobalamin receptor) [Source:MGI Symbol;Acc:MGI:1931256]	protein_coding
ENSMUSG00000031772	1.22123	2.83987	9.17489	6.30934e-07	3.22194e-05	6.02616	Cntnap4	contactin associated protein-like 4 [Source:MGI Symbol;Acc:MGI:2183572]	protein_coding
ENSMUSG00000036814	1.22377	4.48651	6.81225	1.47615e-05	0.000334003	2.40171	Slc6a20a	solute carrier family 6 (neurotransmitter transporter), member 20A [Source:MGI Symbol;Acc:MGI:2143217]	protein_coding
ENSMUSG00000022132	1.22622	0.0131018	3.41272	0.00483944	0.0246855	-2.45657	Cldn10	claudin 10 [Source:MGI Symbol;Acc:MGI:1913101]	protein_coding
ENSMUSG00000050896	1.23429	-0.532935	4.14026	0.00124575	0.00909514	-1.18649	Rtn4rl2	reticulon 4 receptor-like 2 [Source:MGI Symbol;Acc:MGI:2669796]	protein_coding
ENSMUSG00000027568	1.23839	-0.831006	3.07783	0.00912684	0.0397668	-3.14849	Ntsr1	neurotensin receptor 1 [Source:MGI Symbol;Acc:MGI:97386]	protein_coding
ENSMUSG00000056596	1.24058	2.74256	4.55404	0.000589058	0.00512681	-0.937989	Trnp1	TMF1-regulated nuclear protein 1 [Source:MGI Symbol;Acc:MGI:1916789]	protein_coding
ENSMUSG00000022947	1.25143	2.0948	4.73193	0.000429619	0.00406029	-0.504997	Cbr3	carbonyl reductase 3 [Source:MGI Symbol;Acc:MGI:1309992]	protein_coding
ENSMUSG00000020019	1.25238	3.38663	7.95121	2.97807e-06	0.000102138	4.32003	Ntn4	netrin 4 [Source:MGI Symbol;Acc:MGI:1888978]	protein_coding
ENSMUSG00000074637	1.25263	6.47336	13.8476	5.57014e-09	1.06154e-06	10.631	Sox2	SRY (sex determining region Y)-box 2 [Source:MGI Symbol;Acc:MGI:98364]	protein_coding
ENSMUSG00000019966	1.25366	3.28568	8.17733	2.20809e-06	8.2965e-05	4.6121	Kitl	kit ligand [Source:MGI Symbol;Acc:MGI:96974]	protein_coding
ENSMUSG00000058396	1.25387	-0.854329	3.48994	0.00418297	0.0222041	-2.29465	Gpr182	G protein-coupled receptor 182 [Source:MGI Symbol;Acc:MGI:109545]	protein_coding
ENSMUSG00000032511	1.25585	0.701232	7.50888	5.4403e-06	0.00015714	4.13999	Scn5a	sodium channel, voltage-gated, type V, alpha [Source:MGI Symbol;Acc:MGI:98251]	protein_coding
ENSMUSG00000041673	1.25967	-0.844695	4.64163	0.000504025	0.00455399	-0.245707	Lrrc18	leucine rich repeat containing 18 [Source:MGI Symbol;Acc:MGI:1914830]	protein_coding
ENSMUSG00000041674	1.26064	0.78384	4.71172	0.000445217	0.00416379	-0.416189	BC006965	cDNA sequence BC006965 [Source:MGI Symbol;Acc:MGI:2384955]	processed_transcript
ENSMUSG00000026765	1.2618	-0.15972	5.92924	5.73752e-05	0.000902671	1.86292	Lypd6b	LY6/PLAUR domain containing 6B [Source:MGI Symbol;Acc:MGI:1919147]	protein_coding
ENSMUSG00000046999	1.26374	1.71811	8.03089	2.67831e-06	9.52139e-05	4.79398	1110032F04Rik	RIKEN cDNA 1110032F04 gene [Source:MGI Symbol;Acc:MGI:1915975]	protein_coding
ENSMUSG00000032487	1.26533	-0.268575	3.26251	0.00643055	0.0307676	-2.86086	Ptgs2	prostaglandin-endoperoxide synthase 2 [Source:MGI Symbol;Acc:MGI:97798]	protein_coding
ENSMUSG00000049929	1.26797	4.18625	9.20981	6.05005e-07	3.12406e-05	5.80091	Lpar4	lysophosphatidic acid receptor 4 [Source:MGI Symbol;Acc:MGI:1925384]	protein_coding
ENSMUSG00000071265	1.27073	2.80949	5.59516	9.86276e-05	0.00135054	0.996468	1700086L19Rik	RIKEN cDNA 1700086L19 gene [Source:MGI Symbol;Acc:MGI:1921534]	lincRNA
ENSMUSG00000044835	1.27244	1.721	7.12247	9.39198e-06	0.000239476	3.3897	Ankrd45	ankyrin repeat domain 45 [Source:MGI Symbol;Acc:MGI:1921094]	protein_coding
ENSMUSG00000068696	1.27616	0.844591	4.9914	0.000273119	0.00285732	0.0998338	Gpr88	G-protein coupled receptor 88 [Source:MGI Symbol;Acc:MGI:1927653]	protein_coding
ENSMUSG00000028766	1.27845	3.26013	9.38092	4.93388e-07	2.69701e-05	6.22732	Alpl	alkaline phosphatase, liver/bone/kidney [Source:MGI Symbol;Acc:MGI:87983]	protein_coding
ENSMUSG00000102406	1.28053	-0.148789	3.54122	0.00379758	0.020733	-2.33406	A730094K22Rik	RIKEN cDNA A730094K22 gene [Source:MGI Symbol;Acc:MGI:2442864]	TEC
ENSMUSG00000040613	1.28155	-0.506531	4.33761	0.000869407	0.0069156	-0.86351	Apobec1	apolipoprotein B mRNA editing enzyme, catalytic polypeptide 1 [Source:MGI Symbol;Acc:MGI:103298]	protein_coding
ENSMUSG00000032773	1.28349	2.94018	6.73911	1.64522e-05	0.000363061	2.71079	Chrm1	cholinergic receptor, muscarinic 1, CNS [Source:MGI Symbol;Acc:MGI:88396]	protein_coding
ENSMUSG00000088992	1.28485	-2.98851	3.35417	0.00540598	0.0268354	-2.31552	Gm22769	predicted gene, 22769 [Source:MGI Symbol;Acc:MGI:5452546]	snRNA
ENSMUSG00000068748	1.28589	9.91042	5.33832	0.00015118	0.00184105	-0.0680904	Ptprz1	protein tyrosine phosphatase, receptor type Z, polypeptide 1 [Source:MGI Symbol;Acc:MGI:97816]	protein_coding
ENSMUSG00000056306	1.28771	1.75109	3.73486	0.00264026	0.0159398	-2.19687	Sertm1	serine rich and transmembrane domain containing 1 [Source:MGI Symbol;Acc:MGI:3607715]	protein_coding
ENSMUSG00000040280	1.29023	-0.645483	3.50687	0.00405154	0.0217436	-2.3469	Ndufa4l2	NADH dehydrogenase (ubiquinone) 1 alpha subcomplex, 4-like 2 [Source:MGI Symbol;Acc:MGI:3039567]	protein_coding
ENSMUSG00000055782	1.29315	3.21727	10.0272	2.34175e-07	1.5857e-05	6.99571	Abcd2	ATP-binding cassette, sub-family D (ALD), member 2 [Source:MGI Symbol;Acc:MGI:1349467]	protein_coding
ENSMUSG00000103947	1.29948	-1.51368	3.31648	0.00580573	0.0283819	-2.54056	Gm37345	predicted gene, 37345 [Source:MGI Symbol;Acc:MGI:5610573]	TEC
ENSMUSG00000033386	1.30042	2.16605	10.7903	1.0189e-07	8.59733e-06	8.06935	Frrs1	ferric-chelate reductase 1 [Source:MGI Symbol;Acc:MGI:108076]	protein_coding
ENSMUSG00000006344	1.30339	2.53794	8.02272	2.7075e-06	9.5883e-05	4.54275	Ggt5	gamma-glutamyltransferase 5 [Source:MGI Symbol;Acc:MGI:1346063]	protein_coding
ENSMUSG00000029843	1.3067	3.26295	7.53052	5.27938e-06	0.000154178	3.73237	Slc13a4	solute carrier family 13 (sodium/sulfate symporters), member 4 [Source:MGI Symbol;Acc:MGI:2442367]	protein_coding
ENSMUSG00000053129	1.30892	1.29958	5.49635	0.000116114	0.0015234	1.04841	Gsx1	GS homeobox 1 [Source:MGI Symbol;Acc:MGI:95842]	protein_coding
ENSMUSG00000055761	1.31023	4.56292	11.0129	8.06532e-08	7.06614e-06	7.87257	Nkain3	Na+/K+ transporting ATPase interacting 3 [Source:MGI Symbol;Acc:MGI:2444830]	protein_coding
ENSMUSG00000032224	1.31253	2.33755	6.37992	2.83156e-05	0.000532631	2.25507	Fam81a	family with sequence similarity 81, member A [Source:MGI Symbol;Acc:MGI:1924136]	protein_coding
ENSMUSG00000030450	1.31408	-1.94211	2.93127	0.0120497	0.0487527	-3.22489	Oca2	oculocutaneous albinism II [Source:MGI Symbol;Acc:MGI:97454]	protein_coding
ENSMUSG00000054013	1.3151	3.36104	6.37976	2.83228e-05	0.000532631	2.0449	Tmem179	transmembrane protein 179 [Source:MGI Symbol;Acc:MGI:2144891]	protein_coding
ENSMUSG00000054944	1.31831	1.85376	3.89927	0.00194343	0.0127488	-1.86498	5330416C01Rik	RIKEN cDNA 5330416C01 gene [Source:MGI Symbol;Acc:MGI:2685378]	lincRNA
ENSMUSG00000039037	1.32052	1.73682	7.18279	8.61398e-06	0.00022587	3.52378	St6galnac5	ST6 (alpha-N-acetyl-neuraminyl-2,3-beta-galactosyl-1,3)-N-acetylgalactosaminide alpha-2,6-sialyltransferase 5 [Source:MGI Symbol;Acc:MGI:1349471]	protein_coding
ENSMUSG00000029228	1.33123	3.77017	5.85028	6.51202e-05	0.000996533	1.31112	Lnx1	ligand of numb-protein X 1 [Source:MGI Symbol;Acc:MGI:1278335]	protein_coding
ENSMUSG00000021281	1.33678	-0.608056	4.09214	0.0013608	0.00971514	-1.28788	Tnfaip2	tumor necrosis factor, alpha-induced protein 2 [Source:MGI Symbol;Acc:MGI:104960]	protein_coding
ENSMUSG00000020905	1.3412	-0.588098	4.86168	0.000342155	0.00342637	0.115185	Usp43	ubiquitin specific peptidase 43 [Source:MGI Symbol;Acc:MGI:2444541]	protein_coding
ENSMUSG00000059049	1.34316	6.08719	7.2665	7.64573e-06	0.000205734	2.93989	Frem1	Fras1 related extracellular matrix protein 1 [Source:MGI Symbol;Acc:MGI:2670972]	protein_coding
ENSMUSG00000036103	1.34933	6.86232	7.21704	8.20287e-06	0.000216674	2.81223	Colec12	collectin sub-family member 12 [Source:MGI Symbol;Acc:MGI:2152907]	protein_coding
ENSMUSG00000090223	1.35145	0.644379	4.62516	0.000518977	0.00465493	-0.427273	Pcp4	Purkinje cell protein 4 [Source:MGI Symbol;Acc:MGI:97509]	protein_coding
ENSMUSG00000097921	1.35388	-0.946077	4.83466	0.000358698	0.00354865	0.124095	Gm26576	predicted gene, 26576 [Source:MGI Symbol;Acc:MGI:5477070]	lincRNA
ENSMUSG00000040181	1.35716	5.0716	7.54235	5.19358e-06	0.00015288	3.37397	Fmo1	flavin containing monooxygenase 1 [Source:MGI Symbol;Acc:MGI:1310002]	protein_coding
ENSMUSG00000024371	1.35955	-0.896677	3.77611	0.00244434	0.0150805	-1.82116	C2	complement component 2 (within H-2S) [Source:MGI Symbol;Acc:MGI:88226]	protein_coding
ENSMUSG00000031216	1.36236	2.5822	6.76503	1.58308e-05	0.000352587	2.68385	Stard8	START domain containing 8 [Source:MGI Symbol;Acc:MGI:2448556]	protein_coding
ENSMUSG00000032564	1.36991	0.179212	5.01061	0.000264206	0.00278932	0.244652	Cpne4	copine IV [Source:MGI Symbol;Acc:MGI:1921270]	protein_coding
ENSMUSG00000106062	1.37263	2.6976	6.59536	2.0403e-05	0.000425699	2.52781	Gm43820	predicted gene 43820 [Source:MGI Symbol;Acc:MGI:5663957]	TEC
ENSMUSG00000054342	1.37469	-1.03362	4.04605	0.00148128	0.010341	-1.29992	Kcnn4	potassium intermediate/small conductance calcium-activated channel, subfamily N, member 4 [Source:MGI Symbol;Acc:MGI:1277957]	protein_coding
ENSMUSG00000075020	1.3764	0.480264	5.16835	0.000201577	0.00230449	0.460609	E530001K10Rik	RIKEN cDNA E530001K10 gene [Source:MGI Symbol;Acc:MGI:3041234]	lincRNA
ENSMUSG00000018654	1.38134	-0.91292	3.14334	0.00806041	0.0362718	-3.0129	Ikzf1	IKAROS family zinc finger 1 [Source:MGI Symbol;Acc:MGI:1342540]	protein_coding
ENSMUSG00000081574	1.38312	-1.99884	3.05725	0.00949007	0.0409126	-2.94961	Gm14429	predicted gene 14429 [Source:MGI Symbol;Acc:MGI:3649510]	unprocessed_pseudogene
ENSMUSG00000096883	1.38526	-0.140237	3.87146	0.00204648	0.0132138	-1.61917	Shisa8	shisa family member 8 [Source:MGI Symbol;Acc:MGI:2146080]	protein_coding
ENSMUSG00000028128	1.38701	3.86945	15.0767	2.02465e-09	5.68625e-07	11.9397	F3	coagulation factor III [Source:MGI Symbol;Acc:MGI:88381]	protein_coding
ENSMUSG00000020090	1.39108	-1.0684	3.18865	0.00739686	0.0339807	-2.89198	Npffr1	neuropeptide FF receptor 1 [Source:MGI Symbol;Acc:MGI:2685082]	protein_coding
ENSMUSG00000038244	1.39874	2.74762	8.30632	1.86655e-06	7.37286e-05	4.89368	Mical2	microtubule associated monooxygenase, calponin and LIM domain containing 2 [Source:MGI Symbol;Acc:MGI:2444947]	protein_coding
ENSMUSG00000027895	1.40087	0.637434	4.82402	0.000365443	0.00359596	-0.0925188	Kcnc4	potassium voltage gated channel, Shaw-related subfamily, member 4 [Source:MGI Symbol;Acc:MGI:96670]	protein_coding
ENSMUSG00000086496	1.40095	0.734235	3.27542	0.00627513	0.0301584	-2.74933	Gm14204	predicted gene 14204 [Source:MGI Symbol;Acc:MGI:3651576]	processed_transcript
ENSMUSG00000027820	1.40454	3.08688	7.42331	6.12966e-06	0.000173793	3.72548	Mme	membrane metallo endopeptidase [Source:MGI Symbol;Acc:MGI:97004]	protein_coding
ENSMUSG00000047343	1.40617	0.345326	5.08995	0.000230493	0.00253023	0.408862	Mettl21c	methyltransferase like 21C [Source:MGI Symbol;Acc:MGI:3611450]	protein_coding
ENSMUSG00000048368	1.41174	-0.501224	3.05029	0.0096161	0.0412923	-3.26844	Omd	osteomodulin [Source:MGI Symbol;Acc:MGI:1350918]	protein_coding
ENSMUSG00000097636	1.41214	-2.28825	3.09625	0.00881338	0.038705	-2.83994	Mirt1	myocardial infarction associated transcript 1 [Source:MGI Symbol;Acc:MGI:1922001]	lincRNA
ENSMUSG00000101179	1.41218	-1.80916	3.68873	0.00287838	0.0170102	-1.82121	Gm29455	predicted gene 29455 [Source:MGI Symbol;Acc:MGI:5580161]	lincRNA
ENSMUSG00000030220	1.41964	0.113175	6.46874	2.47182e-05	0.000485075	2.67703	Arhgdib	Rho, GDP dissociation inhibitor (GDI) beta [Source:MGI Symbol;Acc:MGI:101940]	protein_coding
ENSMUSG00000033177	1.42435	0.0276722	4.62723	0.00051707	0.00464007	-0.424291	Tmprss7	transmembrane serine protease 7 [Source:MGI Symbol;Acc:MGI:2686594]	protein_coding
ENSMUSG00000063796	1.42689	2.21313	7.6955	4.20698e-06	0.000130323	4.13438	Slc22a8	solute carrier family 22 (organic anion transporter), member 8 [Source:MGI Symbol;Acc:MGI:1336187]	protein_coding
ENSMUSG00000020014	1.42956	2.65606	7.91566	3.12314e-06	0.000105547	4.4009	Cfap54	cilia and flagella associated protein 54 [Source:MGI Symbol;Acc:MGI:1922208]	protein_coding
ENSMUSG00000054453	1.43034	1.9576	6.19547	3.76767e-05	0.000655214	2.0603	Sytl5	synaptotagmin-like 5 [Source:MGI Symbol;Acc:MGI:2668451]	protein_coding
ENSMUSG00000097183	1.43854	0.459987	6.63638	1.9182e-05	0.000408054	2.88212	Gm17501	predicted gene, 17501 [Source:MGI Symbol;Acc:MGI:4937135]	lincRNA
ENSMUSG00000036111	1.44109	2.92935	8.37212	1.71444e-06	6.87488e-05	5.02728	Lmo1	LIM domain only 1 [Source:MGI Symbol;Acc:MGI:102812]	protein_coding
ENSMUSG00000053640	1.44246	-2.45038	4.02639	0.00153598	0.0106345	-1.13398	Gm9915	predicted gene 9915 [Source:MGI Symbol;Acc:MGI:3641924]	lincRNA
ENSMUSG00000020848	1.44399	0.428515	7.14567	9.08427e-06	0.00023487	3.66205	Doc2b	double C2, beta [Source:MGI Symbol;Acc:MGI:1100497]	protein_coding
ENSMUSG00000027500	1.44489	4.4146	7.93508	3.04297e-06	0.000103978	4.18192	Stmn2	stathmin-like 2 [Source:MGI Symbol;Acc:MGI:98241]	protein_coding
ENSMUSG00000019828	1.44659	0.994145	6.97384	1.16457e-05	0.000281046	3.30858	Grm1	glutamate receptor, metabotropic 1 [Source:MGI Symbol;Acc:MGI:1351338]	protein_coding
ENSMUSG00000063659	1.44726	6.44624	14.7691	2.58971e-09	6.50426e-07	11.4071	Zbtb18	zinc finger and BTB domain containing 18 [Source:MGI Symbol;Acc:MGI:1353609]	protein_coding
ENSMUSG00000035551	1.44758	2.85911	5.00884	0.000265015	0.00279308	0.0759703	Igfbpl1	insulin-like growth factor binding protein-like 1 [Source:MGI Symbol;Acc:MGI:1933198]	protein_coding
ENSMUSG00000034917	1.45257	0.658627	6.55264	2.1762e-05	0.000446991	2.71689	Tjp3	tight junction protein 3 [Source:MGI Symbol;Acc:MGI:1351650]	protein_coding
ENSMUSG00000025243	1.45304	1.16556	5.5128	0.000112991	0.00149409	0.930171	Slc6a20b	solute carrier family 6 (neurotransmitter transporter), member 20B [Source:MGI Symbol;Acc:MGI:1336891]	protein_coding
ENSMUSG00000022122	1.45998	7.7085	8.66888	1.17542e-06	5.23725e-05	4.94214	Ednrb	endothelin receptor type B [Source:MGI Symbol;Acc:MGI:102720]	protein_coding
ENSMUSG00000105577	1.46079	0.579662	4.94984	0.000293494	0.00303442	0.0676124	Gm43208	predicted gene 43208 [Source:MGI Symbol;Acc:MGI:5663345]	lincRNA
ENSMUSG00000037347	1.46377	1.55311	9.24662	5.78892e-07	3.03156e-05	6.36223	Chst7	carbohydrate (N-acetylglucosamino) sulfotransferase 7 [Source:MGI Symbol;Acc:MGI:1891767]	protein_coding
ENSMUSG00000045515	1.46724	7.04179	16.7755	5.6154e-10	2.65393e-07	13.0339	Pou3f3	POU domain, class 3, transcription factor 3 [Source:MGI Symbol;Acc:MGI:102564]	protein_coding
ENSMUSG00000081043	1.47206	-1.87652	3.03576	0.00988486	0.0420749	-3.01428	Gm11512	predicted gene 11512 [Source:MGI Symbol;Acc:MGI:3649366]	processed_pseudogene
ENSMUSG00000017723	1.47622	-1.7159	3.3057	0.0059254	0.028854	-2.51757	Wfdc2	WAP four-disulfide core domain 2 [Source:MGI Symbol;Acc:MGI:1914951]	protein_coding
ENSMUSG00000043441	1.48	0.159535	3.79106	0.00237711	0.0147461	-1.83286	Gpr149	G protein-coupled receptor 149 [Source:MGI Symbol;Acc:MGI:2443628]	protein_coding
ENSMUSG00000022146	1.48935	0.679607	3.60532	0.00336612	0.0189714	-2.35164	Osmr	oncostatin M receptor [Source:MGI Symbol;Acc:MGI:1330819]	protein_coding
ENSMUSG00000096753	1.4894	-0.403492	4.68143	0.000469699	0.00432158	-0.247939	Fam181a	family with sequence similarity 181, member A [Source:MGI Symbol;Acc:MGI:3647570]	protein_coding
ENSMUSG00000062319	1.4963	0.646653	5.13454	0.000213549	0.00239834	0.414253	Gm10115	predicted gene 10115 [Source:MGI Symbol;Acc:MGI:3641675]	sense_intronic
ENSMUSG00000047344	1.50263	1.84524	10.7176	1.10061e-07	9.03345e-06	8.01335	Lancl3	LanC lantibiotic synthetase component C-like 3 (bacterial) [Source:MGI Symbol;Acc:MGI:2443335]	protein_coding
ENSMUSG00000027833	1.50496	-1.3849	3.86505	0.00207101	0.0133303	-1.49758	Shox2	short stature homeobox 2 [Source:MGI Symbol;Acc:MGI:1201673]	protein_coding
ENSMUSG00000033342	1.51869	4.82732	8.72745	1.09226e-06	4.93678e-05	5.34822	Lppr5	lipid phosphate phosphatase-related protein type 5 [Source:MGI Symbol;Acc:MGI:1923019]	protein_coding
ENSMUSG00000038259	1.53218	-1.66997	3.36351	0.00531136	0.0265152	-2.42921	Gdf5	growth differentiation factor 5 [Source:MGI Symbol;Acc:MGI:95688]	protein_coding
ENSMUSG00000020681	1.53338	2.72018	8.14873	2.29248e-06	8.52691e-05	4.75134	Ace	angiotensin I converting enzyme (peptidyl-dipeptidase A) 1 [Source:MGI Symbol;Acc:MGI:87874]	protein_coding
ENSMUSG00000036306	1.53473	3.1791	11.3655	5.61378e-08	5.60953e-06	8.60892	Lzts1	leucine zipper, putative tumor suppressor 1 [Source:MGI Symbol;Acc:MGI:2684762]	protein_coding
ENSMUSG00000032769	1.55365	-0.606764	3.80524	0.00231506	0.0144582	-1.80718	Trpa1	transient receptor potential cation channel, subfamily A, member 1 [Source:MGI Symbol;Acc:MGI:3522699]	protein_coding
ENSMUSG00000039476	1.55982	1.39655	8.1049	2.42857e-06	8.92535e-05	4.89308	Prrx2	paired related homeobox 2 [Source:MGI Symbol;Acc:MGI:98218]	protein_coding
ENSMUSG00000039903	1.56452	1.00148	9.22339	5.95222e-07	3.09081e-05	6.40317	Eva1c	eva-1 homolog C (C. elegans) [Source:MGI Symbol;Acc:MGI:1918217]	protein_coding
ENSMUSG00000032281	1.56605	3.38465	8.02727	2.69119e-06	9.54882e-05	4.43261	Acsbg1	acyl-CoA synthetase bubblegum family member 1 [Source:MGI Symbol;Acc:MGI:2385656]	protein_coding
ENSMUSG00000061718	1.56617	-0.510902	4.8585	0.000344058	0.00343984	0.146056	Ppp1r1b	protein phosphatase 1, regulatory (inhibitor) subunit 1B [Source:MGI Symbol;Acc:MGI:94860]	protein_coding
ENSMUSG00000000184	1.56747	6.81202	16.4109	7.31903e-10	3.00666e-07	12.7173	Ccnd2	cyclin D2 [Source:MGI Symbol;Acc:MGI:88314]	protein_coding
ENSMUSG00000029878	1.56763	3.02299	5.96736	5.3989e-05	0.000864853	1.68457	Dbpht2	DNA binding protein with his-thr domain [Source:MGI Symbol;Acc:MGI:2679513]	protein_coding
ENSMUSG00000075538	1.5746	0.795712	5.00938	0.000264765	0.00279308	0.193719	Gm10855	predicted gene 10855 [Source:MGI Symbol;Acc:MGI:3641819]	sense_intronic
ENSMUSG00000048424	1.57775	5.01827	7.35741	6.72374e-06	0.00018691	3.25948	Ranbp3l	RAN binding protein 3-like [Source:MGI Symbol;Acc:MGI:2444654]	protein_coding
ENSMUSG00000043753	1.57801	4.09905	7.23691	7.97406e-06	0.000213018	3.34305	Dmrta1	doublesex and mab-3 related transcription factor like family A1 [Source:MGI Symbol;Acc:MGI:2653627]	protein_coding
ENSMUSG00000032269	1.5828	-0.87683	5.58662	0.000100023	0.00136615	1.45661	Htr3a	5-hydroxytryptamine (serotonin) receptor 3A [Source:MGI Symbol;Acc:MGI:96282]	protein_coding
ENSMUSG00000052397	1.58607	3.81154	6.53867	2.2227e-05	0.000453519	2.10958	Ezr	ezrin [Source:MGI Symbol;Acc:MGI:98931]	protein_coding
ENSMUSG00000039059	1.58672	-0.303126	6.55782	2.15921e-05	0.000444489	2.88867	Hrh3	histamine receptor H3 [Source:MGI Symbol;Acc:MGI:2139279]	protein_coding
ENSMUSG00000033377	1.58747	0.958636	8.62584	1.24083e-06	5.48755e-05	5.64573	Palmd	palmdelphin [Source:MGI Symbol;Acc:MGI:2148896]	protein_coding
ENSMUSG00000106224	1.59172	-1.17002	4.58849	0.000553966	0.00488113	-0.237309	Gm43823	predicted gene 43823 [Source:MGI Symbol;Acc:MGI:5663960]	TEC
ENSMUSG00000007682	1.5997	1.93592	8.77089	1.03464e-06	4.71657e-05	5.77123	Dio2	deiodinase, iodothyronine, type II [Source:MGI Symbol;Acc:MGI:1338833]	protein_coding
ENSMUSG00000052026	1.60006	-0.507885	5.04283	0.000249932	0.0026784	0.448832	Slc6a7	solute carrier family 6 (neurotransmitter transporter, L-proline), member 7 [Source:MGI Symbol;Acc:MGI:2147363]	protein_coding
ENSMUSG00000020020	1.60066	-1.15227	5.47128	0.00012105	0.00157115	1.25661	Usp44	ubiquitin specific peptidase 44 [Source:MGI Symbol;Acc:MGI:3045318]	protein_coding
ENSMUSG00000026692	1.60081	-0.968976	5.0253	0.000257593	0.00273514	0.471314	Fmo4	flavin containing monooxygenase 4 [Source:MGI Symbol;Acc:MGI:2429497]	protein_coding
ENSMUSG00000107595	1.60774	2.04947	8.85176	9.3585e-07	4.40207e-05	5.80757			TEC
ENSMUSG00000059027	1.60844	-0.378824	5.4249	0.000130772	0.00166491	1.10738	9630013D21Rik	RIKEN cDNA 9630013D21 gene [Source:MGI Symbol;Acc:MGI:2442649]	processed_transcript
ENSMUSG00000005883	1.6113	1.47573	4.75872	0.000409824	0.00390919	-0.439383	Spo11	SPO11 meiotic protein covalently bound to DSB [Source:MGI Symbol;Acc:MGI:1349669]	protein_coding
ENSMUSG00000025754	1.62724	-0.182621	6.54047	2.21665e-05	0.000452785	2.84023	Agbl1	ATP/GTP binding protein-like 1 [Source:MGI Symbol;Acc:MGI:3646469]	protein_coding
ENSMUSG00000034898	1.62738	0.666336	9.69695	3.41057e-07	2.047e-05	7.012	Filip1	filamin A interacting protein 1 [Source:MGI Symbol;Acc:MGI:1917848]	protein_coding
ENSMUSG00000034266	1.64435	-2.252	3.89976	0.00194165	0.0127462	-1.36387	Batf	basic leucine zipper transcription factor, ATF-like [Source:MGI Symbol;Acc:MGI:1859147]	protein_coding
ENSMUSG00000025017	1.65101	1.2172	7.91742	3.1158e-06	0.000105492	4.66785	Pik3ap1	phosphoinositide-3-kinase adaptor protein 1 [Source:MGI Symbol;Acc:MGI:1933177]	protein_coding
ENSMUSG00000085870	1.66423	-0.685862	5.48254	0.000118807	0.00154895	1.22392	Gm12829	predicted gene 12829 [Source:MGI Symbol;Acc:MGI:3650003]	lincRNA
ENSMUSG00000000567	1.66789	4.84875	9.37347	4.97757e-07	2.6984e-05	5.92072	Sox9	SRY (sex determining region Y)-box 9 [Source:MGI Symbol;Acc:MGI:98371]	protein_coding
ENSMUSG00000060424	1.66867	4.32426	12.467	1.91768e-08	2.52108e-06	9.46105	Pantr1	POU domain, class 3, transcription factor 3 adjacent noncoding transcript 1 [Source:MGI Symbol;Acc:MGI:1913547]	lincRNA
ENSMUSG00000059213	1.67079	0.116248	3.42103	0.00476401	0.0244022	-2.48577	Ddn	dendrin [Source:MGI Symbol;Acc:MGI:108101]	protein_coding
ENSMUSG00000044681	1.68556	-1.15043	3.26134	0.00644477	0.0308009	-2.68053	Cnpy1	canopy 1 homolog (zebrafish) [Source:MGI Symbol;Acc:MGI:2442451]	protein_coding
ENSMUSG00000031070	1.6943	2.3986	7.86238	3.35487e-06	0.000111074	4.36232	Mrgprf	MAS-related GPR, member F [Source:MGI Symbol;Acc:MGI:2384823]	protein_coding
ENSMUSG00000100807	1.7069	-0.587649	3.74567	0.00258739	0.0157131	-1.90801	Gm29521	predicted gene 29521 [Source:MGI Symbol;Acc:MGI:5580227]	processed_transcript
ENSMUSG00000032243	1.70734	3.80793	12.4779	1.89819e-08	2.52108e-06	9.65412	Itga11	integrin alpha 11 [Source:MGI Symbol;Acc:MGI:2442114]	protein_coding
ENSMUSG00000025885	1.70931	0.693597	4.19521	0.00112655	0.00846558	-1.29536	Myo5b	myosin VB [Source:MGI Symbol;Acc:MGI:106598]	protein_coding
ENSMUSG00000030209	1.71721	4.70346	12.4829	1.8893e-08	2.52108e-06	9.47799	Grin2b	glutamate receptor, ionotropic, NMDA2B (epsilon 2) [Source:MGI Symbol;Acc:MGI:95821]	protein_coding
ENSMUSG00000023964	1.71725	-2.59548	3.20986	0.00710533	0.0329668	-2.59249	Calcr	calcitonin receptor [Source:MGI Symbol;Acc:MGI:101950]	protein_coding
ENSMUSG00000101162	1.72444	0.335808	6.16745	3.93639e-05	0.000679441	2.30605	Gm26728	predicted gene, 26728 [Source:MGI Symbol;Acc:MGI:5477222]	processed_transcript
ENSMUSG00000026202	1.73853	0.738803	5.69206	8.41502e-05	0.00120483	1.34733	Tuba4a	tubulin, alpha 4A [Source:MGI Symbol;Acc:MGI:1095410]	protein_coding
ENSMUSG00000092085	1.75216	-2.66808	4.60587	0.000537089	0.00478004	-0.0926344	Gm17224	predicted gene 17224 [Source:MGI Symbol;Acc:MGI:4938051]	antisense
ENSMUSG00000045092	1.75527	4.96495	9.41194	4.75624e-07	2.62929e-05	5.98811	S1pr1	sphingosine-1-phosphate receptor 1 [Source:MGI Symbol;Acc:MGI:1096355]	protein_coding
ENSMUSG00000060512	1.75757	2.16229	6.38678	2.80192e-05	0.000530156	2.45556	0610040J01Rik	RIKEN cDNA 0610040J01 gene [Source:MGI Symbol;Acc:MGI:1923511]	protein_coding
ENSMUSG00000027894	1.75856	3.722	15.9974	9.94897e-10	3.8316e-07	12.6624	Slc6a17	solute carrier family 6 (neurotransmitter transporter), member 17 [Source:MGI Symbol;Acc:MGI:2442535]	protein_coding
ENSMUSG00000028264	1.7621	-1.75044	4.15266	0.00121776	0.00895091	-0.971749	Spaca1	sperm acrosome associated 1 [Source:MGI Symbol;Acc:MGI:1914902]	protein_coding
ENSMUSG00000049001	1.76724	3.63913	12.032	2.9016e-08	3.4165e-06	9.15637	Ndnf	neuron-derived neurotrophic factor [Source:MGI Symbol;Acc:MGI:1915419]	protein_coding
ENSMUSG00000004655	1.78075	2.91945	9.5018	4.27918e-07	2.41911e-05	6.41405	Aqp1	aquaporin 1 [Source:MGI Symbol;Acc:MGI:103201]	protein_coding
ENSMUSG00000086600	1.78118	1.66613	7.73365	3.9937e-06	0.000125771	4.32629	C030005K06Rik	RIKEN cDNA C030005K06 gene [Source:MGI Symbol;Acc:MGI:1925945]	processed_transcript
ENSMUSG00000041548	1.78324	1.21919	7.76572	3.82326e-06	0.000122703	4.43284	Hspb8	heat shock protein 8 [Source:MGI Symbol;Acc:MGI:2135756]	protein_coding
ENSMUSG00000097157	1.78359	-2.39568	4.96463	0.000286069	0.00296927	0.546273	Gm26512	predicted gene, 26512 [Source:MGI Symbol;Acc:MGI:5477006]	lincRNA
ENSMUSG00000107823	1.79442	-0.632914	4.37759	0.000808743	0.00652287	-0.661374			TEC
ENSMUSG00000103441	1.79475	-2.81252	3.43634	0.00462825	0.0239172	-2.17544	7530428D23Rik	RIKEN cDNA 7530428D23 gene [Source:MGI Symbol;Acc:MGI:2442162]	transcribed_processed_pseudogene
ENSMUSG00000097881	1.80692	0.376372	6.02001	4.96559e-05	0.00081363	2.04463	Celrr	cerebellum expressed regulatory RNA [Source:MGI Symbol;Acc:MGI:2685664]	lincRNA
ENSMUSG00000025932	1.80818	4.56071	17.7771	2.78504e-10	2.05937e-07	13.9033	Eya1	eyes absent 1 homolog (Drosophila) [Source:MGI Symbol;Acc:MGI:109344]	protein_coding
ENSMUSG00000029361	1.81692	0.845976	7.84965	3.41287e-06	0.000112061	4.6168	Nos1	nitric oxide synthase 1, neuronal [Source:MGI Symbol;Acc:MGI:97360]	protein_coding
ENSMUSG00000029641	1.8186	3.64913	7.03758	1.06159e-05	0.00026377	2.9708	Rasl11a	RAS-like, family 11, member A [Source:MGI Symbol;Acc:MGI:1916145]	protein_coding
ENSMUSG00000024659	1.8282	1.34924	6.06232	4.64394e-05	0.000768557	1.82666	Anxa1	annexin A1 [Source:MGI Symbol;Acc:MGI:96819]	protein_coding
ENSMUSG00000028417	1.83483	-1.64905	2.96164	0.0113759	0.0467709	-3.18147	Tal2	T cell acute lymphocytic leukemia 2 [Source:MGI Symbol;Acc:MGI:99540]	protein_coding
ENSMUSG00000074782	1.8352	0.339246	5.08539	0.000232304	0.00254369	0.494696	4833422C13Rik	RIKEN cDNA 4833422C13 gene [Source:MGI Symbol;Acc:MGI:3603826]	antisense
ENSMUSG00000029816	1.85321	-1.05848	6.00303	5.10118e-05	0.00082938	2.14811	Gpnmb	glycoprotein (transmembrane) nmb [Source:MGI Symbol;Acc:MGI:1934765]	protein_coding
ENSMUSG00000020963	1.86047	-1.01545	4.91977	0.000309224	0.00316168	0.288154	Tshr	thyroid stimulating hormone receptor [Source:MGI Symbol;Acc:MGI:98849]	protein_coding
ENSMUSG00000036912	1.86553	-2.15082	3.91212	0.0018976	0.0125148	-1.3502	Piwil4	piwi-like RNA-mediated gene silencing 4 [Source:MGI Symbol;Acc:MGI:3041167]	protein_coding
ENSMUSG00000030077	1.87504	6.59157	14.9646	2.21353e-09	5.96989e-07	11.5561	Chl1	cell adhesion molecule with homology to L1CAM [Source:MGI Symbol;Acc:MGI:1098266]	protein_coding
ENSMUSG00000009356	1.87846	-0.239522	6.50102	2.35332e-05	0.000470307	2.82488	Lpo	lactoperoxidase [Source:MGI Symbol;Acc:MGI:1923363]	protein_coding
ENSMUSG00000088265	1.88258	-2.41703	4.63966	0.000505786	0.00456095	-0.0359112	Gm24784	predicted gene, 24784 [Source:MGI Symbol;Acc:MGI:5454561]	snRNA
ENSMUSG00000034936	1.89834	0.897902	7.39557	6.37265e-06	0.000179307	3.98011	Arl4d	ADP-ribosylation factor-like 4D [Source:MGI Symbol;Acc:MGI:1933155]	protein_coding
ENSMUSG00000020953	1.90934	1.20966	11.897	3.30813e-08	3.75179e-06	9.35152	Coch	coagulation factor C homolog (Limulus polyphemus) [Source:MGI Symbol;Acc:MGI:1278313]	protein_coding
ENSMUSG00000047904	1.9267	1.01751	7.7697	3.80267e-06	0.000122254	4.5449	Sstr2	somatostatin receptor 2 [Source:MGI Symbol;Acc:MGI:98328]	protein_coding
ENSMUSG00000107804	1.94356	1.67447	8.6672	1.1779e-06	5.23725e-05	5.66646			TEC
ENSMUSG00000021478	1.94452	-1.22227	6.38917	2.79165e-05	0.000529327	2.75072	Drd1	dopamine receptor D1 [Source:MGI Symbol;Acc:MGI:99578]	protein_coding
ENSMUSG00000050447	1.9477	3.10559	11.7091	3.97904e-08	4.43112e-06	8.90183	Lypd6	LY6/PLAUR domain containing 6 [Source:MGI Symbol;Acc:MGI:2443848]	protein_coding
ENSMUSG00000023279	1.94969	-1.09747	6.37666	2.8458e-05	0.000534085	2.72766	Bmp15	bone morphogenetic protein 15 [Source:MGI Symbol;Acc:MGI:1316745]	protein_coding
ENSMUSG00000029189	1.95419	3.55818	13.88	5.41805e-09	1.06154e-06	10.9307	Sel1l3	sel-1 suppressor of lin-12-like 3 (C. elegans) [Source:MGI Symbol;Acc:MGI:1916941]	protein_coding
ENSMUSG00000069053	1.95526	-2.06363	4.56297	0.000579751	0.00506487	-0.193064	Uba1y	ubiquitin-activating enzyme, Chr Y [Source:MGI Symbol;Acc:MGI:98891]	protein_coding
ENSMUSG00000070564	1.96173	-1.8451	5.11922	0.000219218	0.00244419	0.736152	Ntn5	netrin 5 [Source:MGI Symbol;Acc:MGI:2685330]	protein_coding
ENSMUSG00000027596	1.99343	-1.23183	5.82335	6.80087e-05	0.00102965	1.857	a	nonagouti [Source:MGI Symbol;Acc:MGI:87853]	protein_coding
ENSMUSG00000064065	2.00262	0.127733	8.36345	1.7337e-06	6.90716e-05	5.42983	Ipcef1	interaction protein for cytohesin exchange factors 1 [Source:MGI Symbol;Acc:MGI:2444159]	protein_coding
ENSMUSG00000010311	2.01211	0.222662	9.1927	6.17565e-07	3.17119e-05	6.47457	Optc	opticin [Source:MGI Symbol;Acc:MGI:2151113]	protein_coding
ENSMUSG00000052396	2.03639	-2.18551	3.12932	0.00827765	0.0368813	-2.76139	Mogat2	monoacylglycerol O-acyltransferase 2 [Source:MGI Symbol;Acc:MGI:2663253]	protein_coding
ENSMUSG00000035805	2.05497	2.55481	6.55033	2.18382e-05	0.000447562	2.45868	Mlc1	megalencephalic leukoencephalopathy with subcortical cysts 1 homolog (human) [Source:MGI Symbol;Acc:MGI:2157910]	protein_coding
ENSMUSG00000043110	2.05964	0.319149	5.94455	5.59887e-05	0.000886895	1.91687	Lrrn4	leucine rich repeat neuronal 4 [Source:MGI Symbol;Acc:MGI:2445154]	protein_coding
ENSMUSG00000046719	2.06244	-1.024	5.99502	5.16654e-05	0.000836328	2.10962	Nxph3	neurexophilin 3 [Source:MGI Symbol;Acc:MGI:1336188]	protein_coding
ENSMUSG00000033730	2.0827	-1.36624	5.1259	0.000216729	0.00242244	0.700306	Egr3	early growth response 3 [Source:MGI Symbol;Acc:MGI:1306780]	protein_coding
ENSMUSG00000048070	2.0875	-1.76444	4.43167	0.00073359	0.00605148	-0.476066	Pirt	phosphoinositide-interacting regulator of transient receptor potential channels [Source:MGI Symbol;Acc:MGI:2443635]	protein_coding
ENSMUSG00000032419	2.08762	5.53828	13.6345	6.69248e-09	1.21291e-06	10.4473	Tbx18	T-box18 [Source:MGI Symbol;Acc:MGI:1923615]	protein_coding
ENSMUSG00000005583	2.09646	3.99252	18.089	2.25553e-10	1.84414e-07	14.1978	Mef2c	myocyte enhancer factor 2C [Source:MGI Symbol;Acc:MGI:99458]	protein_coding
ENSMUSG00000034701	2.09796	0.328455	4.64804	0.000498318	0.00451729	-0.248229	Neurod1	neurogenic differentiation 1 [Source:MGI Symbol;Acc:MGI:1339708]	protein_coding
ENSMUSG00000048562	2.10393	0.134644	7.95274	2.97197e-06	0.000102119	4.90006	Sp8	trans-acting transcription factor 8 [Source:MGI Symbol;Acc:MGI:2443471]	protein_coding
ENSMUSG00000051295	2.11768	0.8856	11.1372	7.0903e-08	6.48868e-06	8.61406	9630028B13Rik	RIKEN cDNA 9630028B13 gene [Source:MGI Symbol;Acc:MGI:2442281]	antisense
ENSMUSG00000048096	2.11773	-1.09315	6.08988	4.44637e-05	0.000746555	2.28648	Lmod1	leiomodin 1 (smooth muscle) [Source:MGI Symbol;Acc:MGI:2135671]	protein_coding
ENSMUSG00000025359	2.13212	1.48835	5.5315	0.000109547	0.00146321	1.11986	Pmel	premelanosome protein [Source:MGI Symbol;Acc:MGI:98301]	protein_coding
ENSMUSG00000102588	2.1395	-1.39375	4.39979	0.000776968	0.00632733	-0.556458	Gm37444	predicted gene, 37444 [Source:MGI Symbol;Acc:MGI:5610672]	TEC
ENSMUSG00000023192	2.15969	-0.962165	5.33697	0.000151522	0.001844	1.01491	Grm2	glutamate receptor, metabotropic 2 [Source:MGI Symbol;Acc:MGI:1351339]	protein_coding
ENSMUSG00000100345	2.15989	-3.6595	3.84628	0.00214463	0.0136485	-1.35906	Gm29418	predicted gene 29418 [Source:MGI Symbol;Acc:MGI:5580124]	lincRNA
ENSMUSG00000068154	2.16166	1.36798	10.7645	1.04711e-07	8.75873e-06	8.20712	Insm1	insulinoma-associated 1 [Source:MGI Symbol;Acc:MGI:1859980]	protein_coding
ENSMUSG00000020734	2.16949	-0.423068	5.92556	5.77135e-05	0.000905574	1.92401	Grin2c	glutamate receptor, ionotropic, NMDA2C (epsilon 3) [Source:MGI Symbol;Acc:MGI:95822]	protein_coding
ENSMUSG00000074071	2.18964	-2.52044	4.45671	0.000701275	0.00583954	-0.333326	Fam169b	family with sequence similarity 169, member B [Source:MGI Symbol;Acc:MGI:3644026]	lincRNA
ENSMUSG00000022441	2.19485	-1.33823	5.88607	6.14815e-05	0.000951882	1.96888	Efcab6	EF-hand calcium binding domain 6 [Source:MGI Symbol;Acc:MGI:1924877]	protein_coding
ENSMUSG00000047259	2.20157	0.452474	8.21477	2.10256e-06	8.01402e-05	5.19123	Mc4r	melanocortin 4 receptor [Source:MGI Symbol;Acc:MGI:99457]	protein_coding
ENSMUSG00000028004	2.22211	-1.60025	3.86924	0.00205494	0.0132499	-1.51357	Npy2r	neuropeptide Y receptor Y2 [Source:MGI Symbol;Acc:MGI:108418]	protein_coding
ENSMUSG00000018986	2.22213	-1.82088	6.46945	2.46912e-05	0.000485061	2.92865	Slfn3	schlafen 3 [Source:MGI Symbol;Acc:MGI:1329005]	protein_coding
ENSMUSG00000061535	2.22555	0.966311	8.76993	1.03588e-06	4.71657e-05	5.86338	C1qtnf7	C1q and tumor necrosis factor related protein 7 [Source:MGI Symbol;Acc:MGI:1925911]	protein_coding
ENSMUSG00000097063	2.22747	1.20058	7.02748	1.07724e-05	0.000265163	3.48348	Pantr2	POU domain, class 3, transcription factor 3 adjacent noncoding transcript 2 [Source:MGI Symbol;Acc:MGI:1913870]	processed_transcript
ENSMUSG00000085007	2.23845	-1.81001	5.96318	5.43502e-05	0.000869134	2.14645	Gm11549	predicted gene 11549 [Source:MGI Symbol;Acc:MGI:3650339]	lincRNA
ENSMUSG00000053117	2.24656	-1.50021	4.70805	0.000448111	0.00417951	0.0369612	E330013P04Rik	RIKEN cDNA E330013P04 gene [Source:MGI Symbol;Acc:MGI:2147732]	lincRNA
ENSMUSG00000001021	2.2468	0.83754	7.41963	6.16137e-06	0.000174424	4.23831	S100a3	S100 calcium binding protein A3 [Source:MGI Symbol;Acc:MGI:1338849]	protein_coding
ENSMUSG00000104547	2.25425	-0.493009	6.46219	2.49659e-05	0.000488898	2.8463	Gm43022	predicted gene 43022 [Source:MGI Symbol;Acc:MGI:5663159]	TEC
ENSMUSG00000047746	2.25544	-1.09262	6.50419	2.34201e-05	0.000469061	2.92979	Fbxo40	F-box protein 40 [Source:MGI Symbol;Acc:MGI:2443753]	protein_coding
ENSMUSG00000027800	2.25923	1.37491	7.75731	3.86722e-06	0.000123471	4.4208	Tm4sf1	transmembrane 4 superfamily member 1 [Source:MGI Symbol;Acc:MGI:104678]	protein_coding
ENSMUSG00000102684	2.28663	-0.7683	5.96263	5.43981e-05	0.000869148	2.03529	Gm37374	predicted gene, 37374 [Source:MGI Symbol;Acc:MGI:5610602]	TEC
ENSMUSG00000047786	2.28881	1.73851	9.3236	5.28103e-07	2.8134e-05	6.43879	Lix1	limb expression 1 homolog (chicken) [Source:MGI Symbol;Acc:MGI:1913893]	protein_coding
ENSMUSG00000019230	2.31254	-0.334302	4.43576	0.000728202	0.00601767	-0.51596	Lhx9	LIM homeobox protein 9 [Source:MGI Symbol;Acc:MGI:1316721]	protein_coding
ENSMUSG00000024617	2.33485	2.46506	21.2303	3.20055e-11	9.8609e-08	16.2985	Camk2a	calcium/calmodulin-dependent protein kinase II alpha [Source:MGI Symbol;Acc:MGI:88256]	protein_coding
ENSMUSG00000037005	2.33703	1.11556	8.9066	8.74626e-07	4.1671e-05	6.08166	Xpnpep2	X-prolyl aminopeptidase (aminopeptidase P) 2, membrane-bound [Source:MGI Symbol;Acc:MGI:2180001]	protein_coding
ENSMUSG00000039194	2.35077	5.39545	12.3615	2.11784e-08	2.68154e-06	9.48623	Rlbp1	retinaldehyde binding protein 1 [Source:MGI Symbol;Acc:MGI:97930]	protein_coding
ENSMUSG00000099150	2.35206	-1.28119	8.04314	2.63514e-06	9.40409e-05	5.11514	Gm27243	predicted gene 27243 [Source:MGI Symbol;Acc:MGI:5521086]	lincRNA
ENSMUSG00000034115	2.38599	-3.08789	6.21602	3.64886e-05	0.000637395	2.58132	Scn11a	sodium channel, voltage-gated, type XI, alpha [Source:MGI Symbol;Acc:MGI:1345149]	protein_coding
ENSMUSG00000033063	2.38724	-0.301824	8.32842	1.8139e-06	7.21114e-05	5.4289	Cntnap3	contactin associated protein-like 3 [Source:MGI Symbol;Acc:MGI:3588199]	protein_coding
ENSMUSG00000020573	2.39822	-0.888623	4.50575	0.000642194	0.00547836	-0.4492	Pik3cg	phosphoinositide-3-kinase, catalytic, gamma polypeptide [Source:MGI Symbol;Acc:MGI:1353576]	protein_coding
ENSMUSG00000019909	2.41988	-3.25782	4.72093	0.000438038	0.00411671	0.175019	Fam162b	family with sequence similarity 162, member B [Source:MGI Symbol;Acc:MGI:1924546]	protein_coding
ENSMUSG00000034382	2.42302	-2.09037	7.80632	3.61854e-06	0.000117397	4.81083	AI661453	expressed sequence AI661453 [Source:MGI Symbol;Acc:MGI:2146908]	protein_coding
ENSMUSG00000039114	2.4425	1.85388	10.8204	9.86928e-08	8.3922e-06	8.24046	Nrn1	neuritin 1 [Source:MGI Symbol;Acc:MGI:1915654]	protein_coding
ENSMUSG00000040966	2.44472	-0.741333	6.27684	3.31973e-05	0.000598134	2.53772	Slc22a2	solute carrier family 22 (organic cation transporter), member 2 [Source:MGI Symbol;Acc:MGI:1335072]	protein_coding
ENSMUSG00000084890	2.51008	-2.77306	4.61602	0.000527477	0.00471516	-0.0145368	A830036E02Rik	RIKEN cDNA A830036E02 gene [Source:MGI Symbol;Acc:MGI:3686876]	antisense
ENSMUSG00000024650	2.51917	4.18997	14.7604	2.60796e-09	6.50426e-07	11.6679	Slc22a6	solute carrier family 22 (organic anion transporter), member 6 [Source:MGI Symbol;Acc:MGI:892001]	protein_coding
ENSMUSG00000022949	2.52276	1.23323	2.9924	0.0107318	0.0448436	-3.66366	Clic6	chloride intracellular channel 6 [Source:MGI Symbol;Acc:MGI:2146607]	protein_coding
ENSMUSG00000041708	2.5459	3.10684	13.0229	1.14983e-08	1.78621e-06	10.2317	Mpped1	metallophosphoesterase domain containing 1 [Source:MGI Symbol;Acc:MGI:106316]	protein_coding
ENSMUSG00000093738	2.56776	-3.57565	5.13497	0.000213394	0.00239806	0.881371	AI606473	expressed sequence AI606473 [Source:MGI Symbol;Acc:MGI:2139767]	processed_transcript
ENSMUSG00000082160	2.58782	-1.81374	7.57888	4.93773e-06	0.000147224	4.50862	Gm11578	predicted gene 11578 [Source:MGI Symbol;Acc:MGI:3650505]	processed_pseudogene
ENSMUSG00000028222	2.59433	0.863107	13.2004	9.8051e-09	1.58997e-06	10.6123	Calb1	calbindin 1 [Source:MGI Symbol;Acc:MGI:88248]	protein_coding
ENSMUSG00000041193	2.63833	-1.5732	6.2477	3.47329e-05	0.000615012	2.57698	Pla2g5	phospholipase A2, group V [Source:MGI Symbol;Acc:MGI:101899]	protein_coding
ENSMUSG00000019935	2.64695	-1.1418	5.38883	0.000138899	0.00172908	1.1468	Slc17a8	solute carrier family 17 (sodium-dependent inorganic phosphate cotransporter), member 8 [Source:MGI Symbol;Acc:MGI:3039629]	protein_coding
ENSMUSG00000036131	2.6701	-1.51612	5.48207	0.000118899	0.00154895	1.37002	Frmd7	FERM domain containing 7 [Source:MGI Symbol;Acc:MGI:2686379]	protein_coding
ENSMUSG00000021933	2.67577	0.792634	12.2345	2.38916e-08	2.91093e-06	9.73283	Gucy1b2	guanylate cyclase 1, soluble, beta 2 [Source:MGI Symbol;Acc:MGI:2660873]	protein_coding
ENSMUSG00000027868	2.7139	2.38521	11.3411	5.75418e-08	5.66697e-06	8.67497	Tbx15	T-box 15 [Source:MGI Symbol;Acc:MGI:1277234]	protein_coding
ENSMUSG00000021613	2.76982	1.4578	10.0596	2.25829e-07	1.54803e-05	7.36519	Hapln1	hyaluronan and proteoglycan link protein 1 [Source:MGI Symbol;Acc:MGI:1337006]	protein_coding
ENSMUSG00000001988	2.77974	2.37393	7.14759	9.05934e-06	0.000234553	3.75842	Npas1	neuronal PAS domain protein 1 [Source:MGI Symbol;Acc:MGI:109205]	protein_coding
ENSMUSG00000029026	2.7993	-1.8365	5.74909	7.66917e-05	0.00111984	1.80116	Trp73	transformation related protein 73 [Source:MGI Symbol;Acc:MGI:1336991]	protein_coding
ENSMUSG00000051243	2.81429	3.77949	14.7458	2.63886e-09	6.50426e-07	11.7571	Islr2	immunoglobulin superfamily containing leucine-rich repeat 2 [Source:MGI Symbol;Acc:MGI:2444277]	protein_coding
ENSMUSG00000037984	2.82416	2.2248	10.171	1.99426e-07	1.40837e-05	7.60648	Neurod6	neurogenic differentiation 6 [Source:MGI Symbol;Acc:MGI:106593]	protein_coding
ENSMUSG00000038255	2.83221	1.45221	5.56698	0.000103312	0.00139914	1.23633	Neurod2	neurogenic differentiation 2 [Source:MGI Symbol;Acc:MGI:107755]	protein_coding
ENSMUSG00000096014	2.83475	2.29452	15.776	1.17625e-09	4.14975e-07	12.6876	Sox1	SRY (sex determining region Y)-box 1 [Source:MGI Symbol;Acc:MGI:98357]	protein_coding
ENSMUSG00000022372	2.90365	-0.0714308	10.2918	1.74499e-07	1.28518e-05	7.76955	Sla	src-like adaptor [Source:MGI Symbol;Acc:MGI:104295]	protein_coding
ENSMUSG00000096225	2.93004	-2.92552	6.712	1.71301e-05	0.000373428	3.31017	Lhx8	LIM homeobox protein 8 [Source:MGI Symbol;Acc:MGI:1096343]	protein_coding
ENSMUSG00000038331	2.93538	1.2105	12.2417	2.3727e-08	2.91093e-06	9.73399	Satb2	special AT-rich sequence binding protein 2 [Source:MGI Symbol;Acc:MGI:2679336]	protein_coding
ENSMUSG00000036961	2.96537	-2.75359	3.0213	0.0101595	0.0429373	-2.88396	Wnt8b	wingless-type MMTV integration site family, member 8B [Source:MGI Symbol;Acc:MGI:109485]	protein_coding
ENSMUSG00000029304	2.97542	0.467058	6.51837	2.29216e-05	0.000461708	2.79614	Spp1	secreted phosphoprotein 1 [Source:MGI Symbol;Acc:MGI:98389]	protein_coding
ENSMUSG00000099907	3.00465	-3.61569	5.36661	0.000144166	0.0017767	1.2616	Gm10421	predicted gene 10421 [Source:MGI Symbol;Acc:MGI:3642601]	processed_transcript
ENSMUSG00000022129	3.00916	-0.00669235	10.2373	1.8531e-07	1.33814e-05	7.71449	Dct	dopachrome tautomerase [Source:MGI Symbol;Acc:MGI:102563]	protein_coding
ENSMUSG00000003227	3.02202	-1.1412	11.6828	4.08389e-08	4.46714e-06	9.12154	Edar	ectodysplasin-A receptor [Source:MGI Symbol;Acc:MGI:1343498]	protein_coding
ENSMUSG00000030905	3.03205	2.49642	13.4862	7.61634e-09	1.33713e-06	10.7723	Crym	crystallin, mu [Source:MGI Symbol;Acc:MGI:102675]	protein_coding
ENSMUSG00000057818	3.03319	-2.15164	9.43469	4.63031e-07	2.58598e-05	6.77935	1600029O15Rik	RIKEN cDNA 1600029O15 gene [Source:MGI Symbol;Acc:MGI:3045362]	transcribed_processed_pseudogene
ENSMUSG00000050558	3.05129	0.942072	7.99407	2.81261e-06	9.866e-05	4.93672	Prokr2	prokineticin receptor 2 [Source:MGI Symbol;Acc:MGI:2181363]	protein_coding
ENSMUSG00000026602	3.06016	-1.24483	6.58581	2.06988e-05	0.000430414	3.06871	Nphs2	nephrosis 2, podocin [Source:MGI Symbol;Acc:MGI:2157018]	protein_coding
ENSMUSG00000099696	3.06688	-2.53347	7.29891	7.30248e-06	0.00019852	4.13218	2900052N01Rik	RIKEN cDNA 2900052N01 gene [Source:MGI Symbol;Acc:MGI:1920290]	lincRNA
ENSMUSG00000025094	3.14904	-0.344293	7.69667	4.2003e-06	0.000130323	4.64189	Slc18a2	solute carrier family 18 (vesicular monoamine), member 2 [Source:MGI Symbol;Acc:MGI:106677]	protein_coding
ENSMUSG00000029755	3.15879	-2.75526	5.5144	0.000112692	0.00149228	1.49125	Dlx5	distal-less homeobox 5 [Source:MGI Symbol;Acc:MGI:101926]	protein_coding
ENSMUSG00000037579	3.18935	-0.438451	14.5253	3.15794e-09	7.58151e-07	11.5716	Kcnh3	potassium voltage-gated channel, subfamily H (eag-related), member 3 [Source:MGI Symbol;Acc:MGI:1341723]	protein_coding
ENSMUSG00000029697	3.25916	-3.75901	7.52558	5.3157e-06	0.000154264	4.41532	Fezf1	Fez family zinc finger 1 [Source:MGI Symbol;Acc:MGI:1920441]	protein_coding
ENSMUSG00000105686	3.30576	-1.91415	7.5903	4.86056e-06	0.000145283	4.5257	Gm43252	predicted gene 43252 [Source:MGI Symbol;Acc:MGI:5663389]	lincRNA
ENSMUSG00000042596	3.31159	-3.47536	6.18783	3.81293e-05	0.000661218	2.54427	Tfap2d	transcription factor AP-2, delta [Source:MGI Symbol;Acc:MGI:2153466]	protein_coding
ENSMUSG00000087022	3.31452	-1.03275	8.5644	1.34101e-06	5.79203e-05	5.7771	9130024F11Rik	RIKEN cDNA 9130024F11 gene [Source:MGI Symbol;Acc:MGI:1926150]	processed_transcript
ENSMUSG00000106775	3.35946	-3.32493	5.94291	5.61356e-05	0.000888461	2.17226	C130093G08Rik	RIKEN cDNA C130093G08 gene [Source:MGI Symbol;Acc:MGI:2443208]	TEC
ENSMUSG00000024227	3.37216	-2.80171	6.99235	1.13361e-05	0.000275331	3.70795	Pdzph1	PDZ and pleckstrin homology domains 1 [Source:MGI Symbol;Acc:MGI:1916489]	protein_coding
ENSMUSG00000032532	3.43854	-2.07825	6.61643	1.97657e-05	0.000415688	3.16312	Cck	cholecystokinin [Source:MGI Symbol;Acc:MGI:88297]	protein_coding
ENSMUSG00000058624	3.48874	-1.00811	9.90447	2.68986e-07	1.71465e-05	7.3188	Gda	guanine deaminase [Source:MGI Symbol;Acc:MGI:95678]	protein_coding
ENSMUSG00000048450	3.64983	2.50474	18.6836	1.52274e-10	1.40747e-07	14.747	Msx1	msh homeobox 1 [Source:MGI Symbol;Acc:MGI:97168]	protein_coding
ENSMUSG00000051354	3.672	-3.5473	5.69558	8.36683e-05	0.00119899	1.78653	Samd3	sterile alpha motif domain containing 3 [Source:MGI Symbol;Acc:MGI:2685469]	protein_coding
ENSMUSG00000042372	3.68923	-2.17123	7.173	8.73538e-06	0.00022776	3.9553	Dmrt3	doublesex and mab-3 related transcription factor 3 [Source:MGI Symbol;Acc:MGI:2449470]	protein_coding
ENSMUSG00000051361	3.69012	-1.57408	9.54275	4.07902e-07	2.33451e-05	6.91036	6030498E09Rik	RIKEN cDNA 6030498E09 gene [Source:MGI Symbol;Acc:MGI:1925133]	protein_coding
ENSMUSG00000050783	3.6908	-0.933769	10.394	1.56005e-07	1.1917e-05	7.85519	Htr1f	5-hydroxytryptamine (serotonin) receptor 1F [Source:MGI Symbol;Acc:MGI:99842]	protein_coding
ENSMUSG00000085069	3.72986	-1.057	6.46294	2.49376e-05	0.000488861	2.8839	Gm13111	predicted gene 13111 [Source:MGI Symbol;Acc:MGI:3651882]	antisense
ENSMUSG00000024134	3.73117	-1.93912	6.84909	1.39806e-05	0.000321425	3.50124	Six2	sine oculis-related homeobox 2 [Source:MGI Symbol;Acc:MGI:102778]	protein_coding
ENSMUSG00000036602	3.73207	-0.887767	10.2073	1.9156e-07	1.37789e-05	7.65213	Alx1	ALX homeobox 1 [Source:MGI Symbol;Acc:MGI:104621]	protein_coding
ENSMUSG00000027887	3.78615	-2.96964	8.46966	1.51281e-06	6.20083e-05	5.61453	Sypl2	synaptophysin-like 2 [Source:MGI Symbol;Acc:MGI:1328311]	protein_coding
ENSMUSG00000047143	3.84171	1.09929	14.8041	2.51758e-09	6.50426e-07	11.9445	Dmrta2	doublesex and mab-3 related transcription factor like family A2 [Source:MGI Symbol;Acc:MGI:2653629]	protein_coding
ENSMUSG00000085256	3.85359	-3.47337	8.77688	1.02696e-06	4.71078e-05	5.96011	Dmrta2os	doublesex and mab-3 related transcription factor like family A2, opposite strand [Source:MGI Symbol;Acc:MGI:1924703]	antisense
ENSMUSG00000027347	3.85635	-0.195538	11.4424	5.1935e-08	5.25571e-06	8.95142	Rasgrp1	RAS guanyl releasing protein 1 [Source:MGI Symbol;Acc:MGI:1314635]	protein_coding
ENSMUSG00000026141	3.85951	2.80204	12.7613	1.45928e-08	2.0751e-06	10.0854	Col19a1	collagen, type XIX, alpha 1 [Source:MGI Symbol;Acc:MGI:1095415]	protein_coding
ENSMUSG00000071489	4.0125	0.319894	10.0322	2.32867e-07	1.5857e-05	7.48911	Ptgdr	prostaglandin D receptor [Source:MGI Symbol;Acc:MGI:102966]	protein_coding
ENSMUSG00000055891	4.02399	-2.59392	8.4373	1.57673e-06	6.43433e-05	5.58708	Ubl4b	ubiquitin-like 4B [Source:MGI Symbol;Acc:MGI:1914841]	protein_coding
ENSMUSG00000035946	4.06231	-0.169431	8.82138	9.71736e-07	4.51345e-05	6.07831	Gsx2	GS homeobox 2 [Source:MGI Symbol;Acc:MGI:95843]	protein_coding
ENSMUSG00000074575	4.1161	-1.62198	11.9667	3.09102e-08	3.56355e-06	9.31515	Kcng1	potassium voltage-gated channel, subfamily G, member 1 [Source:MGI Symbol;Acc:MGI:3616086]	protein_coding
ENSMUSG00000035033	4.178	0.753632	17.1778	4.21785e-10	2.46784e-07	13.579	Tbr1	T-box brain gene 1 [Source:MGI Symbol;Acc:MGI:107404]	protein_coding
ENSMUSG00000047935	4.21099	0.28837	14.0928	4.52373e-09	9.39615e-07	11.286	Gm5607	predicted gene 5607 [Source:MGI Symbol;Acc:MGI:3645522]	sense_overlapping
ENSMUSG00000097072	4.21932	-1.20627	7.05194	1.03975e-05	0.000260719	3.77471	Foxl2os	forkhead box L2, opposite strand [Source:MGI Symbol;Acc:MGI:3614944]	processed_transcript
ENSMUSG00000038805	4.26889	-2.73335	8.20412	2.13202e-06	8.09291e-05	5.30256	Six3	sine oculis-related homeobox 3 [Source:MGI Symbol;Acc:MGI:102764]	protein_coding
ENSMUSG00000047171	4.39731	-2.65801	9.43654	4.62022e-07	2.58598e-05	6.73185	Helt	helt bHLH transcription factor [Source:MGI Symbol;Acc:MGI:3040955]	protein_coding
ENSMUSG00000068859	4.41665	-1.04751	12.3075	2.22897e-08	2.7841e-06	9.61799	Sp9	trans-acting transcription factor 9 [Source:MGI Symbol;Acc:MGI:3574660]	protein_coding
ENSMUSG00000094868	4.42326	-3.18578	9.49382	4.3194e-07	2.43441e-05	6.72041	Dlx6os2	distal-less homeobox 6, opposite strand 2 [Source:MGI Symbol;Acc:MGI:1195963]	TEC
ENSMUSG00000040310	4.72798	2.21054	20.7698	4.18632e-11	9.90471e-08	15.9302	Alx4	aristaless-like homeobox 4 [Source:MGI Symbol;Acc:MGI:108359]	protein_coding
ENSMUSG00000019936	4.78833	-1.3884	8.42191	1.60816e-06	6.49094e-05	5.59326	Epyc	epiphycan [Source:MGI Symbol;Acc:MGI:107942]	protein_coding
ENSMUSG00000107967	4.78908	-2.99951	9.62766	3.69514e-07	2.18237e-05	6.86296			TEC
ENSMUSG00000029754	4.84453	-1.79438	9.11761	6.76086e-07	3.37787e-05	6.39903	Dlx6	distal-less homeobox 6 [Source:MGI Symbol;Acc:MGI:101927]	protein_coding
ENSMUSG00000023391	4.92302	-1.11646	11.5383	4.71638e-08	4.87078e-06	8.88663	Dlx2	distal-less homeobox 2 [Source:MGI Symbol;Acc:MGI:94902]	protein_coding
ENSMUSG00000000247	4.98078	2.30838	14.225	4.04882e-09	8.73487e-07	11.4812	Lhx2	LIM homeobox protein 2 [Source:MGI Symbol;Acc:MGI:96785]	protein_coding
ENSMUSG00000006270	5.10476	-2.84463	10.5568	1.30753e-07	1.02855e-05	7.87481	Vax1	ventral anterior homeobox 1 [Source:MGI Symbol;Acc:MGI:1277163]	protein_coding
ENSMUSG00000021848	5.17248	-0.935247	5.17887	0.000197996	0.00227339	0.826748	Otx2	orthodenticle homolog 2 [Source:MGI Symbol;Acc:MGI:97451]	protein_coding
ENSMUSG00000045946	5.24768	-2.76039	15.2814	1.72303e-09	5.22164e-07	11.5615	Gm9804	predicted gene 9804 [Source:MGI Symbol;Acc:MGI:3704387]	protein_coding
ENSMUSG00000100832	5.34456	-1.53458	17.6103	3.12189e-10	2.13745e-07	12.952	Gm29260	predicted gene 29260 [Source:MGI Symbol;Acc:MGI:5579966]	lincRNA
ENSMUSG00000032446	5.37728	-1.66228	10.0105	2.38633e-07	1.60174e-05	7.32495	Eomes	eomesodermin homolog (Xenopus laevis) [Source:MGI Symbol;Acc:MGI:1201683]	protein_coding
ENSMUSG00000014603	5.60113	0.450864	12.967	1.20948e-08	1.84781e-06	10.3354	Alx3	aristaless-like homeobox 3 [Source:MGI Symbol;Acc:MGI:1277097]	protein_coding
ENSMUSG00000041911	5.74374	0.417256	12.819	1.38397e-08	2.00737e-06	10.1927	Dlx1	distal-less homeobox 1 [Source:MGI Symbol;Acc:MGI:94901]	protein_coding
ENSMUSG00000005917	5.80803	-0.745698	9.52431	4.16788e-07	2.36342e-05	6.89877	Otx1	orthodenticle homolog 1 [Source:MGI Symbol;Acc:MGI:97450]	protein_coding
ENSMUSG00000087095	6.18529	-1.29099	16.0424	9.61871e-10	3.78322e-07	12.2071	Emx2os	Emx2 opposite strand/antisense transcript (non-protein coding) [Source:MGI Symbol;Acc:MGI:3052329]	antisense
ENSMUSG00000093460	6.20786	-0.722576	9.37887	4.94583e-07	2.69701e-05	6.73793	Six3os1	SIX homeobox 3, opposite strand 1 [Source:MGI Symbol;Acc:MGI:1925118]	processed_transcript
ENSMUSG00000021743	6.22946	-2.01065	12.8661	1.32566e-08	1.96756e-06	9.93275	Fezf2	Fez family zinc finger 2 [Source:MGI Symbol;Acc:MGI:1859823]	protein_coding
ENSMUSG00000084946	6.32693	-1.96762	13.9564	5.07686e-09	1.024e-06	10.6601	Dlx1as	distal-less homeobox 1, antisense [Source:MGI Symbol;Acc:MGI:1195983]	antisense
ENSMUSG00000070570	6.52767	-0.676825	13.0971	1.07555e-08	1.69938e-06	10.222	Slc17a7	solute carrier family 17 (sodium-dependent inorganic phosphate cotransporter), member 7 [Source:MGI Symbol;Acc:MGI:1920211]	protein_coding
ENSMUSG00000026890	6.58549	-1.09977	8.53102	1.39905e-06	5.84829e-05	5.72862	Lhx6	LIM homeobox protein 6 [Source:MGI Symbol;Acc:MGI:1306803]	protein_coding
ENSMUSG00000033726	6.67785	-1.13604	13.4678	7.73952e-09	1.33713e-06	10.4519	Emx1	empty spiracles homeobox 1 [Source:MGI Symbol;Acc:MGI:95387]	protein_coding
ENSMUSG00000104861	6.75942	-2.00652	16.9949	4.80044e-10	2.55778e-07	12.6647			lincRNA
ENSMUSG00000043969	6.75996	-0.827697	12.9797	1.19564e-08	1.84189e-06	10.0934	Emx2	empty spiracles homeobox 2 [Source:MGI Symbol;Acc:MGI:95388]	protein_coding
ENSMUSG00000001496	6.91149	-1.93195	14.9212	2.29169e-09	6.05202e-07	11.399	Nkx2-1	NK2 homeobox 1 [Source:MGI Symbol;Acc:MGI:108067]	protein_coding
ENSMUSG00000019803	7.29025	0.282403	19.249	1.05934e-10	1.17994e-07	14.3765	Nr2e1	nuclear receptor subfamily 2, group E, member 1 [Source:MGI Symbol;Acc:MGI:1100526]	protein_coding
ENSMUSG00000035277	7.50635	-0.50932	17.4111	3.58288e-10	2.36547e-07	13.0457	Arx	aristaless related homeobox [Source:MGI Symbol;Acc:MGI:1097716]	protein_coding
ENSMUSG00000090063	7.78489	0.324905	14.9563	2.22829e-09	5.96989e-07	11.6232	Dlx6os1	distal-less homeobox 6, opposite strand 1 [Source:MGI Symbol;Acc:MGI:2443217]	antisense
ENSMUSG00000089922	7.86774	-0.802922	15.681	1.26459e-09	4.25041e-07	11.9741	3110039M20Rik	RIKEN cDNA 3110039M20 gene [Source:MGI Symbol;Acc:MGI:1914543]	protein_coding
ENSMUSG00000020950	8.32855	0.494135	17.7899	2.76079e-10	2.05937e-07	13.534	Foxg1	forkhead box G1 [Source:MGI Symbol;Acc:MGI:1347464]	protein_coding

## Sheet: BvsS_novel
adjacentgene	genes	logFC	AveExpr	t	P.Value	adj.P.Val	B	transcript	adjacenttranscript	sense	genic	int	orientation	location	class	ORF_cover	RNA_size	coding_potential	chr	strand	mgi_symbol	description	gene_biotype
ENSMUSG00000001657	MSTRG.13421	-6.49344	-2.52006	-26.3297	5.12951e-12	2.1033e-08	15.3325	MSTRG.13421.1	ENSMUST00000189484	antisense	genic	0	overlapping	exonic	lncRNA	0.281488	1183	0.298	chr15	-	Hoxc8	homeobox C8 [Source:MGI Symbol;Acc:MGI:96198]	protein_coding
	MSTRG.13429	-6.36784	-0.352983	-12.3002	3.52598e-08	4.97598e-06	9.30043	MSTRG.13429.1						exonic	mRNA	0.0397412	6492	0.606	chr15	+
ENSMUSG00000028677	MSTRG.25581	-4.09667	2.68627	-6.58192	2.5578e-05	0.000566237	2.38275	MSTRG.25581.2	ENSMUST00000030439	sense	genic	0	nested	intronic	lncRNA	0.0268737	13396	0.414	chr4	-	Rnf220	ring finger protein 220 [Source:MGI Symbol;Acc:MGI:1913993]	protein_coding
ENSMUSG00000028677	MSTRG.25581	-4.09667	2.68627	-6.58192	2.5578e-05	0.000566237	2.38275	MSTRG.25581.1	ENSMUST00000138435	sense	genic	0	nested	intronic	lncRNA	0.0269784	13344	0.414	chr4	-	Rnf220	ring finger protein 220 [Source:MGI Symbol;Acc:MGI:1913993]	protein_coding
	MSTRG.25577	-3.69049	4.16468	-7.33914	8.79267e-06	0.000263549	3.18691	MSTRG.25577.25						intronic	mRNA	0.0271625	27722	0.596	chr4	-
	MSTRG.25577	-3.69049	4.16468	-7.33914	8.79267e-06	0.000263549	3.18691	MSTRG.25577.26						intronic	mRNA	0.0447894	16812	0.586	chr4	-
	MSTRG.25577	-3.69049	4.16468	-7.33914	8.79267e-06	0.000263549	3.18691	MSTRG.25577.24						intronic	mRNA	0.0313099	9390	0.554	chr4	-
	MSTRG.7924	-3.13818	-2.00869	-3.79472	0.00253762	0.0165129	-1.59209	MSTRG.7924.1						intronic	mRNA	0.0730735	6774	0.62	chr12	+
	MSTRG.19061	-2.71498	2.16643	-3.2919	0.00640646	0.0322361	-2.78055	MSTRG.19061.6						exonic	mRNA	0.46824	551	0.856	chr2	-
	MSTRG.19061	-2.71498	2.16643	-3.2919	0.00640646	0.0322361	-2.78055	MSTRG.19061.2						exonic	mRNA	0.258883	788	0.582	chr2	-
ENSMUSG00000107419	MSTRG.30580	-2.68122	-3.12633	-4.21659	0.00118636	0.00938741	-0.783496	MSTRG.30580.1	ENSMUST00000203833	sense	intergenic	13039	same_strand	upstream	lncRNA	0.259928	554	0.21	chr6	-			lincRNA
ENSMUSG00000097168	MSTRG.26370	-2.14959	-0.559321	-5.08421	0.000265594	0.00309387	0.492411	MSTRG.26370.5	ENSMUST00000181752	antisense	genic	0	nested	intronic	lncRNA	0.612766	235	0.12	chr4	+	C230088H06Rik	RIKEN cDNA C230088H06 gene [Source:MGI Symbol;Acc:MGI:2444536]	lincRNA
	MSTRG.39960	-2.08701	-1.99914	-4.2104	0.00119952	0.00946928	-0.878655	MSTRG.39960.1						exonic	mRNA	0.556769	458	0.592	chrX	-
ENSMUSG00000021596	MSTRG.10093	-2.07039	-1.99217	-4.26231	0.00109379	0.00883568	-0.79005	MSTRG.10093.4	ENSMUST00000125209	antisense	genic	0	nested	intronic	lncRNA	0.679245	265	0.108	chr13	-	Mctp1	multiple C2 domains, transmembrane 1 [Source:MGI Symbol;Acc:MGI:1926021]	protein_coding
ENSMUSG00000032289	MSTRG.37460	-2.0624	2.44358	-4.07175	0.001537	0.0114131	-1.88205	MSTRG.37460.1	ENSMUST00000098660	sense	genic	0	nested	intronic	lncRNA	0.0222121	13236	0.458	chr9	-	Thsd4	thrombospondin, type I, domain containing 4 [Source:MGI Symbol;Acc:MGI:2672033]	protein_coding
ENSMUSG00000032289	MSTRG.37459	-1.99875	1.97034	-4.32054	0.000986619	0.00814319	-1.33105	MSTRG.37459.1	ENSMUST00000171654	sense	genic	0	nested	intronic	lncRNA	0.0469608	9838	0.514	chr9	-	Thsd4	thrombospondin, type I, domain containing 4 [Source:MGI Symbol;Acc:MGI:2672033]	protein_coding
ENSMUSG00000086607	MSTRG.16912	-1.88165	-1.35275	-4.76844	0.000452707	0.00458114	0.0448224	MSTRG.16912.1	ENSMUST00000130696	antisense	genic	0	nested	intronic	lncRNA	0.0591088	3299	0.33	chr18	+	4930511M06Rik	RIKEN cDNA 4930511M06 gene [Source:MGI Symbol;Acc:MGI:1922334]	processed_transcript
ENSMUSG00000096425	MSTRG.15633	-1.75246	-2.58422	-3.79002	0.00255948	0.0166031	-1.58658	MSTRG.15633.1	ENSMUST00000178626	sense	intergenic	22100	same_strand	upstream	lncRNA	0.28	1050	0.136	chr17	+	Gm24979	predicted gene, 24979 [Source:MGI Symbol;Acc:MGI:5454756]	miRNA
ENSMUSG00000096425	MSTRG.15633	-1.75246	-2.58422	-3.79002	0.00255948	0.0166031	-1.58658	MSTRG.15633.2	ENSMUST00000178626	sense	intergenic	23444	same_strand	upstream	lncRNA	0.363412	809	0.316	chr17	+	Gm24979	predicted gene, 24979 [Source:MGI Symbol;Acc:MGI:5454756]	miRNA
	MSTRG.35295	-1.7394	1.04643	-8.88505	1.22945e-06	6.36519e-05	5.72831	MSTRG.35295.2						intronic	mRNA	0.048433	5265	0.694	chr8	-
ENSMUSG00000096914	MSTRG.35295	-1.7394	1.04643	-8.88505	1.22945e-06	6.36519e-05	5.72831	MSTRG.35295.1	ENSMUST00000204128	sense	genic	0	nested	intronic	lncRNA	0.0585487	3638	0.428	chr8	-	Galntl6	UDP-N-acetyl-alpha-D-galactosamine:polypeptide N-acetylgalactosaminyltransferase-like 6 [Source:MGI Symbol;Acc:MGI:1913581]	protein_coding
	MSTRG.14613	-1.67173	-1.74287	-3.82574	0.0023982	0.0158811	-1.65028	MSTRG.14613.1						intronic	mRNA	0.0107099	24650	0.64	chr16	-
	MSTRG.37463	-1.60221	0.276482	-4.57945	0.000626932	0.005816	-0.586419	MSTRG.37463.1						intronic	mRNA	0.0583468	3085	0.76	chr9	-
	MSTRG.634	-1.55702	4.23665	-14.6816	4.73668e-09	1.31232e-06	11.0354	MSTRG.634.1						intronic	mRNA	0.0213115	12810	0.558	chr1	+
ENSMUSG00000071176	MSTRG.34735	-1.50092	-1.18491	-4.75362	0.000464339	0.00466204	-0.046062	MSTRG.34735.1	ENSMUST00000084207	sense	intergenic	98	same_strand	upstream	lncRNA	0.165373	1288	0.422	chr8	+	Arhgef10	Rho guanine nucleotide exchange factor (GEF) 10 [Source:MGI Symbol;Acc:MGI:2444453]	protein_coding
ENSMUSG00000039115	MSTRG.38586	-1.46646	2.52598	-5.16224	0.000233294	0.0028285	-0.0999374	MSTRG.38586.1	ENSMUST00000125021	sense	genic	0	nested	intronic	lncRNA	0.0339755	7682	0.412	chr9	+	Itga9	integrin alpha 9 [Source:MGI Symbol;Acc:MGI:104756]	protein_coding
	MSTRG.35811	-1.40357	-0.351985	-7.10779	1.209e-05	0.000333158	3.49917	MSTRG.35811.1						intronic	mRNA	0.225753	598	0.656	chr8	+
ENSMUSG00000040624	MSTRG.2926	-1.3598	2.83205	-5.55999	0.00012207	0.00175309	0.536286	MSTRG.2926.1	ENSMUST00000144543	sense	genic	0	nested	intronic	lncRNA	0.0975482	7627	0.48	chr10	+	Plekhg1	pleckstrin homology domain containing, family G (with RhoGef domain) member 1 [Source:MGI Symbol;Acc:MGI:2676551]	protein_coding
	MSTRG.13188	-1.33516	-0.994953	-3.01612	0.0106994	0.0468441	-3.28472	MSTRG.13188.1						intronic	mRNA	0.00928658	34566	0.67	chr15	+
	MSTRG.13188	-1.33516	-0.994953	-3.01612	0.0106994	0.0468441	-3.28472	MSTRG.13188.2						intronic	mRNA	0.0243476	22302	0.638	chr15	+
ENSMUSG00000057098	MSTRG.5392	-1.31658	3.95842	-5.79649	8.39315e-05	0.00133186	0.952274	MSTRG.5392.1	ENSMUST00000081265	sense	genic	0	nested	intronic	lncRNA	0.0173761	14330	0.516	chr11	+	Ebf1	early B cell factor 1 [Source:MGI Symbol;Acc:MGI:95275]	protein_coding
	MSTRG.10978	-1.30345	2.7727	-3.49722	0.00438052	0.0244513	-3.12257	MSTRG.10978.1						intronic	mRNA	0.0286485	17802	0.536	chr14	-
	MSTRG.5396	-1.26548	3.70112	-5.01705	0.000297155	0.00335663	-0.333788	MSTRG.5396.2						intronic	mRNA	0.031773	7648	0.552	chr11	+
	MSTRG.5396	-1.26548	3.70112	-5.01705	0.000297155	0.00335663	-0.333788	MSTRG.5396.1						intronic	mRNA	0.0265732	15128	0.622	chr11	+
	MSTRG.35195	-1.23128	2.86752	-11.9577	4.83735e-08	6.07192e-06	8.79375	MSTRG.35195.13						intronic	mRNA	0.0468305	7367	0.572	chr8	-
ENSMUSG00000065414	MSTRG.38677	-1.20282	-0.858232	-3.33933	0.00586674	0.0301791	-2.64713	MSTRG.38677.1	ENSMUST00000083480	sense	genic	0	containing	intronic	lncRNA	0.32111	1009	0.388	chr9	+	Mir138-1	microRNA 138-1 [Source:MGI Symbol;Acc:MGI:2676823]	miRNA
ENSMUSG00000037610	MSTRG.22010	-1.19281	-0.404081	-3.11459	0.00890751	0.0410772	-3.15154	MSTRG.22010.1	ENSMUST00000119310	sense	genic	0	nested	intronic	lncRNA	0.0649639	3602	0.438	chr3	+	Kcnmb2	potassium large conductance calcium-activated channel, subfamily M, beta member 2 [Source:MGI Symbol;Acc:MGI:1919663]	protein_coding
	MSTRG.35197	-1.18323	3.04263	-8.71778	1.50207e-06	7.43851e-05	5.19039	MSTRG.35197.1						intronic	mRNA	0.0361446	9545	0.658	chr8	-
ENSMUSG00000015202	MSTRG.2958	-1.1824	2.05686	-4.29949	0.00102405	0.00838794	-1.52801	MSTRG.2958.1	ENSMUST00000150282	sense	genic	0	containing	intronic	lncRNA	0.0999676	3091	0.278	chr10	-	Cnksr3	Cnksr family member 3 [Source:MGI Symbol;Acc:MGI:2674130]	protein_coding
ENSMUSG00000097736	MSTRG.38678	-1.13813	1.6873	-3.62451	0.0034652	0.0206564	-2.63021	MSTRG.38678.1	ENSMUST00000181682	sense	genic	0	nested	intronic	lncRNA	0.0500359	5576	0.382	chr9	+	9530059O14Rik	RIKEN cDNA 9530059O14 gene [Source:MGI Symbol;Acc:MGI:2442421]	lincRNA
ENSMUSG00000042942	MSTRG.16360	-1.1252	0.499835	-3.82058	0.00242082	0.0159793	-2.06237	MSTRG.16360.1	ENSMUST00000048977	sense	genic	0	nested	intronic	lncRNA	0.0995423	3496	0.412	chr18	+	Greb1l	growth regulation by estrogen in breast cancer-like [Source:MGI Symbol;Acc:MGI:3576497]	protein_coding
ENSMUSG00000097348	MSTRG.4266	-1.12317	-0.942899	-3.13015	0.00865336	0.0402293	-2.93512	MSTRG.4266.1	ENSMUST00000182440	sense	genic	0	nested	intronic	lncRNA	0.0769231	1599	0.302	chr10	-	Rmst	rhabdomyosarcoma 2 associated transcript (non-coding RNA) [Source:MGI Symbol;Acc:MGI:1099806]	lincRNA
	MSTRG.38676	-1.12106	4.41818	-4.81196	0.000420292	0.00433878	-0.997033	MSTRG.38676.9						intronic	mRNA	0.0402661	8419	0.538	chr9	+
	MSTRG.38676	-1.12106	4.41818	-4.81196	0.000420292	0.00433878	-0.997033	MSTRG.38676.10						intronic	mRNA	0.0286624	12246	0.53	chr9	+
ENSMUSG00000097736	MSTRG.38676	-1.12106	4.41818	-4.81196	0.000420292	0.00433878	-0.997033	MSTRG.38676.11	ENSMUST00000181719	sense	genic	0	nested	intronic	lncRNA	0.0531022	5480	0.492	chr9	+	9530059O14Rik	RIKEN cDNA 9530059O14 gene [Source:MGI Symbol;Acc:MGI:2442421]	lincRNA
ENSMUSG00000097736	MSTRG.38676	-1.12106	4.41818	-4.81196	0.000420292	0.00433878	-0.997033	MSTRG.38676.8	ENSMUST00000181719	sense	genic	0	nested	intronic	lncRNA	0.0858558	3634	0.346	chr9	+	9530059O14Rik	RIKEN cDNA 9530059O14 gene [Source:MGI Symbol;Acc:MGI:2442421]	lincRNA
ENSMUSG00000097736	MSTRG.38676	-1.12106	4.41818	-4.81196	0.000420292	0.00433878	-0.997033	MSTRG.38676.12	ENSMUST00000181682	sense	genic	0	nested	intronic	lncRNA	0.0856155	3469	0.326	chr9	+	9530059O14Rik	RIKEN cDNA 9530059O14 gene [Source:MGI Symbol;Acc:MGI:2442421]	lincRNA
	MSTRG.10920	-1.11831	-0.866272	-3.16398	0.00812554	0.0384041	-3.03658	MSTRG.10920.1						intronic	mRNA	0.0322167	16389	0.59	chr14	-
ENSMUSG00000020105	MSTRG.4614	-1.11554	1.74733	-5.88626	7.29579e-05	0.0012034	1.27646	MSTRG.4614.1	ENSMUST00000074807	sense	genic	0	nested	intronic	lncRNA	0.0796601	3766	0.282	chr10	+	Lrig3	leucine-rich repeats and immunoglobulin-like domains 3 [Source:MGI Symbol;Acc:MGI:2443955]	protein_coding
	MSTRG.13026	-1.09093	2.06962	-4.05923	0.00157196	0.0116222	-1.97624	MSTRG.13026.2						intronic	mRNA	0.0393927	4874	0.582	chr15	-
ENSMUSG00000016763	MSTRG.13026	-1.09093	2.06962	-4.05923	0.00157196	0.0116222	-1.97624	MSTRG.13026.1	ENSMUST00000171496	sense	genic	0	overlapping	intronic	lncRNA	0.0914965	3869	0.32	chr15	-	Scube1	signal peptide, CUB domain, EGF-like 1 [Source:MGI Symbol;Acc:MGI:1890616]	protein_coding
ENSMUSG00000017286	MSTRG.6190	-1.06454	-0.552036	-3.12378	0.00875647	0.0405462	-3.09703	MSTRG.6190.1	ENSMUST00000167883	sense	genic	0	containing	intronic	lncRNA	0.266925	1551	0.522	chr11	-	Glod4	glyoxalase domain containing 4 [Source:MGI Symbol;Acc:MGI:1914451]	protein_coding
ENSMUSG00000048078	MSTRG.33542	-1.06448	1.35476	-4.68507	0.000522324	0.00508485	-0.589271	MSTRG.33542.1	ENSMUST00000133770	sense	genic	0	nested	intronic	lncRNA	0.0761736	3387	0.232	chr7	+	Tenm4	teneurin transmembrane protein 4 [Source:MGI Symbol;Acc:MGI:2447063]	protein_coding
ENSMUSG00000021458	MSTRG.9907	-1.05035	1.87488	-7.34565	8.71503e-06	0.000262372	3.46127	MSTRG.9907.1	ENSMUST00000021911	sense	genic	0	nested	intronic	lncRNA	0.105224	1340	0.174	chr13	+	2010111I01Rik	RIKEN cDNA 2010111I01 gene [Source:MGI Symbol;Acc:MGI:1919311]	protein_coding
ENSMUSG00000040624	MSTRG.2925	-1.04953	2.26671	-3.22021	0.00731886	0.0355067	-3.57798	MSTRG.2925.1	ENSMUST00000136671	sense	genic	0	nested	intronic	lncRNA	0.0708717	4233	0.412	chr10	+	Plekhg1	pleckstrin homology domain containing, family G (with RhoGef domain) member 1 [Source:MGI Symbol;Acc:MGI:2676551]	protein_coding
ENSMUSG00000069601	MSTRG.3770	-1.03344	1.61811	-6.77844	1.92492e-05	0.00046926	2.6797	MSTRG.3770.1	ENSMUST00000182194	sense	genic	0	nested	intronic	lncRNA	0.0850771	3632	0.29	chr10	+	Ank3	ankyrin 3, epithelial [Source:MGI Symbol;Acc:MGI:88026]	protein_coding
	MSTRG.10983	-1.02961	4.38327	-3.35165	0.00573428	0.029658	-3.68711	MSTRG.10983.1						intronic	mRNA	0.0111606	31181	0.61	chr14	-
ENSMUSG00000008658	MSTRG.13554	-1.01367	0.965551	-5.42259	0.000152297	0.00206371	0.656249	MSTRG.13554.1	ENSMUST00000056416	sense	genic	0	nested	intronic	lncRNA	0.112222	2700	0.266	chr16	+	Rbfox1	RNA binding protein, fox-1 homolog (C. elegans) 1 [Source:MGI Symbol;Acc:MGI:1926224]	protein_coding
	MSTRG.27945	1.00918	2.30313	9.36881	6.99804e-07	4.25738e-05	6.05078	MSTRG.27945.1						intronic	mRNA	0.0415563	4909	0.788	chr5	-
ENSMUSG00000019823	MSTRG.3425	1.01206	1.25898	5.61114	0.000112496	0.00166281	0.979811	MSTRG.3425.1	ENSMUST00000119962	antisense	genic	0	overlapping	intronic	lncRNA	0.101894	3062	0.342	chr10	-	Mical1	microtubule associated monooxygenase, calponin and LIM domain containing 1 [Source:MGI Symbol;Acc:MGI:2385847]	protein_coding
ENSMUSG00000030657	MSTRG.33935	1.05338	2.33679	4.68254	0.000524604	0.00509978	-0.876061	MSTRG.33935.1	ENSMUST00000160035	sense	genic	0	overlapping	intronic	lncRNA	0.109782	1421	0.234	chr7	+	Xylt1	xylosyltransferase 1 [Source:MGI Symbol;Acc:MGI:2451073]	protein_coding
ENSMUSG00000031517	MSTRG.35259	1.05727	2.23078	6.4854	2.94655e-05	0.000622143	2.12474	MSTRG.35259.1	ENSMUST00000033915	sense	intergenic	609	same_strand	downstream	lncRNA	0.115073	4067	0.302	chr8	+	Gpm6a	glycoprotein m6a [Source:MGI Symbol;Acc:MGI:107671]	protein_coding
	MSTRG.38008	1.05858	2.22931	3.88631	0.00214819	0.0146661	-2.19024	MSTRG.38008.1						intronic	mRNA	0.0890722	4850	0.536	chr9	-
	MSTRG.17181	1.05939	-0.802637	4.81748	0.000416355	0.00430031	-0.0318165	MSTRG.17181.1						downstream	mRNA	0.577259	343	0.582	chr18	-
ENSMUSG00000059049	MSTRG.25023	1.06487	1.28761	3.10579	0.00905458	0.0416133	-3.43146	MSTRG.25023.1	ENSMUST00000131102	sense	genic	0	nested	intronic	lncRNA	0.0531709	3611	0.418	chr4	-	Frem1	Fras1 related extracellular matrix protein 1 [Source:MGI Symbol;Acc:MGI:2670972]	protein_coding
	MSTRG.26839	1.09132	0.982974	4.11733	0.00141637	0.0107164	-1.50954	MSTRG.26839.1						intronic	mRNA	0.0523293	4701	0.552	chr5	+
	MSTRG.18487	1.10213	7.33527	8.58716	1.75988e-06	8.20853e-05	4.49338	MSTRG.18487.35						intronic	mRNA	0.0321533	9237	0.712	chr2	-
	MSTRG.18487	1.10213	7.33527	8.58716	1.75988e-06	8.20853e-05	4.49338	MSTRG.18487.34						intronic	mRNA	0.0133364	25869	0.574	chr2	-
	MSTRG.18487	1.10213	7.33527	8.58716	1.75988e-06	8.20853e-05	4.49338	MSTRG.18487.36						intronic	mRNA	0.0297845	14202	0.59	chr2	-
	MSTRG.18487	1.10213	7.33527	8.58716	1.75988e-06	8.20853e-05	4.49338	MSTRG.18487.33						intronic	mRNA	0.0173645	20732	0.636	chr2	-
ENSMUSG00000002107	MSTRG.18487	1.10213	7.33527	8.58716	1.75988e-06	8.20853e-05	4.49338	MSTRG.18487.32	ENSMUST00000182523	sense	genic	0	overlapping	intronic	lncRNA	0.0384042	8046	0.428	chr2	-	Celf2	CUGBP, Elav-like family member 2 [Source:MGI Symbol;Acc:MGI:1338822]	protein_coding
	MSTRG.38009	1.10396	1.57095	3.40118	0.00523158	0.0278014	-2.94045	MSTRG.38009.1						downstream	mRNA	0.120623	4427	0.622	chr9	-
	MSTRG.38009	1.10396	1.57095	3.40118	0.00523158	0.0278014	-2.94045	MSTRG.38009.2						downstream	mRNA	0.116849	4570	0.624	chr9	-
	MSTRG.33938	1.10447	4.68885	6.99301	1.4195e-05	0.000376976	2.43696	MSTRG.33938.10						intronic	mRNA	0.0622303	6026	0.648	chr7	+
ENSMUSG00000030657	MSTRG.33938	1.10447	4.68885	6.99301	1.4195e-05	0.000376976	2.43696	MSTRG.33938.9	ENSMUST00000160035	sense	genic	0	nested	intronic	lncRNA	0.117349	2761	0.214	chr7	+	Xylt1	xylosyltransferase 1 [Source:MGI Symbol;Acc:MGI:2451073]	protein_coding
ENSMUSG00000030657	MSTRG.33938	1.10447	4.68885	6.99301	1.4195e-05	0.000376976	2.43696	MSTRG.33938.8	ENSMUST00000160035	sense	genic	0	nested	intronic	lncRNA	0.0813728	3613	0.312	chr7	+	Xylt1	xylosyltransferase 1 [Source:MGI Symbol;Acc:MGI:2451073]	protein_coding
	MSTRG.27946	1.11381	4.00592	7.22033	1.03462e-05	0.000297502	2.89523	MSTRG.27946.1						intronic	mRNA	0.0225413	11978	0.708	chr5	-
ENSMUSG00000087838	MSTRG.17209	1.1283	0.407	4.73122	0.00048251	0.00479981	-0.33293	MSTRG.17209.1	ENSMUST00000157213	antisense	genic	0	containing	intronic	lncRNA	0.163245	3069	0.43	chr18	+	Gm23954	predicted gene, 23954 [Source:MGI Symbol;Acc:MGI:5453731]	misc_RNA
ENSMUSG00000105265	MSTRG.22062	1.15331	0.424019	5.23517	0.000206828	0.00258965	0.449525	MSTRG.22062.1	ENSMUST00000198170	sense	genic	0	containing	intronic	lncRNA	0.128906	1280	0.376	chr3	+	Sox2ot	SOX2 overlapping transcript (non-protein coding) [Source:MGI Symbol;Acc:MGI:2444112]	processed_transcript
	MSTRG.4123	1.15967	-0.358667	3.28867	0.00644492	0.0323303	-2.7067	MSTRG.4123.1						intronic	mRNA	0.0565931	5301	0.58	chr10	-
ENSMUSG00000034612	MSTRG.4123	1.15967	-0.358667	3.28867	0.00644492	0.0323303	-2.7067	MSTRG.4123.2	ENSMUST00000040110	antisense	genic	0	nested	intronic	lncRNA	0.0463713	6793	0.446	chr10	-	Chst11	carbohydrate sulfotransferase 11 [Source:MGI Symbol;Acc:MGI:1927166]	protein_coding
ENSMUSG00000039830	MSTRG.14584	1.19445	-0.642063	3.93114	0.00198055	0.0138066	-1.57406	MSTRG.14584.1	ENSMUST00000035608	antisense	intergenic	1938	convergent	downstream	lncRNA	0.256267	1077	0.356	chr16	-	Olig2	oligodendrocyte transcription factor 2 [Source:MGI Symbol;Acc:MGI:1355331]	protein_coding
ENSMUSG00000055761	MSTRG.24304	1.20365	1.21426	5.41797	0.000153441	0.00207236	0.672841	MSTRG.24304.1	ENSMUST00000119374	sense	genic	0	nested	intronic	lncRNA	0.0386859	3257	0.472	chr4	-	Nkain3	Na+/K+ transporting ATPase interacting 3 [Source:MGI Symbol;Acc:MGI:2444830]	protein_coding
	MSTRG.5271	1.21646	1.37128	3.40223	0.00522141	0.0277784	-2.73234	MSTRG.5271.1						intronic	mRNA	0.0723171	11657	0.556	chr11	+
	MSTRG.17770	1.23534	7.51944	3.66962	0.00318983	0.0194981	-3.33374	MSTRG.17770.2						upstream	mRNA	0.0292379	12518	0.664	chr19	+
ENSMUSG00000052387	MSTRG.17770	1.23534	7.51944	3.66962	0.00318983	0.0194981	-3.33374	MSTRG.17770.11	ENSMUST00000074770	sense	genic	0	nested	intronic	lncRNA	0.170984	386	0.352	chr19	+	Trpm3	transient receptor potential cation channel, subfamily M, member 3 [Source:MGI Symbol;Acc:MGI:2443101]	protein_coding
ENSMUSG00000052387	MSTRG.17770	1.23534	7.51944	3.66962	0.00318983	0.0194981	-3.33374	MSTRG.17770.8	ENSMUST00000099569	sense	genic	0	nested	intronic	lncRNA	0.02936	10218	0.424	chr19	+	Trpm3	transient receptor potential cation channel, subfamily M, member 3 [Source:MGI Symbol;Acc:MGI:2443101]	protein_coding
ENSMUSG00000052387	MSTRG.17770	1.23534	7.51944	3.66962	0.00318983	0.0194981	-3.33374	MSTRG.17770.5	ENSMUST00000099569	sense	genic	0	nested	intronic	lncRNA	0.047048	5420	0.36	chr19	+	Trpm3	transient receptor potential cation channel, subfamily M, member 3 [Source:MGI Symbol;Acc:MGI:2443101]	protein_coding
ENSMUSG00000052387	MSTRG.17770	1.23534	7.51944	3.66962	0.00318983	0.0194981	-3.33374	MSTRG.17770.7	ENSMUST00000087576	sense	genic	0	nested	intronic	lncRNA	0.00857254	53893	0.36	chr19	+	Trpm3	transient receptor potential cation channel, subfamily M, member 3 [Source:MGI Symbol;Acc:MGI:2443101]	protein_coding
ENSMUSG00000052387	MSTRG.17770	1.23534	7.51944	3.66962	0.00318983	0.0194981	-3.33374	MSTRG.17770.10	ENSMUST00000099569	sense	genic	0	nested	intronic	lncRNA	0.0276617	16268	0.38	chr19	+	Trpm3	transient receptor potential cation channel, subfamily M, member 3 [Source:MGI Symbol;Acc:MGI:2443101]	protein_coding
ENSMUSG00000052387	MSTRG.17770	1.23534	7.51944	3.66962	0.00318983	0.0194981	-3.33374	MSTRG.17770.6	ENSMUST00000087576	sense	genic	0	nested	intronic	lncRNA	0.0182393	16448	0.412	chr19	+	Trpm3	transient receptor potential cation channel, subfamily M, member 3 [Source:MGI Symbol;Acc:MGI:2443101]	protein_coding
ENSMUSG00000052387	MSTRG.17770	1.23534	7.51944	3.66962	0.00318983	0.0194981	-3.33374	MSTRG.17770.9	ENSMUST00000074770	sense	genic	0	nested	intronic	lncRNA	0.0586298	9415	0.464	chr19	+	Trpm3	transient receptor potential cation channel, subfamily M, member 3 [Source:MGI Symbol;Acc:MGI:2443101]	protein_coding
ENSMUSG00000052387	MSTRG.17770	1.23534	7.51944	3.66962	0.00318983	0.0194981	-3.33374	MSTRG.17770.3	ENSMUST00000074770	sense	intergenic	64049	same_strand	upstream	lncRNA	0.0639769	3470	0.212	chr19	+	Trpm3	transient receptor potential cation channel, subfamily M, member 3 [Source:MGI Symbol;Acc:MGI:2443101]	protein_coding
ENSMUSG00000088558	MSTRG.17770	1.23534	7.51944	3.66962	0.00318983	0.0194981	-3.33374	MSTRG.17770.1	ENSMUST00000157933	antisense	genic	0	containing	intronic	lncRNA	0.0496343	5742	0.422	chr19	+	Gm22506	predicted gene, 22506 [Source:MGI Symbol;Acc:MGI:5452283]	snoRNA
ENSMUSG00000088558	MSTRG.17770	1.23534	7.51944	3.66962	0.00318983	0.0194981	-3.33374	MSTRG.17770.4	ENSMUST00000157933	antisense	genic	0	containing	intronic	lncRNA	0.0243439	19471	0.454	chr19	+	Gm22506	predicted gene, 22506 [Source:MGI Symbol;Acc:MGI:5452283]	snoRNA
ENSMUSG00000055761	MSTRG.24307	1.25176	2.99544	6.89945	1.61993e-05	0.000415146	2.64299	MSTRG.24307.1	ENSMUST00000119374	sense	genic	0	nested	intronic	lncRNA	0.0481221	5112	0.426	chr4	-	Nkain3	Na+/K+ transporting ATPase interacting 3 [Source:MGI Symbol;Acc:MGI:2444830]	protein_coding
ENSMUSG00000055761	MSTRG.24307	1.25176	2.99544	6.89945	1.61993e-05	0.000415146	2.64299	MSTRG.24307.2	ENSMUST00000102998	sense	genic	0	nested	intronic	lncRNA	0.049892	4630	0.41	chr4	-	Nkain3	Na+/K+ transporting ATPase interacting 3 [Source:MGI Symbol;Acc:MGI:2444830]	protein_coding
ENSMUSG00000079070	MSTRG.34997	1.26707	2.45919	8.45384	2.07255e-06	9.35936e-05	4.9055	MSTRG.34997.1	ENSMUST00000132101	sense	intergenic	22065	same_strand	downstream	lncRNA	0.0407007	7592	0.43	chr8	-	Gm3985	predicted gene 3985 [Source:MGI Symbol;Acc:MGI:3782158]	lincRNA
ENSMUSG00000079070	MSTRG.34994	1.27345	2.78179	9.17765	8.71963e-07	4.92639e-05	5.75882	MSTRG.34994.1	ENSMUST00000132101	sense	intergenic	59975	same_strand	downstream	lncRNA	0.039689	7332	0.438	chr8	-	Gm3985	predicted gene 3985 [Source:MGI Symbol;Acc:MGI:3782158]	lincRNA
	MSTRG.33942	1.29321	-0.924845	4.00593	0.00173025	0.0124687	-1.46103	MSTRG.33942.1						intronic	mRNA	0.0653798	6424	0.538	chr7	-
	MSTRG.33942	1.29321	-0.924845	4.00593	0.00173025	0.0124687	-1.46103	MSTRG.33942.2						intronic	mRNA	0.0269145	15605	0.606	chr7	-
	MSTRG.33942	1.29321	-0.924845	4.00593	0.00173025	0.0124687	-1.46103	MSTRG.33942.3						intronic	mRNA	0.0307499	13561	0.642	chr7	-
ENSMUSG00000055761	MSTRG.24309	1.29368	2.30533	10.1839	2.8451e-07	2.16406e-05	7.02503	MSTRG.24309.1	ENSMUST00000102998	sense	genic	0	nested	intronic	lncRNA	0.180782	1842	0.294	chr4	-	Nkain3	Na+/K+ transporting ATPase interacting 3 [Source:MGI Symbol;Acc:MGI:2444830]	protein_coding
	MSTRG.34995	1.29954	0.93901	6.9447	1.51948e-05	0.000393834	3.0785	MSTRG.34995.1						downstream	mRNA	0.290576	2292	0.966	chr8	-
ENSMUSG00000030268	MSTRG.31617	1.30618	0.295829	4.67088	0.000535252	0.00517156	-0.323954	MSTRG.31617.2	ENSMUST00000032402	sense	intergenic	48848	same_strand	downstream	lncRNA	0.277533	454	0.292	chr6	-	Bcat1	branched chain aminotransferase 1, cytosolic [Source:MGI Symbol;Acc:MGI:104861]	protein_coding
ENSMUSG00000030268	MSTRG.31617	1.30618	0.295829	4.67088	0.000535252	0.00517156	-0.323954	MSTRG.31617.1	ENSMUST00000032402	sense	intergenic	48800	same_strand	downstream	lncRNA	0.146853	1573	0.268	chr6	-	Bcat1	branched chain aminotransferase 1, cytosolic [Source:MGI Symbol;Acc:MGI:104861]	protein_coding
ENSMUSG00000090399	MSTRG.1911	1.30913	0.433297	4.11727	0.00141652	0.0107164	-1.40324	MSTRG.1911.1	ENSMUST00000112103	antisense	intergenic	204	divergent	upstream	lncRNA	0.170921	2194	0.208	chr1	+	Gm38399	predicted gene, 38399 [Source:MGI Symbol;Acc:MGI:5620007]	lincRNA
	MSTRG.36711	1.35321	-1.22669	3.48444	0.00448517	0.0248259	-2.3522	MSTRG.36711.6						upstream	mRNA	0.023466	13168	0.658	chr9	-
ENSMUSG00000031802	MSTRG.36711	1.35321	-1.22669	3.48444	0.00448517	0.0248259	-2.3522	MSTRG.36711.1	ENSMUST00000071254	antisense	genic	0	containing	intronic	lncRNA	0.103072	2474	0.172	chr9	-	Phxr4	per-hexamer repeat gene 4 [Source:MGI Symbol;Acc:MGI:104522]	protein_coding
ENSMUSG00000090592	MSTRG.36711	1.35321	-1.22669	3.48444	0.00448517	0.0248259	-2.3522	MSTRG.36711.2	ENSMUST00000167906	sense	genic	0	containing	intronic	lncRNA	0.0290102	8790	0.42	chr9	-	Gm17571	predicted gene, 17571 [Source:MGI Symbol;Acc:MGI:4937205]	protein_coding
ENSMUSG00000090592	MSTRG.36711	1.35321	-1.22669	3.48444	0.00448517	0.0248259	-2.3522	MSTRG.36711.5	ENSMUST00000167906	sense	intergenic	23573	same_strand	upstream	lncRNA	0.137856	1828	0.198	chr9	-	Gm17571	predicted gene, 17571 [Source:MGI Symbol;Acc:MGI:4937205]	protein_coding
ENSMUSG00000086402	MSTRG.10515	1.35851	1.35171	3.93274	0.00197483	0.0137808	-1.8332	MSTRG.10515.1	ENSMUST00000142621	antisense	intergenic	47506	divergent	upstream	lncRNA	0.0935385	4875	0.346	chr13	-	Gm15322	predicted gene 15322 [Source:MGI Symbol;Acc:MGI:3705208]	lincRNA
ENSMUSG00000029245	MSTRG.27950	1.36255	1.95502	8.9866	1.09019e-06	5.79043e-05	5.65193	MSTRG.27950.1	ENSMUST00000154804	sense	genic	0	nested	intronic	lncRNA	0.0736458	4929	0.462	chr5	-	Epha5	Eph receptor A5 [Source:MGI Symbol;Acc:MGI:99654]	protein_coding
ENSMUSG00000068748	MSTRG.29702	1.38459	1.82217	4.48493	0.000739075	0.00656429	-1.02621	MSTRG.29702.1	ENSMUST00000090568	sense	intergenic	2555	same_strand	downstream	lncRNA	0.0674226	4939	0.494	chr6	+	Ptprz1	protein tyrosine phosphatase, receptor type Z, polypeptide 1 [Source:MGI Symbol;Acc:MGI:97816]	protein_coding
ENSMUSG00000048747	MSTRG.25201	1.40589	3.1126	7.54635	6.6478e-06	0.000214036	3.54286	MSTRG.25201.1	ENSMUST00000186369	antisense	genic	0	nested	intronic	lncRNA	0.0253639	9344	0.422	chr4	+	E130114P18Rik	RIKEN cDNA E130114P18 gene [Source:MGI Symbol;Acc:MGI:2442873]	protein_coding
ENSMUSG00000039830	MSTRG.14585	1.43733	0.954809	5.43626	0.000148963	0.00202256	0.89996	MSTRG.14585.1	ENSMUST00000035608	sense	intergenic	3554	same_strand	downstream	lncRNA	0.125174	3595	0.43	chr16	+	Olig2	oligodendrocyte transcription factor 2 [Source:MGI Symbol;Acc:MGI:1355331]	protein_coding
	MSTRG.193	1.50162	-1.37516	4.59045	0.000615079	0.00573198	-0.340687	MSTRG.193.1						intronic	mRNA	0.353425	365	0.528	chr1	-
ENSMUSG00000079070	MSTRG.34996	1.56014	0.649308	6.33835	3.66421e-05	0.000729355	2.23412	MSTRG.34996.1	ENSMUST00000132101	sense	intergenic	41590	same_strand	downstream	lncRNA	0.064811	2407	0.29	chr8	-	Gm3985	predicted gene 3985 [Source:MGI Symbol;Acc:MGI:3782158]	lincRNA
ENSMUSG00000086174	MSTRG.17559	1.56204	-0.905744	7.27538	9.5929e-06	0.000280561	3.82535	MSTRG.17559.1	ENSMUST00000136332	sense	intergenic	50403	same_strand	downstream	lncRNA	0.282132	1276	0.444	chr19	-	Gm6425	predicted pseudogene 6425 [Source:MGI Symbol;Acc:MGI:3646016]	processed_pseudogene
	MSTRG.22061	1.57463	3.37095	6.93047	1.55033e-05	0.000400817	2.61661	MSTRG.22061.1						intronic	mRNA	0.0336907	7836	0.566	chr3	+
	MSTRG.29692	1.58516	1.47075	4.70521	0.000504543	0.00494226	-0.553766	MSTRG.29692.2						intronic	mRNA	0.052761	5288	0.624	chr6	+
ENSMUSG00000062980	MSTRG.29692	1.58516	1.47075	4.70521	0.000504543	0.00494226	-0.553766	MSTRG.29692.1	ENSMUST00000156621	sense	genic	0	containing	intronic	lncRNA	0.10985	1939	0.132	chr6	+	Cped1	cadherin-like and PC-esterase domain containing 1 [Source:MGI Symbol;Acc:MGI:2444814]	protein_coding
	MSTRG.22054	1.69871	6.89166	7.89064	4.22504e-06	0.000156172	3.57059	MSTRG.22054.2						intronic	mRNA	0.0263143	17671	0.59	chr3	+
	MSTRG.22054	1.69871	6.89166	7.89064	4.22504e-06	0.000156172	3.57059	MSTRG.22054.1						exonic	mRNA	0.0172212	17072	0.672	chr3	+
ENSMUSG00000105265	MSTRG.22054	1.69871	6.89166	7.89064	4.22504e-06	0.000156172	3.57059	MSTRG.22054.3	ENSMUST00000196243	sense	genic	0	nested	intronic	lncRNA	0.0600196	9197	0.414	chr3	+	Sox2ot	SOX2 overlapping transcript (non-protein coding) [Source:MGI Symbol;Acc:MGI:2444112]	processed_transcript
	MSTRG.12093	1.70334	-1.75398	3.3173	0.00611151	0.0311006	-2.58765	MSTRG.12093.1						intronic	mRNA	0.423077	936	0.61	chr14	+
ENSMUSG00000088095	MSTRG.11957	1.72554	-1.64377	6.01543	5.97534e-05	0.00103907	2.06889	MSTRG.11957.1	ENSMUST00000157470	sense	intergenic	22855	same_strand	downstream	lncRNA	0.13875	800	0.282	chr14	+	Gm23669	predicted gene, 23669 [Source:MGI Symbol;Acc:MGI:5453446]	snoRNA
	MSTRG.22050	1.78036	8.00785	5.80112	8.3326e-05	0.00132842	0.432769	MSTRG.22050.26						intronic	mRNA	0.0209535	18899	0.602	chr3	+
	MSTRG.22050	1.78036	8.00785	5.80112	8.3326e-05	0.00132842	0.432769	MSTRG.22050.25						intronic	mRNA	0.0303063	9305	0.604	chr3	+
	MSTRG.22050	1.78036	8.00785	5.80112	8.3326e-05	0.00132842	0.432769	MSTRG.22050.4						intronic	mRNA	0.0209463	13463	0.596	chr3	+
	MSTRG.22050	1.78036	8.00785	5.80112	8.3326e-05	0.00132842	0.432769	MSTRG.22050.24						intronic	mRNA	0.0305625	9227	0.604	chr3	+
	MSTRG.22050	1.78036	8.00785	5.80112	8.3326e-05	0.00132842	0.432769	MSTRG.22050.20						intronic	mRNA	0.0154417	22925	0.608	chr3	+
	MSTRG.22050	1.78036	8.00785	5.80112	8.3326e-05	0.00132842	0.432769	MSTRG.22050.21						intronic	mRNA	0.057554	5838	0.614	chr3	+
ENSMUSG00000099437	MSTRG.22050	1.78036	8.00785	5.80112	8.3326e-05	0.00132842	0.432769	MSTRG.22050.28	ENSMUST00000188411	antisense	genic	0	containing	exonic	lncRNA	0.051869	8213	0.392	chr3	+	Gm29135	predicted gene 29135 [Source:MGI Symbol;Acc:MGI:5579841]	lincRNA
ENSMUSG00000105265	MSTRG.22050	1.78036	8.00785	5.80112	8.3326e-05	0.00132842	0.432769	MSTRG.22050.27	ENSMUST00000200625	sense	genic	0	nested	intronic	lncRNA	0.153565	1094	0.13	chr3	+	Sox2ot	SOX2 overlapping transcript (non-protein coding) [Source:MGI Symbol;Acc:MGI:2444112]	processed_transcript
ENSMUSG00000105265	MSTRG.22050	1.78036	8.00785	5.80112	8.3326e-05	0.00132842	0.432769	MSTRG.22050.22	ENSMUST00000196243	sense	genic	0	nested	intronic	lncRNA	0.0349035	7048	0.516	chr3	+	Sox2ot	SOX2 overlapping transcript (non-protein coding) [Source:MGI Symbol;Acc:MGI:2444112]	processed_transcript
ENSMUSG00000105265	MSTRG.22050	1.78036	8.00785	5.80112	8.3326e-05	0.00132842	0.432769	MSTRG.22050.23	ENSMUST00000200625	sense	genic	0	nested	intronic	lncRNA	0.189899	1485	0.178	chr3	+	Sox2ot	SOX2 overlapping transcript (non-protein coding) [Source:MGI Symbol;Acc:MGI:2444112]	processed_transcript
ENSMUSG00000105265	MSTRG.22050	1.78036	8.00785	5.80112	8.3326e-05	0.00132842	0.432769	MSTRG.22050.37	ENSMUST00000197103	sense	genic	0	containing	intronic	lncRNA	0.0697674	2709	0.374	chr3	+	Sox2ot	SOX2 overlapping transcript (non-protein coding) [Source:MGI Symbol;Acc:MGI:2444112]	processed_transcript
ENSMUSG00000052562	MSTRG.17557	2.12601	1.46932	7.3351	8.84123e-06	0.000264269	3.61041	MSTRG.17557.1	ENSMUST00000096269	sense	intergenic	68194	same_strand	upstream	lncRNA	0.106933	5106	0.494	chr19	-	Slc22a30	solute carrier family 22, member 30 [Source:MGI Symbol;Acc:MGI:2442750]	protein_coding
ENSMUSG00000086174	MSTRG.17560	2.13094	-0.0951522	6.1902	4.57764e-05	0.000865222	2.16662	MSTRG.17560.1	ENSMUST00000136332	sense	genic	0	containing	intronic	lncRNA	0.315961	921	0.51	chr19	-	Gm6425	predicted pseudogene 6425 [Source:MGI Symbol;Acc:MGI:3646016]	processed_pseudogene
ENSMUSG00000083154	MSTRG.24366	2.47695	-0.299161	6.56755	2.61203e-05	0.000573974	2.81337	MSTRG.24366.1	ENSMUST00000117711	antisense	genic	0	containing	intronic	lncRNA	0.0798573	3644	0.372	chr4	-	Gm11892	predicted gene 11892 [Source:MGI Symbol;Acc:MGI:3651298]	processed_pseudogene
	MSTRG.14433	2.73854	-2.80782	7.58084	6.34874e-06	0.000206606	4.29081	MSTRG.14433.2						intronic	mRNA	0.0332586	8479	0.648	chr16	+
ENSMUSG00000052516	MSTRG.14433	2.73854	-2.80782	7.58084	6.34874e-06	0.000206606	4.29081	MSTRG.14433.1	ENSMUST00000117785	antisense	genic	0	nested	intronic	lncRNA	0.1193	1886	0.37	chr16	+	Robo2	roundabout homolog 2 (Drosophila) [Source:MGI Symbol;Acc:MGI:1890110]	protein_coding
ENSMUSG00000100832	MSTRG.543	3.09394	-3.22037	6.61801	2.42676e-05	0.000545233	2.99991	MSTRG.543.1	ENSMUST00000186391	sense	genic	0	overlapping	intronic	lncRNA	0.123246	998	0.298	chr1	+	Gm29260	predicted gene 29260 [Source:MGI Symbol;Acc:MGI:5579966]	lincRNA
	MSTRG.7932	4.22132	2.17998	13.7302	1.01756e-08	2.0862e-06	10.61	MSTRG.7932.4						downstream	mRNA	0.0267971	7053	0.55	chr12	-
ENSMUSG00000077700	MSTRG.7932	4.22132	2.17998	13.7302	1.01756e-08	2.0862e-06	10.61	MSTRG.7932.2	ENSMUST00000104512	antisense	intergenic	22051	convergent	downstream	lncRNA	0.0376758	5972	0.51	chr12	-	Gm24069	predicted gene, 24069 [Source:MGI Symbol;Acc:MGI:5453846]	snoRNA
ENSMUSG00000077700	MSTRG.7932	4.22132	2.17998	13.7302	1.01756e-08	2.0862e-06	10.61	MSTRG.7932.1	ENSMUST00000104512	antisense	genic	0	containing	intronic	lncRNA	0.328859	447	0.266	chr12	-	Gm24069	predicted gene, 24069 [Source:MGI Symbol;Acc:MGI:5453846]	snoRNA
ENSMUSG00000077700	MSTRG.7932	4.22132	2.17998	13.7302	1.01756e-08	2.0862e-06	10.61	MSTRG.7932.3	ENSMUST00000104512	antisense	intergenic	24217	convergent	downstream	lncRNA	0.0502125	3764	0.486	chr12	-	Gm24069	predicted gene, 24069 [Source:MGI Symbol;Acc:MGI:5453846]	snoRNA
ENSMUSG00000077700	MSTRG.7932	4.22132	2.17998	13.7302	1.01756e-08	2.0862e-06	10.61	MSTRG.7932.5	ENSMUST00000104512	antisense	intergenic	28443	convergent	downstream	lncRNA	0.192073	984	0.178	chr12	-	Gm24069	predicted gene, 24069 [Source:MGI Symbol;Acc:MGI:5453846]	snoRNA
ENSMUSG00000077700	MSTRG.7932	4.22132	2.17998	13.7302	1.01756e-08	2.0862e-06	10.61	MSTRG.7932.6	ENSMUST00000104512	antisense	intergenic	28443	convergent	downstream	lncRNA	0.191489	987	0.174	chr12	-	Gm24069	predicted gene, 24069 [Source:MGI Symbol;Acc:MGI:5453846]	snoRNA
ENSMUSG00000024134	MSTRG.16176	4.28091	-2.0968	10.0177	3.40189e-07	2.47325e-05	7.07266	MSTRG.16176.1	ENSMUST00000163568	antisense	intergenic	5323	divergent	upstream	lncRNA	0.115942	1656	0.186	chr17	+	Six2	sine oculis-related homeobox 2 [Source:MGI Symbol;Acc:MGI:102778]	protein_coding
ENSMUSG00000093331	MSTRG.8783	4.4513	-0.25391	12.0688	4.36199e-08	5.6245e-06	9.11276	MSTRG.8783.1	ENSMUST00000175590	antisense	intergenic	33567	divergent	upstream	lncRNA	0.0888575	2836	0.412	chr12	+	Gm22120	predicted gene, 22120 [Source:MGI Symbol;Acc:MGI:5451897]	miRNA
	MSTRG.16175	4.78605	-1.08488	10.6847	1.68352e-07	1.45635e-05	7.77865	MSTRG.16175.1						upstream	mRNA	0.106466	4114	0.622	chr17	+
ENSMUSG00000024134	MSTRG.16175	4.78605	-1.08488	10.6847	1.68352e-07	1.45635e-05	7.77865	MSTRG.16175.2	ENSMUST00000163568	antisense	intergenic	1403	divergent	upstream	lncRNA	0.0801237	3557	0.424	chr17	+	Six2	sine oculis-related homeobox 2 [Source:MGI Symbol;Acc:MGI:102778]	protein_coding
	MSTRG.8093	7.55069	-0.921584	13.409	1.33144e-08	2.52752e-06	9.95169	MSTRG.8093.4						downstream	mRNA	0.0642983	3406	0.532	chr12	-
	MSTRG.8093	7.55069	-0.921584	13.409	1.33144e-08	2.52752e-06	9.95169	MSTRG.8093.2						downstream	mRNA	0.0471717	4897	0.776	chr12	-
ENSMUSG00000001496	MSTRG.8093	7.55069	-0.921584	13.409	1.33144e-08	2.52752e-06	9.95169	MSTRG.8093.3	ENSMUST00000178477	sense	intergenic	17079	same_strand	downstream	lncRNA	0.035388	8647	0.504	chr12	-	Nkx2-1	NK2 homeobox 1 [Source:MGI Symbol;Acc:MGI:108067]	protein_coding
ENSMUSG00000001496	MSTRG.8093	7.55069	-0.921584	13.409	1.33144e-08	2.52752e-06	9.95169	MSTRG.8093.1	ENSMUST00000178477	sense	intergenic	2428	same_strand	downstream	lncRNA	0.0965104	3668	0.286	chr12	-	Nkx2-1	NK2 homeobox 1 [Source:MGI Symbol;Acc:MGI:108067]	protein_coding

## Sheet: BvsS GO
GO.ID	Term	Annotated	Significant	Expected	Fisher.elim.pvalue	geneID	ensg_genes_detected_as_DE	mgi_gene_symbol	mgi_genes_detected_as_DE	IndividualGeneDirection	OverallDirection	ontology
GO:0065007	biological regulation	2320	609	528.44	0.0042	ENSMUSG00000000093, ENSMUSG00000000120, ENSMUSG00000000125, ENSMUSG00000000126, ENSMUSG00000000148, ENSMUSG00000000184, ENSMUSG00000000247, ENSMUSG00000000263, ENSMUSG00000000275, ENSMUSG00000000290, ENSMUSG00000000317, ENSMUSG00000000320, ENSMUSG00000000392, ENSMUSG00000000530, ENSMUSG00000000531, ENSMUSG00000000560, ENSMUSG00000000567, ENSMUSG00000000594, ENSMUSG00000000627, ENSMUSG00000000690,…	ENSMUSG00000000093, ENSMUSG00000000120, ENSMUSG00000000125, ENSMUSG00000000184, ENSMUSG00000000247, ENSMUSG00000000263, ENSMUSG00000000392, ENSMUSG00000000567, ENSMUSG00000000690, ENSMUSG00000000791, ENSMUSG00000000938, ENSMUSG00000000942, ENSMUSG00000001247, ENSMUSG00000001493, ENSMUSG00000001496, ENSMUSG00000001497, ENSMUSG00000001504, ENSMUSG00000001542, ENSMUSG00000001604, ENSMUSG00000001655,…	Tbx2, Ngfr, Wnt3, Wnt9a, Brat1, Ccnd2, Lhx2, Glra1, Trim25, Itgb2, Bcl6b, Alox12, Fap, Acvrl1, Grasp, Gabra2, Sox9, Gm2a, Sema4f, Hoxb6, Serpinf1, Il12rb1, Car4, Bcl11a, Mmp11, Hoxa10, Hoxa4, S100a4, Epn2, Zfp276, Sebox, Lgals9, Araf, Mxd1, Lsr, Hpn, Itgb7, Rnd2, Fndc5, Tmem79, Col18a1, Meox1, Nkx2-1, Pax9, Irx2, Col1a1, Ell2, Jup, Tcea3, Hoxc13, Hoxc11, Hoxc8, Hoxc6, Marveld3, Il16, Tspan33, Fol…	Tbx2, Ngfr, Wnt3, Ccnd2, Lhx2, Glra1, Fap, Sox9, Hoxb6, Il12rb1, Hoxa10, Hoxa4, Lsr, Meox1, Nkx2-1, Pax9, Irx2, Ell2, Tcea3, Hoxc13, Hoxc11, Hoxc8, Hoxc6, Npas1, Ggct, Ppp1r17, Edar, Plag1, Hck, Calb2, Pax2, Sst, Aqp1, Pax3, Rasa4, Wisp1, Ndrg1, Klf5, Corin, Mef2c, Otx1, Vax1, Crip1, Itih3, Nphs1, Cnp, Dio2, Fhl2, Optc, Ebf3, Vipr2, Pax5, Alx3, Hoxa2, Aldh1a3, Cnksr3, Cd83, Nlrp5, Adamtsl4, Il17r…	-1, -1, -1, 1, 1, -1, -1, 1, -1, -1, -1, -1, 1, -1, 1, -1, -1, -1, -1, -1, -1, -1, -1, 1, -1, -1, 1, -1, -1, 1, -1, 1, 1, -1, -1, -1, -1, -1, -1, 1, 1, 1, 1, -1, -1, -1, 1, -1, 1, -1, 1, -1, 1, -1, -1, -1, -1, -1, -1, -1, -1, -1, 1, -1, -1, 1, 1, -1, 1, -1, -1, -1, -1, 1, 1, -1, -1, 1, 1, 1, -1, 1, 1, 1, -1, 1, 1, -1, -1, -1, -1, -1, -1, -1, -1, -1, 1, -1, 1, -1, 1, -1, -1, -1, 1, -1, 1, 1, 1, -1…	-127	BP
GO:0006355	regulation of transcription, DNA-templat...	681	227	155.12	0.00036	ENSMUSG00000000093, ENSMUSG00000000247, ENSMUSG00000000275, ENSMUSG00000000290, ENSMUSG00000000317, ENSMUSG00000000530, ENSMUSG00000000567, ENSMUSG00000000690, ENSMUSG00000000861, ENSMUSG00000000938, ENSMUSG00000000942, ENSMUSG00000001065, ENSMUSG00000001103, ENSMUSG00000001156, ENSMUSG00000001493, ENSMUSG00000001496, ENSMUSG00000001497, ENSMUSG00000001504, ENSMUSG00000001506, ENSMUSG00000001542,…	ENSMUSG00000000093, ENSMUSG00000000247, ENSMUSG00000000567, ENSMUSG00000000690, ENSMUSG00000000938, ENSMUSG00000000942, ENSMUSG00000001493, ENSMUSG00000001496, ENSMUSG00000001497, ENSMUSG00000001504, ENSMUSG00000001542, ENSMUSG00000001604, ENSMUSG00000001655, ENSMUSG00000001656, ENSMUSG00000001657, ENSMUSG00000001661, ENSMUSG00000001988, ENSMUSG00000003282, ENSMUSG00000003283, ENSMUSG00000004231,…	Tbx2, Lhx2, Trim25, Itgb2, Bcl6b, Acvrl1, Sox9, Hoxb6, Bcl11a, Hoxa10, Hoxa4, Zfp276, Sebox, Mxd1, Meox1, Nkx2-1, Pax9, Irx2, Col1a1, Ell2, Jup, Tcea3, Hoxc13, Hoxc11, Hoxc8, Hoxc6, Il16, Hoxd12, Nacc1, Nfix, Npas1, Stat6, Ppard, Rgs20, Prkd1, Nab1, Cd36, Relb, Klf4, Plag1, Hck, Sec14l2, Ssbp2, Stat5a, Pax2, Atn1, Hif3a, Hdac9, Dgkq, Pax3, Klf5, Mlxipl, Evx1, Igf1r, Mef2c, Gata6, Otx1, Vax1, Cbfa…	Tbx2, Lhx2, Sox9, Hoxb6, Hoxa10, Hoxa4, Meox1, Nkx2-1, Pax9, Irx2, Ell2, Tcea3, Hoxc13, Hoxc11, Hoxc8, Hoxc6, Npas1, Plag1, Hck, Pax2, Pax3, Klf5, Mef2c, Otx1, Vax1, Fhl2, Ebf3, Pax5, Alx3, Hoxa2, Tbx3, Ikzf1, Lhx1, Lhx9, Esr1, Frk, Nr2e1, Myb, 4632428N05Rik, Meis1, Myocd, Hoxb9, Foxg1, Vsx2, Esrrb, Tfap2a, Sema4d, Otp, Fgf10, Fezf2, Otx2, Ebf2, Ednrb, Skor1, Efcab6, Hoxc10, Hoxc5, Mapk12, Bmp15,…	-1, 1, 1, -1, -1, -1, -1, 1, -1, -1, -1, -1, -1, -1, -1, -1, 1, -1, -1, -1, -1, -1, 1, 1, 1, -1, -1, -1, 1, -1, -1, 1, -1, 1, -1, 1, 1, 1, -1, -1, -1, -1, 1, -1, -1, 1, -1, -1, -1, 1, 1, -1, 1, -1, 1, -1, -1, 1, 1, 1, 1, 1, 1, -1, -1, -1, -1, 1, 1, -1, -1, 1, 1, -1, -1, -1, -1, 1, -1, 1, 1, 1, 1, -1, -1, 1, 1, -1, -1, -1, 1, -1, -1, 1, -1, 1, -1, 1, 1, 1, 1, -1, 1, -1, -1, 1, 1, 1, -1, -1, -1, -1…	-37	BP
GO:0009952	anterior/posterior pattern specification	93	59	21.18	1.7e-16	ENSMUSG00000000125, ENSMUSG00000000690, ENSMUSG00000000938, ENSMUSG00000000942, ENSMUSG00000001493, ENSMUSG00000001655, ENSMUSG00000001656, ENSMUSG00000001657, ENSMUSG00000001661, ENSMUSG00000002459, ENSMUSG00000004872, ENSMUSG00000005917, ENSMUSG00000009097, ENSMUSG00000010609, ENSMUSG00000013584, ENSMUSG00000014704, ENSMUSG00000016028, ENSMUSG00000016458, ENSMUSG00000018604, ENSMUSG00000018698,…	ENSMUSG00000000125, ENSMUSG00000000690, ENSMUSG00000000938, ENSMUSG00000000942, ENSMUSG00000001493, ENSMUSG00000001655, ENSMUSG00000001656, ENSMUSG00000001657, ENSMUSG00000001661, ENSMUSG00000004872, ENSMUSG00000005917, ENSMUSG00000014704, ENSMUSG00000018604, ENSMUSG00000018698, ENSMUSG00000020875, ENSMUSG00000021743, ENSMUSG00000021848, ENSMUSG00000022484, ENSMUSG00000022485, ENSMUSG00000024134,…	Wnt3, Hoxb6, Hoxa10, Hoxa4, Meox1, Hoxc13, Hoxc11, Hoxc8, Hoxc6, Rgs20, Pax3, Otx1, Tbx1, Psen2, Aldh1a2, Hoxa2, Celsr1, Wt1, Tbx3, Lhx1, Btg2, Hoxb9, Ror2, Msx2, Fezf2, Otx2, Hoxc10, Hoxc5, Arc, Ets2, Six2, Dkk1, Hhex, Ldb1, Ddit3, Ifitm1, Sox17, Hoxd8, Pax6, Bmp2, Wnt2b, Lef1, Wls, Ski, Fezf1, Hoxa1, Nr2f2, Sfrp1, Smad3, Tbx18, Gbx2, Neurod1, Crb2, Hoxc9, Meox2, Alx1, Pax1, Cdon, Hoxa11, Hoxa9,…	Wnt3, Hoxb6, Hoxa10, Hoxa4, Meox1, Hoxc13, Hoxc11, Hoxc8, Hoxc6, Pax3, Otx1, Hoxa2, Tbx3, Lhx1, Hoxb9, Fezf2, Otx2, Hoxc10, Hoxc5, Six2, Hoxd8, Pax6, Bmp2, Fezf1, Hoxa1, Sfrp1, Tbx18, Gbx2, Neurod1, Crb2, Hoxc9, Meox2, Alx1, Hoxa11, Hoxa9, Hoxa7, Hoxa5, Hoxb4, Hoxb5, Hoxb7, Six3, Alx4, Hoxd11, Foxf1, Hoxa6, Hoxd9, Emx2, Msx1, Hoxb3, Hoxd10, Gpc3, Hoxb8, Foxb1, Tcf15, Hoxc4, Hoxb2, Hoxd3, Hoxa3, H…	-1, -1, -1, -1, -1, -1, -1, -1, -1, -1, 1, -1, -1, -1, -1, 1, 1, -1, -1, 1, -1, 1, -1, 1, -1, 1, 1, -1, 1, 1, -1, -1, 1, -1, -1, -1, -1, -1, -1, -1, 1, 1, -1, -1, -1, -1, 1, 1, -1, -1, -1, -1, -1, -1, -1, -1, -1, -1, -1	-29	BP
GO:0043565	sequence-specific DNA binding	312	151	70.75	6.1e-19	ENSMUSG00000000093, ENSMUSG00000000247, ENSMUSG00000000317, ENSMUSG00000000567, ENSMUSG00000000690, ENSMUSG00000000861, ENSMUSG00000000938, ENSMUSG00000000942, ENSMUSG00000001156, ENSMUSG00000001493, ENSMUSG00000001496, ENSMUSG00000001497, ENSMUSG00000001504, ENSMUSG00000001655, ENSMUSG00000001656, ENSMUSG00000001657, ENSMUSG00000001661, ENSMUSG00000001823, ENSMUSG00000001911, ENSMUSG00000002147,…	ENSMUSG00000000093, ENSMUSG00000000247, ENSMUSG00000000567, ENSMUSG00000000690, ENSMUSG00000000938, ENSMUSG00000000942, ENSMUSG00000001493, ENSMUSG00000001496, ENSMUSG00000001497, ENSMUSG00000001504, ENSMUSG00000001655, ENSMUSG00000001656, ENSMUSG00000001657, ENSMUSG00000001661, ENSMUSG00000003282, ENSMUSG00000004231, ENSMUSG00000004872, ENSMUSG00000005148, ENSMUSG00000005583, ENSMUSG00000005917,…	Tbx2, Lhx2, Bcl6b, Sox9, Hoxb6, Bcl11a, Hoxa10, Hoxa4, Mxd1, Meox1, Nkx2-1, Pax9, Irx2, Hoxc13, Hoxc11, Hoxc8, Hoxc6, Hoxd12, Nfix, Stat6, Ppard, Relb, Klf4, Plag1, Stat5a, Pax2, Pax3, Klf5, Mlxipl, Evx1, Mef2c, Gata6, Otx1, Vax1, Crip1, Elk3, Tbx1, Prox1, Ebf3, Phox2b, Pax5, Alx3, Hoxa2, Arnt2, Fli1, Wt1, Rbpjl, Rarb, Etv4, Mybl2, Mafk, Kdm6b, Tbx3, Ikzf1, Lhx1, Irf1, Lhx9, Esr1, Nr2e1, Plagl1, …	Tbx2, Lhx2, Sox9, Hoxb6, Hoxa10, Hoxa4, Meox1, Nkx2-1, Pax9, Irx2, Hoxc13, Hoxc11, Hoxc8, Hoxc6, Plag1, Pax2, Pax3, Klf5, Mef2c, Otx1, Vax1, Crip1, Ebf3, Pax5, Alx3, Hoxa2, Tbx3, Ikzf1, Lhx1, Lhx9, Esr1, Nr2e1, Myb, Meis1, Myocd, Hoxb9, Foxg1, Vsx2, Esrrb, Tfap2a, Otp, Fezf2, Otx2, Ebf2, Hoxc10, Hoxc5, Dlx2, Six2, Lbx1, Gli1, Msx3, Tfap2b, Lhx4, Barhl1, Nr4a2, Lhx6, Lhx3, Pax8, Hoxd8, Pax6, Shox2…	-1, 1, 1, -1, -1, -1, -1, 1, -1, -1, -1, -1, -1, -1, -1, -1, -1, -1, 1, 1, 1, 1, -1, -1, 1, -1, -1, 1, -1, 1, -1, 1, 1, -1, -1, -1, 1, -1, -1, 1, -1, 1, 1, -1, -1, -1, 1, 1, -1, -1, -1, 1, -1, -1, 1, 1, -1, -1, -1, 1, 1, 1, 1, -1, 1, 1, -1, 1, 1, 1, -1, -1, -1, -1, -1, -1, 1, 1, -1, 1, -1, 1, -1, 1, -1, 1, -1, 1, 1, -1, -1, -1, 1, 1, -1, -1, -1, -1, -1, 1, 1, -1, -1, -1, 1, -1, 1, 1, -1, -1, -1, …	-25	MF
GO:0072358	cardiovascular system development	307	98	69.93	0.00115	ENSMUSG00000000093, ENSMUSG00000000120, ENSMUSG00000000290, ENSMUSG00000000320, ENSMUSG00000000392, ENSMUSG00000000530, ENSMUSG00000000567, ENSMUSG00000000753, ENSMUSG00000001435, ENSMUSG00000001506, ENSMUSG00000001827, ENSMUSG00000002688, ENSMUSG00000002944, ENSMUSG00000003032, ENSMUSG00000004328, ENSMUSG00000004655, ENSMUSG00000004698, ENSMUSG00000004791, ENSMUSG00000004814, ENSMUSG00000004872,…	ENSMUSG00000000093, ENSMUSG00000000120, ENSMUSG00000000392, ENSMUSG00000000567, ENSMUSG00000004655, ENSMUSG00000004872, ENSMUSG00000005124, ENSMUSG00000005148, ENSMUSG00000005583, ENSMUSG00000010311, ENSMUSG00000017417, ENSMUSG00000017817, ENSMUSG00000018166, ENSMUSG00000018500, ENSMUSG00000018604, ENSMUSG00000019803, ENSMUSG00000019960, ENSMUSG00000020099, ENSMUSG00000020154, ENSMUSG00000020160,…	Tbx2, Ngfr, Itgb2, Alox12, Fap, Acvrl1, Sox9, Serpinf1, Col18a1, Col1a1, Folr1, Prkd1, Cd36, Klf4, Hif3a, Aqp1, Hdac9, Pgf, Ccl24, Pax3, Hspb1, Wisp1, Klf5, Mef2c, Gata6, Elk3, Tbx1, Mkl2, Hyal1, Prox1, Optc, Plcd1, Adam19, Aldh1a2, Notch4, Wnt11, Wt1, Cd34, Plxdc1, Rarb, Mmp9, Jph2, Ptgis, Erbb3, Vezf1, Kdm6b, Adora2b, Dnah11, Tbx3, Sp2, Nr2e1, Cdk1, Dusp6, Unc5b, Ptprb, Meis1, Flt4, Myocd, Pik3…	Tbx2, Ngfr, Fap, Sox9, Aqp1, Pax3, Wisp1, Klf5, Mef2c, Optc, Plxdc1, Jph2, Erbb3, Adora2b, Tbx3, Nr2e1, Dusp6, Unc5b, Ptprb, Meis1, Myocd, Pik3cg, Ccl11, Ace, Tnfaip2, Tfap2a, Fgf10, Col14a1, Col2a1, Pi16, Rbp4, Lbx1, Tfap2b, Eya1, Tnni1, Pax6, Bmp2, Angpt4, Shox2, Vcam1, Npy2r, Ntrk1, F3, Ddah1, Sema3c, Trp73, Hoxa1, Epha1, Wnt7a, Plxnd1, Kcnj8, Fgfr2, Tnmd, Pdlim3, Thy1, Myo1e, Tbx18, Eomes, Pt…	-1, -1, -1, 1, 1, -1, -1, -1, 1, 1, -1, -1, -1, 1, -1, 1, 1, -1, -1, -1, -1, 1, -1, 1, 1, 1, -1, -1, -1, -1, -1, -1, 1, 1, -1, 1, -1, -1, 1, 1, 1, -1, 1, 1, -1, 1, -1, -1, 1, 1, -1, -1, -1, -1, -1, -1, 1, 1, 1, 1, -1, 1, -1, -1, 1, -1, -1, 1, -1, 1, -1, -1, 1, -1, 1, -1, -1, 1, 1, -1, -1, -1, 1, 1, -1, 1, 1, -1, -1, -1, -1, -1, -1, -1, -1, -1, -1, -1	-22	BP
GO:0005578	proteinaceous extracellular matrix	152	58	34.65	9.8e-06	ENSMUSG00000000125, ENSMUSG00000000126, ENSMUSG00000000753, ENSMUSG00000000901, ENSMUSG00000001119, ENSMUSG00000001435, ENSMUSG00000001506, ENSMUSG00000004892, ENSMUSG00000004894, ENSMUSG00000005124, ENSMUSG00000005397, ENSMUSG00000006403, ENSMUSG00000007594, ENSMUSG00000010311, ENSMUSG00000015085, ENSMUSG00000015647, ENSMUSG00000015829, ENSMUSG00000015850, ENSMUSG00000015957, ENSMUSG00000017466,…	ENSMUSG00000000125, ENSMUSG00000004894, ENSMUSG00000005124, ENSMUSG00000006403, ENSMUSG00000007594, ENSMUSG00000010311, ENSMUSG00000015850, ENSMUSG00000019936, ENSMUSG00000020019, ENSMUSG00000020758, ENSMUSG00000020953, ENSMUSG00000021390, ENSMUSG00000021613, ENSMUSG00000022371, ENSMUSG00000022483, ENSMUSG00000023886, ENSMUSG00000024330, ENSMUSG00000026141, ENSMUSG00000026147, ENSMUSG00000026574,…	Wnt3, Wnt9a, Serpinf1, Mmp11, Col6a1, Col18a1, Col1a1, Bcan, Hapln2, Wisp1, Nid1, Adamts4, Hapln4, Optc, Entpd2, Lama5, Tnr, Adamtsl4, Wnt11, Timp2, Mmp9, Lama2, Epyc, Ntn4, Timp3, Col6a2, Matn3, Pxdn, Itgb4, Coch, Papln, Aspn, Ogn, Hapln1, Thbs4, Fgf9, Bmp1, Gpc5, Matn2, Col14a1, Col2a1, Ccdc80, Dlg1, Adamts5, Runx1, Smoc2, Vit, Col11a2, Fbn2, Slit1, Kazald1, Il1rl1, Col19a1, Col9a1, Lamc2, Dpt,…	Wnt3, Hapln2, Wisp1, Adamts4, Hapln4, Optc, Adamtsl4, Epyc, Ntn4, Itgb4, Coch, Ogn, Hapln1, Col14a1, Col2a1, Smoc2, Col11a2, Col19a1, Col9a1, Dpt, Col15a1, Podn, Alpl, Chl1, Wnt7a, Mfap5, Sfrp1, Crispld2, Thsd4, Trf, Wnt6, Tnxb, Tgfbi, Adamtsl2, Fgf1, Wnt8b, Nov, Matn1, Npnt, Cilp, Crtac1, Col6a6, Adamtsl5, Col27a1, Omd, Ndnf, Adamts16, Spock3, Hmcn2, Gpc3, Col8a2, Slit3, Frem1, Fbln2, Adamtsl1, …	-1, -1, -1, -1, -1, 1, -1, 1, 1, -1, 1, 1, 1, -1, -1, -1, -1, 1, -1, -1, -1, -1, 1, 1, 1, -1, 1, -1, -1, -1, -1, -1, -1, -1, -1, 1, 1, -1, 1, -1, -1, -1, -1, -1, 1, 1, -1, -1, -1, -1, -1, -1, 1, -1, -1, -1, 1, -1	-22	CC
GO:0048706	embryonic skeletal system development	68	47	15.49	0.00455	ENSMUSG00000000126, ENSMUSG00000000690, ENSMUSG00000000942, ENSMUSG00000001506, ENSMUSG00000001656, ENSMUSG00000001661, ENSMUSG00000005583, ENSMUSG00000007805, ENSMUSG00000009097, ENSMUSG00000010051, ENSMUSG00000014030, ENSMUSG00000014603, ENSMUSG00000014704, ENSMUSG00000018698, ENSMUSG00000020875, ENSMUSG00000021359, ENSMUSG00000021974, ENSMUSG00000022483, ENSMUSG00000022485, ENSMUSG00000022770,…	ENSMUSG00000000690, ENSMUSG00000000942, ENSMUSG00000001656, ENSMUSG00000001661, ENSMUSG00000005583, ENSMUSG00000014030, ENSMUSG00000014603, ENSMUSG00000014704, ENSMUSG00000018698, ENSMUSG00000020875, ENSMUSG00000021359, ENSMUSG00000022483, ENSMUSG00000022485, ENSMUSG00000023391, ENSMUSG00000024134, ENSMUSG00000024990, ENSMUSG00000025932, ENSMUSG00000027833, ENSMUSG00000027868, ENSMUSG00000029844,…	Wnt9a, Hoxb6, Hoxa4, Col1a1, Hoxc11, Hoxc6, Mef2c, Twist2, Tbx1, Hyal1, Pax5, Alx3, Hoxa2, Lhx1, Hoxb9, Tfap2a, Fgf9, Col2a1, Hoxc5, Dlg1, Dlx2, Six2, Rbp4, Eya1, Shox2, Tbx15, Col11a1, Pax7, Pdgfra, Hoxa1, Fgfr2, Smad3, Mdfi, Chst11, Hoxc9, Alx1, Etl4, Mycn, Hoxa11, Hoxa9, Hoxa7, Hoxa5, Satb2, Hoxb4, Hoxb5, Hoxb7, Runx2, Prrx2, Alx4, Dlk1, Dlx1, Hoxd1, Hoxd11, Hoxa6, Hoxd9, Megf8, Foxc2, Dmrt2, …	Hoxb6, Hoxa4, Hoxc11, Hoxc6, Mef2c, Pax5, Alx3, Hoxa2, Lhx1, Hoxb9, Tfap2a, Col2a1, Hoxc5, Dlx2, Six2, Rbp4, Eya1, Shox2, Tbx15, Hoxa1, Fgfr2, Hoxc9, Alx1, Hoxa11, Hoxa9, Hoxa7, Hoxa5, Satb2, Hoxb4, Hoxb5, Hoxb7, Runx2, Prrx2, Alx4, Dlk1, Dlx1, Hoxd1, Hoxd11, Hoxa6, Hoxd9, Hoxb3, Hoxd10, Hoxb8, Hoxb2, Hoxd3, Hoxa3, Hoxd4	-1, -1, -1, -1, 1, -1, 1, -1, -1, -1, 1, -1, -1, 1, 1, -1, 1, 1, 1, -1, -1, -1, 1, -1, -1, -1, -1, 1, -1, -1, -1, -1, 1, 1, -1, 1, -1, -1, -1, -1, -1, -1, -1, -1, -1, -1, -1	-21	BP
GO:0043209	myelin sheath	53	21	12.08	0.00423	ENSMUSG00000005125, ENSMUSG00000006782, ENSMUSG00000015149, ENSMUSG00000016319, ENSMUSG00000016349, ENSMUSG00000020368, ENSMUSG00000020396, ENSMUSG00000020486, ENSMUSG00000020857, ENSMUSG00000021573, ENSMUSG00000021636, ENSMUSG00000022054, ENSMUSG00000022055, ENSMUSG00000022770, ENSMUSG00000024065, ENSMUSG00000024772, ENSMUSG00000026442, ENSMUSG00000026830, ENSMUSG00000026879, ENSMUSG00000027562,…	ENSMUSG00000005125, ENSMUSG00000006782, ENSMUSG00000020396, ENSMUSG00000020486, ENSMUSG00000021573, ENSMUSG00000022055, ENSMUSG00000026442, ENSMUSG00000026879, ENSMUSG00000027858, ENSMUSG00000031425, ENSMUSG00000032011, ENSMUSG00000032060, ENSMUSG00000035441, ENSMUSG00000037625, ENSMUSG00000039059, ENSMUSG00000041607, ENSMUSG00000043448, ENSMUSG00000052397, ENSMUSG00000056569, ENSMUSG00000056966,…	Ndrg1, Cnp, Sirt2, Slc25a5, Eef1a2, Canx, Nefh, Sept4, Nme2, Tppp, Marveld2, Nefm, Nefl, Dlg1, Ehd3, Ehd1, Nfasc, Ermn, Gsn, Car2, Tspan2, Prkcz, Fam213b, Ldhb, Itpr2, Myh14, Msn, Plp1, Gnao1, Pllp, Thy1, Cryab, Mobp, Ina, Myo1d, Mag, Cldn11, Hrh3, Pacsin1, Atp1a3, Mbp, Gjc2, Ncmap, Ezr, Cntn2, Cntn1, Mpz, Gjc3, Gstm1, Hspa2, Tubb4a, Rap1a, Mog	Ndrg1, Cnp, Nefh, Sept4, Tppp, Nefl, Nfasc, Gsn, Tspan2, Plp1, Thy1, Cryab, Myo1d, Cldn11, Hrh3, Mbp, Gjc2, Ezr, Mpz, Gjc3, Hspa2	-1, -1, -1, -1, -1, -1, -1, -1, -1, -1, -1, -1, -1, -1, 1, -1, -1, 1, -1, -1, -1	-17	CC
GO:0035295	tube development	188	67	42.82	0.00719	ENSMUSG00000000093, ENSMUSG00000000247, ENSMUSG00000000530, ENSMUSG00000000567, ENSMUSG00000001496, ENSMUSG00000001827, ENSMUSG00000003227, ENSMUSG00000003534, ENSMUSG00000004231, ENSMUSG00000004791, ENSMUSG00000004872, ENSMUSG00000005087, ENSMUSG00000005148, ENSMUSG00000005583, ENSMUSG00000005836, ENSMUSG00000009097, ENSMUSG00000009281, ENSMUSG00000010609, ENSMUSG00000013584, ENSMUSG00000014164,…	ENSMUSG00000000093, ENSMUSG00000000247, ENSMUSG00000000567, ENSMUSG00000001496, ENSMUSG00000003227, ENSMUSG00000004231, ENSMUSG00000004872, ENSMUSG00000005148, ENSMUSG00000005583, ENSMUSG00000018604, ENSMUSG00000018698, ENSMUSG00000019768, ENSMUSG00000019982, ENSMUSG00000020140, ENSMUSG00000020542, ENSMUSG00000020676, ENSMUSG00000020681, ENSMUSG00000020758, ENSMUSG00000021359, ENSMUSG00000021732,…	Tbx2, Lhx2, Acvrl1, Sox9, Nkx2-1, Folr1, Edar, Ddr1, Pax2, Pgf, Pax3, Cd44, Klf5, Mef2c, Gata6, Tbx1, Rarres2, Psen2, Aldh1a2, Klhl3, Notch4, Lama5, Wnt11, Celsr1, Hsd11b1, Wt1, Sdc4, Rarb, Etv4, Tbx3, Lhx1, Esr1, Myb, Lgr5, Flt4, Tns3, Myocd, Ccl11, Ace, Itgb4, Tshz3, Numb, Meg3, Tfap2a, Ptch1, Msx2, Fgf10, Thrb, Fgf9, Spry2, Ednrb, Gdnf, Angpt1, Dlg1, Nfatc4, Ptk7, Foxp4, Six2, Epas1, Hhex, Rbp…	Tbx2, Lhx2, Sox9, Nkx2-1, Edar, Pax2, Pax3, Klf5, Mef2c, Tbx3, Lhx1, Esr1, Myb, Lgr5, Myocd, Ccl11, Ace, Itgb4, Tfap2a, Fgf10, Ednrb, Six2, Rbp4, Lbx1, Gli1, Tfap2b, Eya1, Igfbp5, Pax8, Pax6, Bmp2, Shox2, Trp73, Hoxa1, Wnt7a, Ret, Plxnd1, Mgp, Fgfr2, Sfrp1, Tbx18, Wnt6, Gbx2, Adamtsl2, Prickle1, Sostdc1, Fgf1, Alx1, Spry1, Hoxa11, Hoxa5, Hoxb7, Alx4, Npnt, Hoxd11, Foxf1, Pou3f3, Bdnf, Insc, Adamt…	-1, 1, 1, 1, 1, -1, -1, -1, 1, -1, -1, -1, 1, -1, -1, -1, 1, -1, 1, -1, 1, 1, -1, -1, -1, 1, 1, -1, -1, 1, -1, 1, 1, -1, 1, -1, 1, -1, -1, 1, 1, -1, -1, -1, -1, 1, -1, 1, 1, -1, -1, -1, 1, 1, -1, -1, 1, -1, -1, -1, -1, -1, -1, -1, -1, 1, -1	-15	BP
GO:0048704	embryonic skeletal system morphogenesis	54	39	12.3	4.09911e-10	ENSMUSG00000000126, ENSMUSG00000000690, ENSMUSG00000000942, ENSMUSG00000001656, ENSMUSG00000005583, ENSMUSG00000007805, ENSMUSG00000009097, ENSMUSG00000010051, ENSMUSG00000014030, ENSMUSG00000014603, ENSMUSG00000014704, ENSMUSG00000018698, ENSMUSG00000021359, ENSMUSG00000022483, ENSMUSG00000022770, ENSMUSG00000023391, ENSMUSG00000024134, ENSMUSG00000025932, ENSMUSG00000027833, ENSMUSG00000027868,…	ENSMUSG00000000690, ENSMUSG00000000942, ENSMUSG00000001656, ENSMUSG00000005583, ENSMUSG00000014030, ENSMUSG00000014603, ENSMUSG00000014704, ENSMUSG00000018698, ENSMUSG00000021359, ENSMUSG00000022483, ENSMUSG00000023391, ENSMUSG00000024134, ENSMUSG00000025932, ENSMUSG00000027833, ENSMUSG00000027868, ENSMUSG00000029844, ENSMUSG00000030849, ENSMUSG00000036139, ENSMUSG00000036602, ENSMUSG00000038210,…	Wnt9a, Hoxb6, Hoxa4, Hoxc11, Mef2c, Twist2, Tbx1, Hyal1, Pax5, Alx3, Hoxa2, Lhx1, Tfap2a, Col2a1, Dlg1, Dlx2, Six2, Eya1, Shox2, Tbx15, Col11a1, Pdgfra, Hoxa1, Fgfr2, Smad3, Mdfi, Chst11, Hoxc9, Alx1, Mycn, Hoxa11, Hoxa7, Hoxa5, Satb2, Hoxb4, Hoxb5, Hoxb7, Runx2, Prrx2, Alx4, Hoxd11, Hoxa6, Hoxd9, Megf8, Foxc2, Osr1, Hoxb3, Hoxd10, Gas1, Hoxb8, Hoxb2, Hoxd3, Hoxa3, Hoxd4	Hoxb6, Hoxa4, Hoxc11, Mef2c, Pax5, Alx3, Hoxa2, Lhx1, Tfap2a, Col2a1, Dlx2, Six2, Eya1, Shox2, Tbx15, Hoxa1, Fgfr2, Hoxc9, Alx1, Hoxa11, Hoxa7, Hoxa5, Satb2, Hoxb4, Hoxb5, Hoxb7, Runx2, Prrx2, Alx4, Hoxd11, Hoxa6, Hoxd9, Hoxb3, Hoxd10, Hoxb8, Hoxb2, Hoxd3, Hoxa3, Hoxd4	-1, -1, -1, 1, -1, 1, -1, -1, 1, -1, 1, 1, 1, 1, 1, -1, -1, -1, 1, -1, -1, -1, 1, -1, -1, -1, -1, 1, 1, -1, -1, -1, -1, -1, -1, -1, -1, -1, -1	-15	BP
GO:0003700	transcription factor activity, sequence-...	300	115	68.03	0.0026	ENSMUSG00000000093, ENSMUSG00000000317, ENSMUSG00000000567, ENSMUSG00000000690, ENSMUSG00000000861, ENSMUSG00000000938, ENSMUSG00000000942, ENSMUSG00000001156, ENSMUSG00000001493, ENSMUSG00000001496, ENSMUSG00000001497, ENSMUSG00000001655, ENSMUSG00000001656, ENSMUSG00000001657, ENSMUSG00000001661, ENSMUSG00000001911, ENSMUSG00000001988, ENSMUSG00000002147, ENSMUSG00000002250, ENSMUSG00000002983,…	ENSMUSG00000000093, ENSMUSG00000000567, ENSMUSG00000000690, ENSMUSG00000000938, ENSMUSG00000000942, ENSMUSG00000001493, ENSMUSG00000001496, ENSMUSG00000001497, ENSMUSG00000001655, ENSMUSG00000001656, ENSMUSG00000001657, ENSMUSG00000001661, ENSMUSG00000001988, ENSMUSG00000003282, ENSMUSG00000004231, ENSMUSG00000004872, ENSMUSG00000005148, ENSMUSG00000005583, ENSMUSG00000005917, ENSMUSG00000006270,…	Tbx2, Bcl6b, Sox9, Hoxb6, Bcl11a, Hoxa10, Hoxa4, Mxd1, Meox1, Nkx2-1, Pax9, Hoxc13, Hoxc11, Hoxc8, Hoxc6, Nfix, Npas1, Stat6, Ppard, Relb, Klf4, Plag1, Stat5a, Pax2, Hif3a, Pax3, Klf5, Mlxipl, Mef2c, Gata6, Otx1, Vax1, Cbfa2t3, Runx1t1, Zfp184, Twist2, Elk3, Tbx1, Mkl2, Prox1, Ebf3, Phox2b, Pax5, Alx3, Hoxa2, Arnt2, Fli1, Wt1, Rbpjl, Rarb, Etv4, Mybl2, Mafk, Tbx3, Ikzf1, Sp2, Lhx1, Irf1, Esr1, Nr…	Tbx2, Sox9, Hoxb6, Hoxa10, Hoxa4, Meox1, Nkx2-1, Pax9, Hoxc13, Hoxc11, Hoxc8, Hoxc6, Npas1, Plag1, Pax2, Pax3, Klf5, Mef2c, Otx1, Vax1, Ebf3, Pax5, Alx3, Hoxa2, Tbx3, Ikzf1, Lhx1, Esr1, Nr2e1, Myb, Meis1, Myocd, Foxg1, Esrrb, Tfap2a, Fezf2, Otx2, Ebf2, Hoxc5, Dlx2, Six2, Lbx1, Gli1, Tfap2b, Barhl1, Nr4a2, Lhx6, Pax8, Hoxd8, Pax6, Tbx15, Zbtb7b, Tal2, Trp73, Fezf1, Dlx5, Pou4f2, Irx6, Tbx18, Eomes…	-1, 1, -1, -1, -1, -1, 1, -1, -1, -1, -1, -1, 1, -1, -1, -1, -1, 1, 1, 1, -1, -1, 1, -1, -1, 1, -1, -1, 1, 1, -1, -1, 1, -1, 1, 1, 1, -1, -1, 1, 1, -1, -1, 1, -1, 1, 1, -1, -1, 1, 1, -1, 1, 1, 1, 1, -1, -1, 1, 1, -1, -1, 1, 1, -1, 1, -1, 1, -1, -1, 1, 1, -1, -1, -1, 1, -1, -1, -1, 1, -1, 1, -1, -1, 1, 1, -1, -1, -1, 1, 1, -1, 1, 1, -1, 1, -1, -1, 1, 1, 1, -1, -1, 1, -1, -1, 1, 1, -1, -1, -1, -1, …	-15	MF
GO:0048589	developmental growth	190	68	43.28	0.0071	ENSMUSG00000000093, ENSMUSG00000000125, ENSMUSG00000000247, ENSMUSG00000000567, ENSMUSG00000000627, ENSMUSG00000000861, ENSMUSG00000001313, ENSMUSG00000002250, ENSMUSG00000003282, ENSMUSG00000004043, ENSMUSG00000004771, ENSMUSG00000004885, ENSMUSG00000005124, ENSMUSG00000005268, ENSMUSG00000005583, ENSMUSG00000005836, ENSMUSG00000010175, ENSMUSG00000011751, ENSMUSG00000014813, ENSMUSG00000015829,…	ENSMUSG00000000093, ENSMUSG00000000125, ENSMUSG00000000247, ENSMUSG00000000567, ENSMUSG00000003282, ENSMUSG00000005124, ENSMUSG00000005583, ENSMUSG00000018654, ENSMUSG00000018698, ENSMUSG00000019768, ENSMUSG00000019960, ENSMUSG00000020150, ENSMUSG00000020542, ENSMUSG00000020676, ENSMUSG00000020963, ENSMUSG00000021255, ENSMUSG00000021451, ENSMUSG00000021732, ENSMUSG00000022371, ENSMUSG00000024008,…	Tbx2, Wnt3, Lhx2, Sox9, Sema4f, Bcl11a, Rnd2, Ppard, Plag1, Stat5a, Rab11a, Crabp2, Wisp1, Prlr, Mef2c, Gata6, Prox1, Sptbn4, Stc1, Tnr, Wnt11, Wt1, Rarb, Slc12a5, Trpv2, Ikzf1, Sp2, Lhx1, Sema6a, Esr1, Cdk1, Arid5b, Dusp6, Map7, Socs2, Gamt, Stc2, Myocd, Ccl11, Tshr, Esrrb, Meg3, Sema4d, Ptch1, Msx2, Slc6a3, Fgf10, Sema3g, Fgf9, Spry2, Cpne6, Col14a1, Ly6e, Dlg1, Cela1, Park2, Ptk7, Brd4, Cpne5,…	Tbx2, Wnt3, Lhx2, Sox9, Plag1, Wisp1, Mef2c, Ikzf1, Lhx1, Esr1, Dusp6, Gamt, Myocd, Ccl11, Tshr, Esrrb, Sema4d, Fgf10, Col14a1, Cpne5, Pi16, Anxa1, Rbp4, Tll2, Aatk, Col9a1, Syt2, Tal2, Sema3c, Trp73, Wnt7a, Plxnd1, Fgfr2, Sfrp1, Pou4f2, Emx1, Nkx6-1, Arx, Npy1r, Fgf1, Spry1, Nov, Cdkn1c, Ninj1, Hoxa11, Hoxa5, Gdf5, Nrn1, Ptger4, Plekha1, Matn1, Hoxd11, Flt3, Gpr149, S1pr1, Col27a1, Helt, Tenm4, …	-1, -1, 1, 1, -1, -1, 1, 1, -1, -1, 1, -1, -1, -1, 1, -1, -1, -1, -1, 1, -1, 1, -1, -1, -1, -1, -1, 1, -1, 1, 1, 1, -1, 1, -1, 1, -1, 1, 1, -1, 1, 1, -1, -1, -1, -1, 1, 1, -1, -1, -1, -1, -1, 1, 1, -1, 1, -1, -1, -1, 1, 1, 1, -1, -1, -1, -1, 1	-14	BP
GO:0021675	nerve development	31	17	7.06	0.00618	ENSMUSG00000000120, ENSMUSG00000004231, ENSMUSG00000009097, ENSMUSG00000012520, ENSMUSG00000018166, ENSMUSG00000021359, ENSMUSG00000025427, ENSMUSG00000025582, ENSMUSG00000025969, ENSMUSG00000026249, ENSMUSG00000028072, ENSMUSG00000028883, ENSMUSG00000029844, ENSMUSG00000030110, ENSMUSG00000032537, ENSMUSG00000034684, ENSMUSG00000039481, ENSMUSG00000039529, ENSMUSG00000039910, ENSMUSG00000041730,…	ENSMUSG00000000120, ENSMUSG00000004231, ENSMUSG00000018166, ENSMUSG00000021359, ENSMUSG00000025582, ENSMUSG00000028072, ENSMUSG00000029844, ENSMUSG00000030110, ENSMUSG00000039529, ENSMUSG00000041730, ENSMUSG00000048349, ENSMUSG00000048482, ENSMUSG00000048763, ENSMUSG00000055078, ENSMUSG00000075588, ENSMUSG00000079277, ENSMUSG00000079560	Ngfr, Pax2, Tbx1, Phox2b, Erbb3, Tfap2a, Rnf165, Nptx1, Nrp2, Serpine2, Ntrk1, Sema3a, Hoxa1, Ret, Ephb1, Sema3f, Nrtn, Atp8b1, Cited2, Prrxl1, Isl1, Slitrk6, Pou4f1, Bdnf, Hoxb3, Gabra5, Col25a1, Hoxb2, Prkcg, Hoxd3, Hoxa3	Ngfr, Pax2, Erbb3, Tfap2a, Nptx1, Ntrk1, Hoxa1, Ret, Atp8b1, Prrxl1, Pou4f1, Bdnf, Hoxb3, Gabra5, Hoxb2, Hoxd3, Hoxa3	-1, -1, -1, 1, -1, -1, -1, -1, -1, -1, -1, -1, -1, 1, -1, -1, -1	-13	BP
GO:0045944	positive regulation of transcription fro...	275	102	62.64	1.79056e-08	ENSMUSG00000000247, ENSMUSG00000000530, ENSMUSG00000000567, ENSMUSG00000000938, ENSMUSG00000001493, ENSMUSG00000001496, ENSMUSG00000001497, ENSMUSG00000001542, ENSMUSG00000001655, ENSMUSG00000001656, ENSMUSG00000001911, ENSMUSG00000002147, ENSMUSG00000002688, ENSMUSG00000002983, ENSMUSG00000003032, ENSMUSG00000003282, ENSMUSG00000004043, ENSMUSG00000004231, ENSMUSG00000004328, ENSMUSG00000004872,…	ENSMUSG00000000247, ENSMUSG00000000567, ENSMUSG00000000938, ENSMUSG00000001493, ENSMUSG00000001496, ENSMUSG00000001497, ENSMUSG00000001542, ENSMUSG00000001655, ENSMUSG00000001656, ENSMUSG00000003282, ENSMUSG00000004231, ENSMUSG00000004872, ENSMUSG00000005148, ENSMUSG00000005583, ENSMUSG00000005917, ENSMUSG00000010476, ENSMUSG00000014030, ENSMUSG00000014704, ENSMUSG00000018654, ENSMUSG00000019768,…	Lhx2, Acvrl1, Sox9, Hoxa10, Meox1, Nkx2-1, Pax9, Ell2, Hoxc13, Hoxc11, Nfix, Stat6, Prkd1, Relb, Klf4, Plag1, Stat5a, Pax2, Hif3a, Pax3, Klf5, Mlxipl, Evx1, Mef2c, Gata6, Otx1, Elk3, Tbx1, Mkl2, Prox1, Ebf3, Phox2b, Pax5, Hoxa2, Sirt2, Arnt2, Fli1, Wt1, Rarb, Cd40, Etv4, Mybl2, Kdm6b, Ikzf1, Irf1, Esr1, Plagl1, Myb, Meis1, Rel, Fstl3, Tnip1, Myocd, Grhl1, Nme2, Hoxb9, Per1, Nfkbia, Vsx2, Esrrb, T…	Lhx2, Sox9, Hoxa10, Meox1, Nkx2-1, Pax9, Ell2, Hoxc13, Hoxc11, Plag1, Pax2, Pax3, Klf5, Mef2c, Otx1, Ebf3, Pax5, Hoxa2, Ikzf1, Esr1, Myb, Meis1, Myocd, Hoxb9, Vsx2, Esrrb, Tfap2a, Fgf10, Otx2, Ebf2, Dlx2, Six2, Pcgf5, Il23a, Gli1, Tfap2b, Eya1, Barhl1, Nr4a2, Lhx3, Pax8, Hoxd8, Pax6, Bmp2, P2ry1, Shox2, Neurog2, Zbtb7b, Trp73, Ablim2, Bmp3, Nos1, Dlx5, Hoxa1, Wnt7a, Fgfr2, Pou4f2, Eomes, Lmo2, Sc…	1, 1, -1, -1, 1, -1, -1, -1, -1, -1, -1, -1, -1, 1, 1, -1, -1, -1, 1, -1, 1, -1, -1, -1, -1, -1, 1, -1, 1, -1, 1, 1, 1, -1, -1, 1, 1, -1, 1, -1, -1, -1, 1, -1, 1, 1, 1, -1, 1, -1, -1, 1, 1, -1, 1, -1, -1, 1, -1, -1, 1, -1, 1, -1, 1, 1, -1, -1, 1, 1, -1, -1, 1, -1, 1, 1, -1, -1, 1, -1, 1, 1, 1, -1, -1, 1, 1, -1, 1, -1, 1, -1, 1, -1, -1, -1, 1, -1, -1, 1, 1, -1	-12	BP
GO:0005581	collagen trimer	43	17	9.8	0.00989	ENSMUSG00000001119, ENSMUSG00000001435, ENSMUSG00000001506, ENSMUSG00000016356, ENSMUSG00000020241, ENSMUSG00000022371, ENSMUSG00000022440, ENSMUSG00000022483, ENSMUSG00000024330, ENSMUSG00000025044, ENSMUSG00000026141, ENSMUSG00000026147, ENSMUSG00000026837, ENSMUSG00000027570, ENSMUSG00000027966, ENSMUSG00000028197, ENSMUSG00000028339, ENSMUSG00000032332, ENSMUSG00000033327, ENSMUSG00000034164,…	ENSMUSG00000022371, ENSMUSG00000022483, ENSMUSG00000024330, ENSMUSG00000026141, ENSMUSG00000026147, ENSMUSG00000028339, ENSMUSG00000033327, ENSMUSG00000036103, ENSMUSG00000036655, ENSMUSG00000036907, ENSMUSG00000043719, ENSMUSG00000045672, ENSMUSG00000056174, ENSMUSG00000058914, ENSMUSG00000061535, ENSMUSG00000068196, ENSMUSG00000079465	Col6a1, Col18a1, Col1a1, Col20a1, Col6a2, Col14a1, C1qtnf6, Col2a1, Col11a2, Msr1, Col19a1, Col9a1, Col5a1, Col9a3, Col11a1, Col24a1, Col15a1, Col12a1, Tnxb, Emid1, Colec12, Lum, Colec11, C1qa, C1qc, C1qb, C1ql2, Col6a6, C1ql1, Col27a1, C1qtnf2, Col6a3, C1ql3, Cthrc1, Col8a2, Col25a1, C1qtnf3, Eda, C1qtnf7, Col4a4, Col8a1, Col4a3, Col6a5	Col14a1, Col2a1, Col11a2, Col19a1, Col9a1, Col15a1, Tnxb, Colec12, Colec11, C1ql2, Col6a6, Col27a1, Col8a2, C1qtnf3, C1qtnf7, Col8a1, Col4a3	-1, -1, -1, 1, -1, -1, -1, 1, -1, -1, -1, -1, -1, -1, 1, -1, -1	-11	CC
GO:0035265	organ growth	45	22	10.25	0.00445	ENSMUSG00000000093, ENSMUSG00000000567, ENSMUSG00000003282, ENSMUSG00000005124, ENSMUSG00000005268, ENSMUSG00000005583, ENSMUSG00000005836, ENSMUSG00000010175, ENSMUSG00000014813, ENSMUSG00000016458, ENSMUSG00000017491, ENSMUSG00000019768, ENSMUSG00000019942, ENSMUSG00000019960, ENSMUSG00000019996, ENSMUSG00000020542, ENSMUSG00000021469, ENSMUSG00000021732, ENSMUSG00000021974, ENSMUSG00000022114,…	ENSMUSG00000000093, ENSMUSG00000000567, ENSMUSG00000003282, ENSMUSG00000005124, ENSMUSG00000005583, ENSMUSG00000019768, ENSMUSG00000019960, ENSMUSG00000020542, ENSMUSG00000021732, ENSMUSG00000022371, ENSMUSG00000024011, ENSMUSG00000024990, ENSMUSG00000026147, ENSMUSG00000029026, ENSMUSG00000030849, ENSMUSG00000035277, ENSMUSG00000036585, ENSMUSG00000040533, ENSMUSG00000045092, ENSMUSG00000045672,…	Tbx2, Sox9, Plag1, Wisp1, Prlr, Mef2c, Gata6, Prox1, Stc1, Wt1, Rarb, Esr1, Cdk1, Dusp6, Map7, Myocd, Msx2, Fgf10, Fgf9, Spry2, Col14a1, Ly6e, Pi16, Rbp4, Col9a1, Nppc, Bnc2, Trp73, Fgfr2, Tbx20, Agt, Arx, Adrb1, Fgf1, Lmx1b, Matn1, Acacb, S1pr1, Col27a1, Foxc2, Tenm4, Adra1b, Mmp13, Mapk11, Agtr2	Tbx2, Sox9, Plag1, Wisp1, Mef2c, Esr1, Dusp6, Myocd, Fgf10, Col14a1, Pi16, Rbp4, Col9a1, Trp73, Fgfr2, Arx, Fgf1, Matn1, S1pr1, Col27a1, Tenm4, Adra1b	-1, 1, -1, -1, 1, -1, 1, -1, -1, -1, -1, -1, -1, 1, -1, 1, -1, -1, 1, -1, -1, -1	-10	BP
GO:0050905	neuromuscular process	47	19	10.71	0.00488	ENSMUSG00000000263, ENSMUSG00000000594, ENSMUSG00000001988, ENSMUSG00000008658, ENSMUSG00000015134, ENSMUSG00000015829, ENSMUSG00000020734, ENSMUSG00000021010, ENSMUSG00000021609, ENSMUSG00000021684, ENSMUSG00000022055, ENSMUSG00000022484, ENSMUSG00000022523, ENSMUSG00000023826, ENSMUSG00000025232, ENSMUSG00000026179, ENSMUSG00000026317, ENSMUSG00000028341, ENSMUSG00000028931, ENSMUSG00000029844,…	ENSMUSG00000000263, ENSMUSG00000001988, ENSMUSG00000015134, ENSMUSG00000020734, ENSMUSG00000021684, ENSMUSG00000022055, ENSMUSG00000022484, ENSMUSG00000029844, ENSMUSG00000030209, ENSMUSG00000031688, ENSMUSG00000041309, ENSMUSG00000043850, ENSMUSG00000045573, ENSMUSG00000048349, ENSMUSG00000050368, ENSMUSG00000067724, ENSMUSG00000068079, ENSMUSG00000068696, ENSMUSG00000074637	Glra1, Gm2a, Npas1, Rbfox1, Aldh1a3, Tnr, Grin2c, Npas3, Slc6a3, Pde8b, Nefl, Hoxc10, Fgf12, Park2, Hexa, Pnkd, Cln8, Nr4a3, Kcnab2, Hoxa1, Grin2b, Atp2b2, Myo7a, Tpp1, Pou4f2, Drd2, Stra6, Igdcc3, Rbfox2, Dbn1, Gch1, Nkx6-2, Atxn2, Clrn1, Penk, Slitrk6, Pou4f1, Hoxd10, Pcdh15, Kcnh1, Grin2a, Ctnna2, Kcnma1, Gbx1, Tcf15, Gpr88, Sox2	Glra1, Npas1, Aldh1a3, Grin2c, Pde8b, Nefl, Hoxc10, Hoxa1, Grin2b, Pou4f2, Nkx6-2, Clrn1, Penk, Pou4f1, Hoxd10, Gbx1, Tcf15, Gpr88, Sox2	-1, 1, -1, 1, -1, -1, -1, -1, 1, -1, -1, -1, -1, -1, -1, -1, -1, 1, 1	-9	BP
GO:0072001	renal system development	94	41	21.41	0.00746	ENSMUSG00000000567, ENSMUSG00000001656, ENSMUSG00000004231, ENSMUSG00000004791, ENSMUSG00000005087, ENSMUSG00000005397, ENSMUSG00000005583, ENSMUSG00000013584, ENSMUSG00000014164, ENSMUSG00000015647, ENSMUSG00000015750, ENSMUSG00000015957, ENSMUSG00000016458, ENSMUSG00000017491, ENSMUSG00000018698, ENSMUSG00000019947, ENSMUSG00000020140, ENSMUSG00000020542, ENSMUSG00000020681, ENSMUSG00000020689,…	ENSMUSG00000000567, ENSMUSG00000001656, ENSMUSG00000004231, ENSMUSG00000005583, ENSMUSG00000018698, ENSMUSG00000020140, ENSMUSG00000020542, ENSMUSG00000020681, ENSMUSG00000020758, ENSMUSG00000021359, ENSMUSG00000021732, ENSMUSG00000024134, ENSMUSG00000024990, ENSMUSG00000024998, ENSMUSG00000025927, ENSMUSG00000025932, ENSMUSG00000026976, ENSMUSG00000027358, ENSMUSG00000030110, ENSMUSG00000030849,…	Sox9, Hoxc11, Pax2, Pgf, Cd44, Nid1, Mef2c, Aldh1a2, Klhl3, Lama5, Aph1a, Wnt11, Wt1, Rarb, Lhx1, Arid5b, Lgr5, Myocd, Ace, Itgb3, Itgb4, Tshz3, Tfap2a, Ptch1, Fgf10, Gdnf, Angpt1, Upk3a, Dlg1, Six2, Rbp4, Plce1, Pdgfa, Sox17, Tfap2b, Eya1, Stat1, Pax8, Itga6, Fbn1, Bmp2, Mecom, Wnt2b, Epha7, Pdgfra, Anxa4, Ret, Fgfr2, Ednra, Irx3, Agt, Pdgfd, Myo1e, Stra6, Tbx18, Wnt6, Tiparp, Fras1, Wnk4, Fgf1,…	Sox9, Hoxc11, Pax2, Mef2c, Lhx1, Lgr5, Myocd, Ace, Itgb4, Tfap2a, Fgf10, Six2, Rbp4, Plce1, Tfap2b, Eya1, Pax8, Bmp2, Ret, Fgfr2, Irx3, Myo1e, Tbx18, Wnt6, Fgf1, Spry1, Cdkn1c, Hoxa11, Hoxb7, C3ar1, Npnt, Hoxd11, Foxf1, Emx2, Pou3f3, Bdnf, Adamts16, Cited1, Gpc3, Col4a3, Gcnt4	1, -1, -1, 1, -1, -1, -1, 1, -1, 1, -1, 1, -1, 1, 1, 1, -1, -1, -1, -1, -1, -1, 1, -1, -1, 1, -1, -1, -1, 1, 1, -1, -1, 1, 1, -1, -1, 1, -1, -1, 1	-9	BP
GO:0090257	regulation of muscle system process	63	23	14.35	0.00902	ENSMUSG00000001552, ENSMUSG00000003032, ENSMUSG00000005124, ENSMUSG00000014813, ENSMUSG00000018500, ENSMUSG00000020542, ENSMUSG00000022358, ENSMUSG00000022371, ENSMUSG00000024011, ENSMUSG00000025880, ENSMUSG00000026185, ENSMUSG00000026360, ENSMUSG00000026418, ENSMUSG00000027335, ENSMUSG00000028004, ENSMUSG00000028172, ENSMUSG00000028341, ENSMUSG00000028834, ENSMUSG00000028978, ENSMUSG00000029470,…	ENSMUSG00000005124, ENSMUSG00000018500, ENSMUSG00000020542, ENSMUSG00000022358, ENSMUSG00000022371, ENSMUSG00000024011, ENSMUSG00000026185, ENSMUSG00000026418, ENSMUSG00000027335, ENSMUSG00000028004, ENSMUSG00000030730, ENSMUSG00000032487, ENSMUSG00000032511, ENSMUSG00000032773, ENSMUSG00000034533, ENSMUSG00000039942, ENSMUSG00000040998, ENSMUSG00000041695, ENSMUSG00000045613, ENSMUSG00000047904,…	Jup, Klf4, Wisp1, Stc1, Adora2b, Myocd, Fbxo32, Col14a1, Pi16, Smad7, Igfbp5, Rgs2, Tnni1, Adra1d, Npy2r, Tacr3, Nr4a3, Trim63, Nos3, P2rx4, Cald1, Tacr1, Atp2a1, Agt, Chrna3, Mlip, Ptgs2, Scn5a, Chrm1, Adra2a, Gucy1a3, Scn10a, Dbn1, Tbxa2r, Adrb1, Fxyd1, Trpm4, Ptger4, Ptger3, Npnt, Kcnj2, Pkp2, Zc3h12a, Dsg2, Chrm2, Adrb2, Chrm3, Cmya5, Sstr2, F2r, Adra1b, Myh7, Pde5a, Dsp, Gja5, Lmcd1, Rnf207,…	Wisp1, Adora2b, Myocd, Fbxo32, Col14a1, Pi16, Igfbp5, Tnni1, Adra1d, Npy2r, Atp2a1, Ptgs2, Scn5a, Chrm1, Scn10a, Ptger4, Npnt, Kcnj2, Chrm2, Sstr2, Adra1b, Adra2b, Ctnna3	-1, 1, -1, -1, -1, -1, -1, -1, -1, 1, -1, 1, 1, 1, -1, -1, 1, -1, -1, 1, -1, -1, -1	-9	BP
GO:0007409	axonogenesis	153	66	34.85	0.00522	ENSMUSG00000000120, ENSMUSG00000000125, ENSMUSG00000000247, ENSMUSG00000000627, ENSMUSG00000000861, ENSMUSG00000001313, ENSMUSG00000001496, ENSMUSG00000004771, ENSMUSG00000004885, ENSMUSG00000005533, ENSMUSG00000006270, ENSMUSG00000006782, ENSMUSG00000011751, ENSMUSG00000012520, ENSMUSG00000014704, ENSMUSG00000015342, ENSMUSG00000015829, ENSMUSG00000017724, ENSMUSG00000018507, ENSMUSG00000018698,…	ENSMUSG00000000120, ENSMUSG00000000125, ENSMUSG00000000247, ENSMUSG00000001496, ENSMUSG00000006270, ENSMUSG00000006782, ENSMUSG00000014704, ENSMUSG00000018698, ENSMUSG00000019803, ENSMUSG00000019936, ENSMUSG00000020099, ENSMUSG00000020396, ENSMUSG00000020950, ENSMUSG00000021390, ENSMUSG00000021451, ENSMUSG00000021743, ENSMUSG00000021848, ENSMUSG00000022055, ENSMUSG00000024366, ENSMUSG00000025375,…	Ngfr, Wnt3, Lhx2, Sema4f, Bcl11a, Rnd2, Nkx2-1, Rab11a, Crabp2, Igf1r, Vax1, Cnp, Sptbn4, Phox2b, Hoxa2, Xk, Tnr, Etv4, Trpv2, Lhx1, Scn1b, Sema6a, Stxbp5, Nr2e1, Lama2, Epyc, Unc5b, Nefh, Foxg1, Numb, Ogn, Sema4d, Arhgef28, Fezf2, Otx2, Sema3g, Nefm, Nefl, Matn2, Gfra3, Csf1r, Slit1, Ablim1, Bhlhe22, Aatk, Rnf165, Nptx1, Nrp2, Nfasc, Lhx4, Lmx1a, Nr4a2, Lhx3, Pax6, Shox2, Ngf, Neurog2, Efna3, Ef…	Ngfr, Wnt3, Lhx2, Nkx2-1, Vax1, Cnp, Hoxa2, Lhx1, Nr2e1, Epyc, Unc5b, Nefh, Foxg1, Ogn, Sema4d, Fezf2, Otx2, Nefl, Gfra3, Aatk, Nptx1, Nfasc, Lhx4, Nr4a2, Lhx3, Pax6, Shox2, Neurog2, Efna3, Ntrk1, Artn, Lrrc38, Epha8, Sema3c, Epha5, Fezf1, Dlx5, Hoxa1, Chl1, Wnt7a, Ret, Plxnd1, Fgfr2, Pou4f2, Thy1, Isl2, Cck, Gbx2, Ssh3, Tbr1, Nkx6-1, Arx, Slitrk2, Nrn1, Prrxl1, Bdnf, Lingo1, Islr2, Flrt3, Lrtm2,…	-1, -1, 1, 1, 1, -1, -1, -1, 1, 1, -1, -1, 1, 1, -1, 1, 1, -1, -1, -1, -1, -1, -1, 1, -1, 1, 1, 1, -1, -1, -1, -1, -1, -1, 1, 1, 1, -1, 1, 1, -1, 1, -1, -1, -1, -1, 1, -1, -1, 1, -1, 1, 1, 1, -1, -1, -1, 1, 1, 1, -1, -1, -1, 1, -1, 1	-8	BP
GO:0051216	cartilage development	73	30	16.63	0.00592	ENSMUSG00000000126, ENSMUSG00000000567, ENSMUSG00000001506, ENSMUSG00000005583, ENSMUSG00000014813, ENSMUSG00000017491, ENSMUSG00000021464, ENSMUSG00000021469, ENSMUSG00000021779, ENSMUSG00000021974, ENSMUSG00000022098, ENSMUSG00000022483, ENSMUSG00000022952, ENSMUSG00000023391, ENSMUSG00000024039, ENSMUSG00000024134, ENSMUSG00000024330, ENSMUSG00000025321, ENSMUSG00000026147, ENSMUSG00000026241,…	ENSMUSG00000000567, ENSMUSG00000005583, ENSMUSG00000022483, ENSMUSG00000023391, ENSMUSG00000024134, ENSMUSG00000024330, ENSMUSG00000026147, ENSMUSG00000027358, ENSMUSG00000027833, ENSMUSG00000029335, ENSMUSG00000029546, ENSMUSG00000030093, ENSMUSG00000030218, ENSMUSG00000034161, ENSMUSG00000036356, ENSMUSG00000037362, ENSMUSG00000038210, ENSMUSG00000038253, ENSMUSG00000038259, ENSMUSG00000038331,…	Wnt9a, Sox9, Col1a1, Mef2c, Stc1, Rarb, Ror2, Msx2, Thrb, Fgf9, Bmp1, Col2a1, Runx1, Dlx2, Cbs, Six2, Col11a2, Itgb8, Col9a1, Nppc, Frzb, Bmp2, Smad9, Shox2, Col11a1, Pax7, Bmp3, Uncx, Wnt7a, Mgp, Acan, Barx2, Bmp5, Adamts7, Smad3, Pth1r, Chsy1, Scx, Loxl2, Chst11, Csgalnact1, Mycn, Nov, Arid5a, Hoxa11, Hoxa5, Gdf5, Satb2, Trps1, Runx2, Prrx2, Matn1, Mustn1, Hoxd11, Snai1, Col27a1, Adamts12, Osr1…	Sox9, Mef2c, Col2a1, Dlx2, Six2, Col11a2, Col9a1, Bmp2, Shox2, Bmp3, Uncx, Wnt7a, Mgp, Scx, Csgalnact1, Nov, Hoxa11, Hoxa5, Gdf5, Satb2, Runx2, Prrx2, Matn1, Hoxd11, Col27a1, Msx1, Hoxb3, Hoxc4, Hoxd3, Hoxa3	1, 1, -1, 1, 1, -1, -1, -1, 1, -1, -1, 1, -1, -1, -1, 1, -1, -1, 1, 1, -1, 1, -1, -1, -1, 1, -1, -1, -1, -1	-8	BP
GO:0001658	branching involved in ureteric bud morph...	32	15	7.29	0.0022	ENSMUSG00000000567, ENSMUSG00000004231, ENSMUSG00000004791, ENSMUSG00000005087, ENSMUSG00000015647, ENSMUSG00000016458, ENSMUSG00000018698, ENSMUSG00000021466, ENSMUSG00000022144, ENSMUSG00000022770, ENSMUSG00000024134, ENSMUSG00000025932, ENSMUSG00000026976, ENSMUSG00000027358, ENSMUSG00000027840, ENSMUSG00000031980, ENSMUSG00000033227, ENSMUSG00000036585, ENSMUSG00000036856, ENSMUSG00000036862,…	ENSMUSG00000000567, ENSMUSG00000004231, ENSMUSG00000018698, ENSMUSG00000024134, ENSMUSG00000025932, ENSMUSG00000026976, ENSMUSG00000027358, ENSMUSG00000033227, ENSMUSG00000036585, ENSMUSG00000038210, ENSMUSG00000038721, ENSMUSG00000040998, ENSMUSG00000042499, ENSMUSG00000049538, ENSMUSG00000055653	Sox9, Pax2, Pgf, Cd44, Lama5, Wt1, Lhx1, Ptch1, Gdnf, Dlg1, Six2, Eya1, Pax8, Bmp2, Wnt2b, Agt, Wnt6, Fgf1, Wnt4, Dchs1, Hoxa11, Hoxb7, Npnt, Hoxd11, Tcf21, Agtr1a, Adamts16, Lgr4, Gpc3, Agtr2, Grem1, Foxd1	Sox9, Pax2, Lhx1, Six2, Eya1, Pax8, Bmp2, Wnt6, Fgf1, Hoxa11, Hoxb7, Npnt, Hoxd11, Adamts16, Gpc3	1, -1, -1, 1, 1, -1, -1, -1, -1, -1, -1, 1, -1, -1, -1	-7	BP
GO:0007411	axon guidance	84	41	19.13	1.1083e-07	ENSMUSG00000000120, ENSMUSG00000000125, ENSMUSG00000000247, ENSMUSG00000000627, ENSMUSG00000001496, ENSMUSG00000006270, ENSMUSG00000014704, ENSMUSG00000017724, ENSMUSG00000018698, ENSMUSG00000019194, ENSMUSG00000019647, ENSMUSG00000019899, ENSMUSG00000020099, ENSMUSG00000020950, ENSMUSG00000021451, ENSMUSG00000021743, ENSMUSG00000021848, ENSMUSG00000021904, ENSMUSG00000022324, ENSMUSG00000024366,…	ENSMUSG00000000120, ENSMUSG00000000125, ENSMUSG00000000247, ENSMUSG00000001496, ENSMUSG00000006270, ENSMUSG00000014704, ENSMUSG00000018698, ENSMUSG00000020099, ENSMUSG00000020950, ENSMUSG00000021451, ENSMUSG00000021743, ENSMUSG00000021848, ENSMUSG00000024366, ENSMUSG00000026442, ENSMUSG00000026468, ENSMUSG00000026934, ENSMUSG00000027168, ENSMUSG00000027967, ENSMUSG00000028039, ENSMUSG00000028072,…	Ngfr, Wnt3, Lhx2, Sema4f, Nkx2-1, Vax1, Hoxa2, Etv4, Lhx1, Scn1b, Sema6a, Lama2, Unc5b, Foxg1, Sema4d, Fezf2, Otx2, Sema3g, Matn2, Gfra3, Csf1r, Slit1, Ablim1, Rnf165, Nrp2, Nfasc, Lhx4, Lmx1a, Lhx3, Pax6, Neurog2, Efna3, Efna4, Sema4a, Ntrk1, Epha7, Nr4a3, Artn, Epha8, Sema3c, Sema3a, Cdk5, Draxin, Epha5, Fezf1, Dlx5, Hoxa1, Chl1, Plxnd1, Sema4b, Plxnb3, L1cam, Pou4f2, Robo3, Isl2, Ephb1, Gbx2, …	Ngfr, Wnt3, Lhx2, Nkx2-1, Vax1, Hoxa2, Lhx1, Unc5b, Foxg1, Sema4d, Fezf2, Otx2, Gfra3, Nfasc, Lhx4, Lhx3, Pax6, Neurog2, Efna3, Ntrk1, Artn, Epha8, Sema3c, Epha5, Fezf1, Dlx5, Hoxa1, Chl1, Plxnd1, Pou4f2, Isl2, Gbx2, Tbr1, Arx, Prrxl1, Bdnf, Flrt3, Slit3, Sema3e, Unc5d, Gbx1	-1, -1, 1, 1, 1, -1, -1, -1, 1, -1, 1, 1, -1, -1, -1, -1, 1, 1, -1, -1, -1, -1, -1, 1, 1, 1, -1, 1, 1, -1, -1, -1, 1, 1, -1, -1, 1, -1, -1, 1, -1	-7	BP
GO:0060065	uterus development	11	9	2.51	5.58455e-05	ENSMUSG00000000938, ENSMUSG00000018698, ENSMUSG00000019768, ENSMUSG00000020542, ENSMUSG00000024990, ENSMUSG00000030093, ENSMUSG00000032327, ENSMUSG00000037664, ENSMUSG00000038210, ENSMUSG00000038227, ENSMUSG00000050397	ENSMUSG00000000938, ENSMUSG00000018698, ENSMUSG00000019768, ENSMUSG00000020542, ENSMUSG00000024990, ENSMUSG00000030093, ENSMUSG00000037664, ENSMUSG00000038210, ENSMUSG00000038227	Hoxa10, Lhx1, Esr1, Myocd, Rbp4, Wnt7a, Stra6, Cdkn1c, Hoxa11, Hoxa9, Foxl2	Hoxa10, Lhx1, Esr1, Myocd, Rbp4, Wnt7a, Cdkn1c, Hoxa11, Hoxa9	-1, -1, -1, -1, -1, 1, -1, -1, -1	-7	BP
GO:0060173	limb development	73	35	16.63	0.00757	ENSMUSG00000000093, ENSMUSG00000000125, ENSMUSG00000000126, ENSMUSG00000000938, ENSMUSG00000001655, ENSMUSG00000001656, ENSMUSG00000001823, ENSMUSG00000004885, ENSMUSG00000010609, ENSMUSG00000013584, ENSMUSG00000014603, ENSMUSG00000017491, ENSMUSG00000018604, ENSMUSG00000020758, ENSMUSG00000021359, ENSMUSG00000021464, ENSMUSG00000021466, ENSMUSG00000021469, ENSMUSG00000021732, ENSMUSG00000021974,…	ENSMUSG00000000093, ENSMUSG00000000125, ENSMUSG00000000938, ENSMUSG00000001655, ENSMUSG00000001656, ENSMUSG00000014603, ENSMUSG00000018604, ENSMUSG00000020758, ENSMUSG00000021359, ENSMUSG00000021732, ENSMUSG00000022483, ENSMUSG00000022484, ENSMUSG00000025927, ENSMUSG00000027833, ENSMUSG00000029754, ENSMUSG00000029755, ENSMUSG00000030093, ENSMUSG00000030849, ENSMUSG00000034161, ENSMUSG00000036144,…	Tbx2, Wnt3, Wnt9a, Hoxa10, Hoxc13, Hoxc11, Hoxd12, Crabp2, Psen2, Aldh1a2, Alx3, Rarb, Tbx3, Itgb4, Tfap2a, Ror2, Ptch1, Msx2, Fgf10, Fgf9, Col2a1, Hoxc10, Fbn2, Dkk1, Rnf165, Tfap2b, Itga6, Sall4, Mecom, Shox2, Lef1, Pitx2, Asph, Ski, Dlx6, Dlx5, Wnt7a, Nr2f2, Fgfr2, Idua, Scx, Chst11, Fras1, Meox2, Alx1, Aff3, Mycn, Hoxa13, Hoxa11, Hoxa9, Gdf5, Ift172, Lmx1b, Runx2, Prrx2, Alx4, Hoxd11, Hoxd9, …	Tbx2, Wnt3, Hoxa10, Hoxc13, Hoxc11, Alx3, Tbx3, Itgb4, Tfap2a, Fgf10, Col2a1, Hoxc10, Tfap2b, Shox2, Dlx6, Dlx5, Wnt7a, Fgfr2, Scx, Meox2, Alx1, Hoxa13, Hoxa11, Hoxa9, Gdf5, Runx2, Prrx2, Alx4, Hoxd11, Hoxd9, Msx1, Sp8, Hoxd10, Gpc3, Sp9	-1, -1, -1, -1, -1, 1, -1, -1, 1, -1, -1, -1, 1, 1, 1, 1, 1, -1, -1, -1, 1, -1, -1, -1, 1, -1, 1, 1, -1, -1, 1, 1, -1, -1, 1	-7	BP
GO:0005887	integral component of plasma membrane	372	105	84.8	0.006	ENSMUSG00000000120, ENSMUSG00000000154, ENSMUSG00000000263, ENSMUSG00000000290, ENSMUSG00000000530, ENSMUSG00000000791, ENSMUSG00000001249, ENSMUSG00000001281, ENSMUSG00000001763, ENSMUSG00000001773, ENSMUSG00000001901, ENSMUSG00000001943, ENSMUSG00000002799, ENSMUSG00000002897, ENSMUSG00000002980, ENSMUSG00000003534, ENSMUSG00000003974, ENSMUSG00000004655, ENSMUSG00000005220, ENSMUSG00000005553,…	ENSMUSG00000000120, ENSMUSG00000000263, ENSMUSG00000000791, ENSMUSG00000004655, ENSMUSG00000005220, ENSMUSG00000006649, ENSMUSG00000015966, ENSMUSG00000019828, ENSMUSG00000020090, ENSMUSG00000020140, ENSMUSG00000020734, ENSMUSG00000020758, ENSMUSG00000020788, ENSMUSG00000020963, ENSMUSG00000021451, ENSMUSG00000021478, ENSMUSG00000022146, ENSMUSG00000022512, ENSMUSG00000023192, ENSMUSG00000023828,…	Ngfr, Slc22a18, Glra1, Itgb2, Acvrl1, Il12rb1, Hpn, Itgb7, Tspan33, Folh1, Kcnh6, Vsig2, Jag2, Il17ra, Bcam, Ddr1, Grm3, Aqp1, Corin, Atp4a, Insrr, Itgae, Pvrl4, Cyba, Nphs1, Relt, Kcnd1, Tnfrsf13b, Psen2, Steap4, Aph1a, Il17rb, Celsr1, Tenm1, Cd34, Cd40, Slc12a5, Slc13a3, Glra2, Scn1b, Sema6a, Stxbp5, Grm1, Slc16a10, Perp, Npffr1, Lgr5, Kcnmb1, Hcn2, Slc22a4, Flt4, Itgb3, Asic2, Cacng4, Grin2c, …	Ngfr, Glra1, Il12rb1, Aqp1, Corin, Nphs1, Il17rb, Grm1, Npffr1, Lgr5, Grin2c, Itgb4, Atp2a3, Tshr, Sema4d, Drd1, Osmr, Cldn1, Grm2, Slc22a3, Slc22a6, Slc6a20b, Tspan17, Nphs2, Adra1d, Bmp2, Ntsr1, Trpc4, Tm4sf1, Kcnab1, Tspan2, Slc6a17, Kcnc4, Npy2r, Ntrk1, Slc6a9, Epha8, Epha10, Gpnmb, Slc13a4, Epha1, Ret, Plxnd1, Grin2b, Kcnj8, Atp2a1, Slco2b1, Fgfr2, Mrgprf, Tenm3, Itga11, Hcrtr2, Scn5a, Trpa1…	-1, -1, -1, 1, -1, -1, -1, 1, 1, -1, 1, -1, -1, 1, -1, 1, 1, -1, 1, -1, 1, 1, -1, 1, -1, -1, 1, 1, 1, -1, -1, 1, 1, 1, -1, -1, -1, -1, 1, 1, -1, -1, 1, 1, -1, -1, -1, -1, 1, -1, 1, -1, 1, 1, 1, 1, -1, 1, 1, -1, -1, -1, 1, 1, -1, -1, 1, -1, -1, 1, 1, -1, 1, -1, -1, 1, 1, -1, 1, -1, -1, -1, 1, -1, -1, -1, -1, 1, 1, 1, 1, 1, 1, -1, -1, -1, -1, -1, 1, -1, 1, -1, -1, 1, 1	-7	CC
GO:0030017	sarcomere	41	17	9.35	0.00567	ENSMUSG00000001552, ENSMUSG00000004951, ENSMUSG00000008136, ENSMUSG00000010609, ENSMUSG00000017817, ENSMUSG00000021476, ENSMUSG00000021798, ENSMUSG00000022358, ENSMUSG00000024049, ENSMUSG00000026163, ENSMUSG00000026208, ENSMUSG00000026418, ENSMUSG00000028328, ENSMUSG00000028464, ENSMUSG00000029361, ENSMUSG00000030209, ENSMUSG00000030554, ENSMUSG00000030730, ENSMUSG00000031312, ENSMUSG00000031461,…	ENSMUSG00000008136, ENSMUSG00000017817, ENSMUSG00000022358, ENSMUSG00000026163, ENSMUSG00000026208, ENSMUSG00000026418, ENSMUSG00000028328, ENSMUSG00000029361, ENSMUSG00000030209, ENSMUSG00000030554, ENSMUSG00000030730, ENSMUSG00000031461, ENSMUSG00000031636, ENSMUSG00000032060, ENSMUSG00000032511, ENSMUSG00000032643, ENSMUSG00000048096	Jup, Hspb1, Fhl2, Psen2, Jph2, Habp4, Ldb3, Fbxo32, Myom1, Sphkap, Des, Tnni1, Tmod1, Tpm2, Nos1, Grin2b, Synm, Atp2a1, Itgb1bp2, Myom2, Pdlim3, Mmp2, Acta1, Cryab, Scn5a, Fhl3, Pygm, Nos1ap, Nexn, Myzap, Adrbk2, Lmod1, Scn3b, Synpo2, Actn2, Myh7, Tnnt3, Ankrd23, Actc1, Myo18b, Capn3	Fhl2, Jph2, Fbxo32, Sphkap, Des, Tnni1, Tmod1, Nos1, Grin2b, Synm, Atp2a1, Myom2, Pdlim3, Cryab, Scn5a, Fhl3, Lmod1	-1, -1, -1, 1, -1, -1, -1, 1, 1, -1, -1, -1, -1, -1, 1, -1, 1	-7	CC
GO:0009954	proximal/distal pattern formation	20	14	4.56	8.83714e-06	ENSMUSG00000000938, ENSMUSG00000001656, ENSMUSG00000013584, ENSMUSG00000021732, ENSMUSG00000022484, ENSMUSG00000023391, ENSMUSG00000025407, ENSMUSG00000032640, ENSMUSG00000038210, ENSMUSG00000038227, ENSMUSG00000038805, ENSMUSG00000041911, ENSMUSG00000042499, ENSMUSG00000043342, ENSMUSG00000048387, ENSMUSG00000048562, ENSMUSG00000050368, ENSMUSG00000058665, ENSMUSG00000063415, ENSMUSG00000074934	ENSMUSG00000000938, ENSMUSG00000001656, ENSMUSG00000021732, ENSMUSG00000022484, ENSMUSG00000023391, ENSMUSG00000025407, ENSMUSG00000038210, ENSMUSG00000038227, ENSMUSG00000038805, ENSMUSG00000041911, ENSMUSG00000042499, ENSMUSG00000043342, ENSMUSG00000048562, ENSMUSG00000050368	Hoxa10, Hoxc11, Aldh1a2, Fgf10, Hoxc10, Dlx2, Gli1, Chsy1, Hoxa11, Hoxa9, Six3, Dlx1, Hoxd11, Hoxd9, Osr1, Sp8, Hoxd10, En1, Cyp26b1, Grem1	Hoxa10, Hoxc11, Fgf10, Hoxc10, Dlx2, Gli1, Hoxa11, Hoxa9, Six3, Dlx1, Hoxd11, Hoxd9, Sp8, Hoxd10	-1, -1, -1, -1, 1, -1, -1, -1, 1, 1, -1, -1, 1, -1	-6	BP
GO:0021602	cranial nerve morphogenesis	14	8	3.19	0.00559	ENSMUSG00000004231, ENSMUSG00000009097, ENSMUSG00000021359, ENSMUSG00000025969, ENSMUSG00000028883, ENSMUSG00000029844, ENSMUSG00000032537, ENSMUSG00000034684, ENSMUSG00000039529, ENSMUSG00000039910, ENSMUSG00000048763, ENSMUSG00000075588, ENSMUSG00000079277, ENSMUSG00000079560	ENSMUSG00000004231, ENSMUSG00000021359, ENSMUSG00000029844, ENSMUSG00000039529, ENSMUSG00000048763, ENSMUSG00000075588, ENSMUSG00000079277, ENSMUSG00000079560	Pax2, Tbx1, Tfap2a, Nrp2, Sema3a, Hoxa1, Ephb1, Sema3f, Atp8b1, Cited2, Hoxb3, Hoxb2, Hoxd3, Hoxa3	Pax2, Tfap2a, Hoxa1, Atp8b1, Hoxb3, Hoxb2, Hoxd3, Hoxa3	-1, 1, -1, -1, -1, -1, -1, -1	-6	BP
GO:0048593	camera-type eye morphogenesis	41	22	9.34	0.00065	ENSMUSG00000000093, ENSMUSG00000000567, ENSMUSG00000004231, ENSMUSG00000004655, ENSMUSG00000010175, ENSMUSG00000015134, ENSMUSG00000018654, ENSMUSG00000018698, ENSMUSG00000020160, ENSMUSG00000021239, ENSMUSG00000021359, ENSMUSG00000021730, ENSMUSG00000024990, ENSMUSG00000025128, ENSMUSG00000027168, ENSMUSG00000028023, ENSMUSG00000028977, ENSMUSG00000029050, ENSMUSG00000029648, ENSMUSG00000029838,…	ENSMUSG00000000093, ENSMUSG00000000567, ENSMUSG00000004231, ENSMUSG00000004655, ENSMUSG00000015134, ENSMUSG00000018654, ENSMUSG00000018698, ENSMUSG00000020160, ENSMUSG00000021239, ENSMUSG00000021359, ENSMUSG00000024990, ENSMUSG00000027168, ENSMUSG00000028977, ENSMUSG00000031561, ENSMUSG00000031737, ENSMUSG00000031738, ENSMUSG00000032011, ENSMUSG00000038805, ENSMUSG00000056174, ENSMUSG00000068196,…	Tbx2, Sox9, Pax2, Aqp1, Prox1, Aldh1a3, Ikzf1, Lhx1, Meis1, Vsx2, Tfap2a, Hcn1, Rbp4, Bhlhe22, Pax6, Pitx2, Casz1, Ski, Flt1, Ptn, Tenm3, Irx5, Irx6, Thy1, Stra6, Ephb1, Vhl, Tdrd7, Cdon, Foxf2, Six3, Cited2, Sdk2, Tsku, Dscam, Aldh1a1, Col8a2, Phactr4, Col8a1, Sox2, Sox1	Tbx2, Sox9, Pax2, Aqp1, Aldh1a3, Ikzf1, Lhx1, Meis1, Vsx2, Tfap2a, Rbp4, Pax6, Casz1, Tenm3, Irx5, Irx6, Thy1, Six3, Col8a2, Col8a1, Sox2, Sox1	-1, 1, -1, 1, -1, 1, -1, -1, -1, 1, -1, 1, -1, -1, -1, -1, -1, 1, -1, -1, 1, 1	-6	BP
GO:0072073	kidney epithelium development	50	24	11.39	0.00969	ENSMUSG00000000567, ENSMUSG00000004231, ENSMUSG00000004791, ENSMUSG00000005087, ENSMUSG00000005583, ENSMUSG00000014164, ENSMUSG00000015647, ENSMUSG00000016458, ENSMUSG00000017491, ENSMUSG00000018698, ENSMUSG00000021217, ENSMUSG00000021466, ENSMUSG00000022144, ENSMUSG00000022770, ENSMUSG00000024134, ENSMUSG00000025927, ENSMUSG00000025932, ENSMUSG00000026976, ENSMUSG00000027358, ENSMUSG00000027840,…	ENSMUSG00000000567, ENSMUSG00000004231, ENSMUSG00000005583, ENSMUSG00000018698, ENSMUSG00000024134, ENSMUSG00000025927, ENSMUSG00000025932, ENSMUSG00000026976, ENSMUSG00000027358, ENSMUSG00000030110, ENSMUSG00000030849, ENSMUSG00000032220, ENSMUSG00000033227, ENSMUSG00000036585, ENSMUSG00000037211, ENSMUSG00000038210, ENSMUSG00000038721, ENSMUSG00000040998, ENSMUSG00000042499, ENSMUSG00000045515,…	Sox9, Pax2, Pgf, Cd44, Mef2c, Klhl3, Lama5, Wt1, Rarb, Lhx1, Tshz3, Ptch1, Gdnf, Dlg1, Six2, Tfap2b, Eya1, Pax8, Bmp2, Wnt2b, Epha7, Ret, Fgfr2, Agt, Myo1e, Wnt6, Wnk4, Fgf1, Wnt4, Dchs1, Spry1, Hoxa11, Hoxb7, Npnt, Hoxd11, Aqp11, Fmn1, Pou3f3, Tcf21, Foxc2, Osr1, Bdnf, Agtr1a, Adamts16, Lgr4, Cited1, Gpc3, Agtr2, Grem1, Foxd1	Sox9, Pax2, Mef2c, Lhx1, Six2, Tfap2b, Eya1, Pax8, Bmp2, Ret, Fgfr2, Myo1e, Wnt6, Fgf1, Spry1, Hoxa11, Hoxb7, Npnt, Hoxd11, Pou3f3, Bdnf, Adamts16, Cited1, Gpc3	1, -1, 1, -1, 1, 1, 1, -1, -1, -1, -1, -1, -1, -1, 1, -1, -1, 1, -1, 1, -1, -1, 1, -1	-6	BP
GO:0005667	transcription factor complex	87	34	19.83	0.00041	ENSMUSG00000000093, ENSMUSG00000000567, ENSMUSG00000000938, ENSMUSG00000001496, ENSMUSG00000001497, ENSMUSG00000001823, ENSMUSG00000003032, ENSMUSG00000004231, ENSMUSG00000004698, ENSMUSG00000004872, ENSMUSG00000005373, ENSMUSG00000005836, ENSMUSG00000007805, ENSMUSG00000008305, ENSMUSG00000014030, ENSMUSG00000015709, ENSMUSG00000017007, ENSMUSG00000018604, ENSMUSG00000018654, ENSMUSG00000020160,…	ENSMUSG00000000093, ENSMUSG00000000567, ENSMUSG00000000938, ENSMUSG00000001496, ENSMUSG00000001497, ENSMUSG00000004231, ENSMUSG00000004872, ENSMUSG00000014030, ENSMUSG00000018604, ENSMUSG00000018654, ENSMUSG00000020160, ENSMUSG00000020542, ENSMUSG00000021359, ENSMUSG00000022245, ENSMUSG00000025216, ENSMUSG00000026934, ENSMUSG00000026976, ENSMUSG00000027168, ENSMUSG00000029026, ENSMUSG00000032698,…	Tbx2, Sox9, Hoxa10, Nkx2-1, Pax9, Hoxd12, Klf4, Pax2, Hdac9, Pax3, Mlxipl, Gata6, Twist2, Tle1, Pax5, Arnt2, Rbpjl, Tbx3, Ikzf1, Meis1, Rel, Myocd, Tfap2a, Msx2, Ajuba, Skor1, Hcls1, Nr4a1, Nfatc4, Tfeb, Epas1, Rcor2, Lbx1, Ldb1, Cdk2, Ddit3, Smad7, Sox17, Npas2, Tfcp2l1, Lhx3, Pax8, Pax6, Nfatc2, Sall4, Smad9, Lef1, Pitx2, Nr4a3, Pax7, Trp73, Ski, Barx2, Smad3, Lmo2, Scx, Neurod1, Alx1, Smad6, P…	Tbx2, Sox9, Hoxa10, Nkx2-1, Pax9, Pax2, Pax3, Pax5, Tbx3, Ikzf1, Meis1, Myocd, Tfap2a, Skor1, Lbx1, Lhx3, Pax8, Pax6, Trp73, Lmo2, Scx, Neurod1, Alx1, Hoxa11, Hoxa9, Satb2, Runx2, Alx4, Tfap2d, Helt, Msx1, Hoxb13, Foxd3, Sox2	-1, 1, -1, 1, -1, -1, -1, -1, -1, 1, -1, -1, 1, -1, -1, -1, -1, 1, 1, -1, -1, 1, 1, -1, -1, 1, -1, 1, 1, 1, 1, -1, -1, 1	-6	CC
GO:0001759	organ induction	10	7	2.28	0.00194	ENSMUSG00000001656, ENSMUSG00000021732, ENSMUSG00000022144, ENSMUSG00000024868, ENSMUSG00000027358, ENSMUSG00000027840, ENSMUSG00000036585, ENSMUSG00000037211, ENSMUSG00000038210, ENSMUSG00000042499	ENSMUSG00000001656, ENSMUSG00000021732, ENSMUSG00000027358, ENSMUSG00000036585, ENSMUSG00000037211, ENSMUSG00000038210, ENSMUSG00000042499	Hoxc11, Fgf10, Gdnf, Dkk1, Bmp2, Wnt2b, Fgf1, Spry1, Hoxa11, Hoxd11	Hoxc11, Fgf10, Bmp2, Fgf1, Spry1, Hoxa11, Hoxd11	-1, -1, -1, -1, 1, -1, -1	-5	BP
GO:0021520	spinal cord motor neuron cell fate speci...	8	7	1.82	0.0002	ENSMUSG00000022484, ENSMUSG00000026934, ENSMUSG00000027168, ENSMUSG00000032318, ENSMUSG00000035187, ENSMUSG00000041309, ENSMUSG00000042258, ENSMUSG00000050368	ENSMUSG00000022484, ENSMUSG00000026934, ENSMUSG00000027168, ENSMUSG00000032318, ENSMUSG00000035187, ENSMUSG00000041309, ENSMUSG00000050368	Hoxc10, Lhx3, Pax6, Isl2, Nkx6-1, Nkx6-2, Isl1, Hoxd10	Hoxc10, Lhx3, Pax6, Isl2, Nkx6-1, Nkx6-2, Hoxd10	-1, -1, 1, -1, -1, -1, -1	-5	BP
GO:0030878	thyroid gland development	11	7	2.51	0.00429	ENSMUSG00000001496, ENSMUSG00000009097, ENSMUSG00000021732, ENSMUSG00000024986, ENSMUSG00000026976, ENSMUSG00000032402, ENSMUSG00000038253, ENSMUSG00000048763, ENSMUSG00000063065, ENSMUSG00000079277, ENSMUSG00000079560	ENSMUSG00000001496, ENSMUSG00000021732, ENSMUSG00000026976, ENSMUSG00000038253, ENSMUSG00000048763, ENSMUSG00000079277, ENSMUSG00000079560	Nkx2-1, Tbx1, Fgf10, Hhex, Pax8, Smad3, Hoxa5, Hoxb3, Mapk3, Hoxd3, Hoxa3	Nkx2-1, Fgf10, Pax8, Hoxa5, Hoxb3, Hoxd3, Hoxa3	1, -1, -1, -1, -1, -1, -1	-5	BP
GO:0046661	male sex differentiation	41	17	9.34	0.00561	ENSMUSG00000000567, ENSMUSG00000000938, ENSMUSG00000001496, ENSMUSG00000004043, ENSMUSG00000007659, ENSMUSG00000009628, ENSMUSG00000016458, ENSMUSG00000018604, ENSMUSG00000019230, ENSMUSG00000019768, ENSMUSG00000019947, ENSMUSG00000019996, ENSMUSG00000021732, ENSMUSG00000021974, ENSMUSG00000024990, ENSMUSG00000027796, ENSMUSG00000027935, ENSMUSG00000028072, ENSMUSG00000028883, ENSMUSG00000029231,…	ENSMUSG00000000567, ENSMUSG00000000938, ENSMUSG00000001496, ENSMUSG00000018604, ENSMUSG00000019230, ENSMUSG00000019768, ENSMUSG00000021732, ENSMUSG00000024990, ENSMUSG00000028072, ENSMUSG00000031548, ENSMUSG00000038203, ENSMUSG00000038210, ENSMUSG00000038227, ENSMUSG00000040268, ENSMUSG00000042372, ENSMUSG00000060445, ENSMUSG00000074637	Sox9, Hoxa10, Nkx2-1, Stat5a, Bcl2l1, Tex15, Wt1, Tbx3, Lhx9, Esr1, Arid5b, Map7, Fgf10, Fgf9, Rbp4, Smad9, Rab13, Ntrk1, Sema3a, Pdgfra, Sfrp1, Bmp5, Dhcr24, Wnt4, Icam1, Hoxa13, Hoxa11, Hoxa9, Cited2, Plekha1, Dmrt3, Tcf21, Arid4a, Lgr4, Insl6, Rxfp2, Hmgb2, Hmga2, Sycp2, Ccnd1, Sox2	Sox9, Hoxa10, Nkx2-1, Tbx3, Lhx9, Esr1, Fgf10, Rbp4, Ntrk1, Sfrp1, Hoxa13, Hoxa11, Hoxa9, Plekha1, Dmrt3, Sycp2, Sox2	1, -1, 1, -1, 1, -1, -1, -1, -1, 1, -1, -1, -1, -1, 1, -1, 1	-5	BP
GO:0048863	stem cell differentiation	107	41	24.37	0.00018	ENSMUSG00000000093, ENSMUSG00000000125, ENSMUSG00000000567, ENSMUSG00000000627, ENSMUSG00000001249, ENSMUSG00000001496, ENSMUSG00000001506, ENSMUSG00000001827, ENSMUSG00000004231, ENSMUSG00000004872, ENSMUSG00000005583, ENSMUSG00000009097, ENSMUSG00000012520, ENSMUSG00000013584, ENSMUSG00000015452, ENSMUSG00000015647, ENSMUSG00000015957, ENSMUSG00000017724, ENSMUSG00000019647, ENSMUSG00000019966,…	ENSMUSG00000000093, ENSMUSG00000000125, ENSMUSG00000000567, ENSMUSG00000001496, ENSMUSG00000004231, ENSMUSG00000004872, ENSMUSG00000005583, ENSMUSG00000019966, ENSMUSG00000020101, ENSMUSG00000020542, ENSMUSG00000021359, ENSMUSG00000021451, ENSMUSG00000021732, ENSMUSG00000022122, ENSMUSG00000024134, ENSMUSG00000026976, ENSMUSG00000027168, ENSMUSG00000027358, ENSMUSG00000028780, ENSMUSG00000030093,…	Tbx2, Wnt3, Sox9, Sema4f, Hpn, Nkx2-1, Col1a1, Folr1, Pax2, Pax3, Mef2c, Tbx1, Phox2b, Aldh1a2, Ager, Lama5, Wnt11, Etv4, Sema6a, Kitl, 4632428N05Rik, Myocd, Tfap2a, Gcnt2, Sema4d, Msx2, Fgf10, Sema3g, Rgcc, Ednrb, Gdnf, Has2, Six2, Hhex, Smad7, Sox17, Nrp2, Pax8, Pax6, Bmp2, Bche, Lef1, Pitx2, Sema4a, Sema3c, Sema3a, Pdgfra, Wnt16, Wnt7a, Ret, A2m, Sema4b, Tgfb1i1, Fgfr2, Gpm6a, Sfrp1, Ednra, Tb…	Tbx2, Wnt3, Sox9, Nkx2-1, Pax2, Pax3, Mef2c, Kitl, 4632428N05Rik, Myocd, Tfap2a, Sema4d, Fgf10, Ednrb, Six2, Pax8, Pax6, Bmp2, Sema3c, Wnt7a, Ret, A2m, Fgfr2, Sfrp1, Eomes, Batf, Gbx2, Crb2, Prickle1, Alx1, Hoxa7, Hoxb4, Six3, Runx2, Dmrta2, Msx1, Sp7, Sema3e, Sox2, Hoxd3, Hoxd4	-1, -1, 1, 1, -1, -1, 1, 1, -1, -1, 1, -1, -1, 1, 1, -1, 1, -1, -1, 1, -1, -1, -1, 1, 1, 1, -1, 1, -1, 1, -1, -1, 1, -1, 1, 1, -1, -1, 1, -1, -1	-5	BP
GO:0048935	peripheral nervous system neuron develop...	6	5	1.37	0.00296	ENSMUSG00000020396, ENSMUSG00000042258, ENSMUSG00000043342, ENSMUSG00000045991, ENSMUSG00000048349, ENSMUSG00000050368	ENSMUSG00000020396, ENSMUSG00000043342, ENSMUSG00000045991, ENSMUSG00000048349, ENSMUSG00000050368	Nefh, Isl1, Hoxd9, Onecut2, Pou4f1, Hoxd10	Nefh, Hoxd9, Onecut2, Pou4f1, Hoxd10	-1, -1, -1, -1, -1	-5	BP
GO:0060592	mammary gland formation	5	5	1.14	0.00061	ENSMUSG00000000093, ENSMUSG00000004872, ENSMUSG00000018604, ENSMUSG00000021732, ENSMUSG00000030849	ENSMUSG00000000093, ENSMUSG00000004872, ENSMUSG00000018604, ENSMUSG00000021732, ENSMUSG00000030849	Tbx2, Pax3, Tbx3, Fgf10, Fgfr2	Tbx2, Pax3, Tbx3, Fgf10, Fgfr2	-1, -1, -1, -1, -1	-5	BP
GO:2000725	regulation of cardiac muscle cell differ...	10	7	2.28	0.00194	ENSMUSG00000005124, ENSMUSG00000005583, ENSMUSG00000020542, ENSMUSG00000022371, ENSMUSG00000024011, ENSMUSG00000024868, ENSMUSG00000027358, ENSMUSG00000035283, ENSMUSG00000036158, ENSMUSG00000074934	ENSMUSG00000005124, ENSMUSG00000005583, ENSMUSG00000020542, ENSMUSG00000022371, ENSMUSG00000024011, ENSMUSG00000027358, ENSMUSG00000036158	Wisp1, Mef2c, Myocd, Col14a1, Pi16, Dkk1, Bmp2, Adrb1, Prickle1, Grem1	Wisp1, Mef2c, Myocd, Col14a1, Pi16, Bmp2, Prickle1	-1, 1, -1, -1, -1, -1, -1	-5	BP
GO:0001228	transcriptional activator activity, RNA ...	131	57	29.71	0.0087	ENSMUSG00000000567, ENSMUSG00000000938, ENSMUSG00000001493, ENSMUSG00000001497, ENSMUSG00000001655, ENSMUSG00000001656, ENSMUSG00000001911, ENSMUSG00000002983, ENSMUSG00000003032, ENSMUSG00000003282, ENSMUSG00000004043, ENSMUSG00000005148, ENSMUSG00000005583, ENSMUSG00000005836, ENSMUSG00000005917, ENSMUSG00000008398, ENSMUSG00000009097, ENSMUSG00000010476, ENSMUSG00000012520, ENSMUSG00000014030,…	ENSMUSG00000000567, ENSMUSG00000000938, ENSMUSG00000001493, ENSMUSG00000001497, ENSMUSG00000001655, ENSMUSG00000001656, ENSMUSG00000003282, ENSMUSG00000005148, ENSMUSG00000005583, ENSMUSG00000005917, ENSMUSG00000010476, ENSMUSG00000014030, ENSMUSG00000019768, ENSMUSG00000019803, ENSMUSG00000019982, ENSMUSG00000020160, ENSMUSG00000020542, ENSMUSG00000021359, ENSMUSG00000021743, ENSMUSG00000021848,…	Sox9, Hoxa10, Meox1, Pax9, Hoxc13, Hoxc11, Nfix, Relb, Klf4, Plag1, Stat5a, Klf5, Mef2c, Gata6, Otx1, Elk3, Tbx1, Ebf3, Phox2b, Pax5, Arnt2, Fli1, Wt1, Mybl2, Mafk, Irf1, Esr1, Nr2e1, Plagl1, Myb, Meis1, Rel, Myocd, Grhl1, Six6, Tfap2a, Fezf2, Otx2, Ebf2, Runx1, Nr4a1, Dlx2, Tfeb, Six2, Epas1, Nfkb2, Ddit3, Sox17, Tfap2b, Esrrg, Barhl1, Nr4a2, Pax8, Hoxd8, Pax6, Creb3l1, Nkx2-2, Nfatc2, Creb3l4, …	Sox9, Hoxa10, Meox1, Pax9, Hoxc13, Hoxc11, Plag1, Klf5, Mef2c, Otx1, Ebf3, Pax5, Esr1, Nr2e1, Myb, Meis1, Myocd, Tfap2a, Fezf2, Otx2, Ebf2, Dlx2, Six2, Tfap2b, Barhl1, Nr4a2, Pax8, Hoxd8, Pax6, Zbtb7b, Trp73, Dlx5, Pou4f2, Irx6, Lmo2, Scx, Batf, Neurod1, Glis1, Meox2, Alx1, Neurod6, Hoxa7, Hoxa5, Neurod2, Hoxb5, Six3, Runx2, Alx4, Foxf1, Onecut2, Pou4f1, Msx1, Gsx1, Ebf1, Sox2, Sox1	1, -1, -1, -1, -1, -1, -1, -1, 1, 1, -1, -1, -1, 1, 1, -1, -1, 1, 1, 1, -1, 1, 1, 1, -1, 1, -1, -1, 1, -1, 1, 1, -1, -1, -1, -1, 1, 1, -1, -1, 1, 1, -1, -1, 1, -1, 1, -1, 1, -1, -1, -1, 1, 1, -1, 1, 1	-5	MF
GO:0014015	positive regulation of gliogenesis	20	10	4.56	0.00688	ENSMUSG00000003282, ENSMUSG00000010086, ENSMUSG00000020774, ENSMUSG00000026249, ENSMUSG00000027358, ENSMUSG00000027434, ENSMUSG00000027995, ENSMUSG00000029026, ENSMUSG00000032554, ENSMUSG00000035187, ENSMUSG00000035946, ENSMUSG00000036634, ENSMUSG00000041309, ENSMUSG00000041736, ENSMUSG00000044519, ENSMUSG00000048078, ENSMUSG00000062078, ENSMUSG00000065485, ENSMUSG00000068748, ENSMUSG00000086509	ENSMUSG00000003282, ENSMUSG00000020774, ENSMUSG00000027358, ENSMUSG00000029026, ENSMUSG00000032554, ENSMUSG00000035187, ENSMUSG00000035946, ENSMUSG00000041309, ENSMUSG00000048078, ENSMUSG00000068748	Plag1, Rnf112, Aspa, Serpine2, Bmp2, Nkx2-2, Tlr2, Trp73, Trf, Nkx6-1, Gsx2, Mag, Nkx6-2, Tspo, Zfp488, Tenm4, Qk, Mir219a-2, Ptprz1, Nkx2-2os	Plag1, Aspa, Bmp2, Trp73, Trf, Nkx6-1, Gsx2, Nkx6-2, Tenm4, Ptprz1	-1, -1, -1, 1, -1, -1, 1, -1, -1, 1	-4	BP
GO:0021546	rhombomere development	7	6	1.59	0.00078	ENSMUSG00000014704, ENSMUSG00000027168, ENSMUSG00000029844, ENSMUSG00000034486, ENSMUSG00000048763, ENSMUSG00000074622, ENSMUSG00000075588	ENSMUSG00000014704, ENSMUSG00000027168, ENSMUSG00000029844, ENSMUSG00000034486, ENSMUSG00000048763, ENSMUSG00000075588	Hoxa2, Pax6, Hoxa1, Gbx2, Hoxb3, Mafb, Hoxb2	Hoxa2, Pax6, Hoxa1, Gbx2, Hoxb3, Hoxb2	-1, 1, -1, -1, -1, -1	-4	BP
GO:0045665	negative regulation of neuron differenti...	73	28	16.63	0.00181	ENSMUSG00000000120, ENSMUSG00000000125, ENSMUSG00000000567, ENSMUSG00000000627, ENSMUSG00000000861, ENSMUSG00000006711, ENSMUSG00000012520, ENSMUSG00000014158, ENSMUSG00000014704, ENSMUSG00000015829, ENSMUSG00000019647, ENSMUSG00000019803, ENSMUSG00000020160, ENSMUSG00000020950, ENSMUSG00000021379, ENSMUSG00000021451, ENSMUSG00000021701, ENSMUSG00000021743, ENSMUSG00000021904, ENSMUSG00000022122,…	ENSMUSG00000000120, ENSMUSG00000000125, ENSMUSG00000000567, ENSMUSG00000014704, ENSMUSG00000019803, ENSMUSG00000020160, ENSMUSG00000020950, ENSMUSG00000021451, ENSMUSG00000021743, ENSMUSG00000022122, ENSMUSG00000023206, ENSMUSG00000025216, ENSMUSG00000025375, ENSMUSG00000027168, ENSMUSG00000027500, ENSMUSG00000028780, ENSMUSG00000028977, ENSMUSG00000029026, ENSMUSG00000030657, ENSMUSG00000031734,…	Ngfr, Wnt3, Sox9, Sema4f, Bcl11a, D130043K22Rik, Phox2b, Trpv4, Hoxa2, Tnr, Sema6a, Nr2e1, Meis1, Foxg1, Id4, Sema4d, Plk2, Fezf2, Sema3g, Ednrb, Il15ra, Nfatc4, Slit1, Lbx1, Aatk, Lmx1a, Pax6, Nkx2-2, Stmn2, Sema4a, Epha7, Dab1, Sema3c, Sema3a, Cdk5, Casz1, Draxin, Trp73, Sema4b, Xylt1, Fgf13, Nlgn3, Arhgap4, Irx3, Thy1, Dixdc1, Isl2, Inpp5j, Sema3f, Mag, Sema6c, Six3, Ptger3, Sema3d, Hey1, Tlx3…	Ngfr, Wnt3, Sox9, Hoxa2, Nr2e1, Meis1, Foxg1, Sema4d, Fezf2, Ednrb, Il15ra, Lbx1, Aatk, Pax6, Stmn2, Sema3c, Casz1, Trp73, Xylt1, Irx3, Thy1, Isl2, Six3, Tlx3, Sema3e, Cntn4, Ptprz1, Sox2	-1, -1, 1, -1, 1, -1, 1, -1, 1, 1, -1, -1, -1, 1, 1, -1, -1, 1, 1, -1, -1, -1, 1, -1, -1, -1, 1, 1	-4	BP
GO:0055021	regulation of cardiac muscle tissue grow...	14	8	3.19	0.00559	ENSMUSG00000000093, ENSMUSG00000005124, ENSMUSG00000005583, ENSMUSG00000005836, ENSMUSG00000019942, ENSMUSG00000021974, ENSMUSG00000022371, ENSMUSG00000024011, ENSMUSG00000024990, ENSMUSG00000029026, ENSMUSG00000030849, ENSMUSG00000031965, ENSMUSG00000035283, ENSMUSG00000053137	ENSMUSG00000000093, ENSMUSG00000005124, ENSMUSG00000005583, ENSMUSG00000022371, ENSMUSG00000024011, ENSMUSG00000024990, ENSMUSG00000029026, ENSMUSG00000030849	Tbx2, Wisp1, Mef2c, Gata6, Cdk1, Fgf9, Col14a1, Pi16, Rbp4, Trp73, Fgfr2, Tbx20, Adrb1, Mapk11	Tbx2, Wisp1, Mef2c, Col14a1, Pi16, Rbp4, Trp73, Fgfr2	-1, -1, 1, -1, -1, -1, 1, -1	-4	BP
GO:0060350	endochondral bone morphogenesis	24	14	5.47	0.00591	ENSMUSG00000000567, ENSMUSG00000001506, ENSMUSG00000002881, ENSMUSG00000005583, ENSMUSG00000014813, ENSMUSG00000017491, ENSMUSG00000022483, ENSMUSG00000024039, ENSMUSG00000026147, ENSMUSG00000026241, ENSMUSG00000027833, ENSMUSG00000028766, ENSMUSG00000029755, ENSMUSG00000034161, ENSMUSG00000036356, ENSMUSG00000038210, ENSMUSG00000039153, ENSMUSG00000040533, ENSMUSG00000042499, ENSMUSG00000045672,…	ENSMUSG00000000567, ENSMUSG00000005583, ENSMUSG00000022483, ENSMUSG00000026147, ENSMUSG00000027833, ENSMUSG00000028766, ENSMUSG00000029755, ENSMUSG00000034161, ENSMUSG00000036356, ENSMUSG00000038210, ENSMUSG00000039153, ENSMUSG00000040533, ENSMUSG00000042499, ENSMUSG00000045672	Sox9, Col1a1, Nab1, Mef2c, Stc1, Rarb, Col2a1, Cbs, Col9a1, Nppc, Shox2, Alpl, Dlx5, Scx, Csgalnact1, Hoxa11, Runx2, Matn1, Hoxd11, Col27a1, Pthlh, Mmp13, Fgf18, Serpinh1	Sox9, Mef2c, Col2a1, Col9a1, Shox2, Alpl, Dlx5, Scx, Csgalnact1, Hoxa11, Runx2, Matn1, Hoxd11, Col27a1	1, 1, -1, -1, 1, 1, 1, -1, -1, -1, -1, -1, -1, -1	-4	BP
GO:0060351	cartilage development involved in endoch...	15	8	3.42	0.00961	ENSMUSG00000000567, ENSMUSG00000001506, ENSMUSG00000014813, ENSMUSG00000017491, ENSMUSG00000022483, ENSMUSG00000024039, ENSMUSG00000026147, ENSMUSG00000026241, ENSMUSG00000027833, ENSMUSG00000038210, ENSMUSG00000040533, ENSMUSG00000042499, ENSMUSG00000045672, ENSMUSG00000050578, ENSMUSG00000070436	ENSMUSG00000000567, ENSMUSG00000022483, ENSMUSG00000026147, ENSMUSG00000027833, ENSMUSG00000038210, ENSMUSG00000040533, ENSMUSG00000042499, ENSMUSG00000045672	Sox9, Col1a1, Stc1, Rarb, Col2a1, Cbs, Col9a1, Nppc, Shox2, Hoxa11, Matn1, Hoxd11, Col27a1, Mmp13, Serpinh1	Sox9, Col2a1, Col9a1, Shox2, Hoxa11, Matn1, Hoxd11, Col27a1	1, -1, -1, 1, -1, -1, -1, -1	-4	BP
GO:0001077	transcriptional activator activity, RNA ...	94	42	21.32	1.4e-06	ENSMUSG00000000567, ENSMUSG00000000938, ENSMUSG00000001493, ENSMUSG00000001655, ENSMUSG00000001656, ENSMUSG00000002983, ENSMUSG00000003032, ENSMUSG00000003282, ENSMUSG00000004043, ENSMUSG00000005148, ENSMUSG00000005583, ENSMUSG00000005917, ENSMUSG00000008398, ENSMUSG00000010476, ENSMUSG00000012520, ENSMUSG00000014030, ENSMUSG00000015709, ENSMUSG00000016087, ENSMUSG00000016458, ENSMUSG00000017861,…	ENSMUSG00000000567, ENSMUSG00000000938, ENSMUSG00000001493, ENSMUSG00000001655, ENSMUSG00000001656, ENSMUSG00000003282, ENSMUSG00000005148, ENSMUSG00000005583, ENSMUSG00000005917, ENSMUSG00000010476, ENSMUSG00000014030, ENSMUSG00000019768, ENSMUSG00000019803, ENSMUSG00000019982, ENSMUSG00000020160, ENSMUSG00000020542, ENSMUSG00000021359, ENSMUSG00000021848, ENSMUSG00000022053, ENSMUSG00000024134,…	Sox9, Hoxa10, Meox1, Hoxc13, Hoxc11, Relb, Klf4, Plag1, Stat5a, Klf5, Mef2c, Otx1, Elk3, Ebf3, Phox2b, Pax5, Arnt2, Fli1, Wt1, Mybl2, Irf1, Esr1, Nr2e1, Myb, Meis1, Myocd, Grhl1, Tfap2a, Otx2, Ebf2, Nr4a1, Tfeb, Six2, Epas1, Nfkb2, Ddit3, Tfap2b, Barhl1, Nr4a2, Pax8, Pax6, Creb3l1, Nfatc2, Lef1, Pitx2, Zbtb7b, Nr4a3, Tfap2c, Trp73, Dlx5, Elf4, Pou4f2, Pgr, Tbx20, Zic1, Batf, Neurod1, Mitf, Foxa1,…	Sox9, Hoxa10, Meox1, Hoxc13, Hoxc11, Plag1, Klf5, Mef2c, Otx1, Ebf3, Pax5, Esr1, Nr2e1, Myb, Meis1, Myocd, Tfap2a, Otx2, Ebf2, Six2, Tfap2b, Barhl1, Nr4a2, Pax8, Pax6, Zbtb7b, Trp73, Dlx5, Pou4f2, Batf, Neurod1, Meox2, Neurod6, Hoxa7, Hoxa5, Runx2, Onecut2, Pou4f1, Gsx1, Ebf1, Sox2, Sox1	1, -1, -1, -1, -1, -1, -1, 1, 1, -1, -1, -1, 1, 1, -1, -1, 1, 1, -1, 1, 1, -1, 1, -1, 1, -1, 1, 1, -1, 1, 1, -1, 1, -1, -1, -1, -1, -1, 1, -1, 1, 1	-4	MF
GO:0001756	somitogenesis	23	11	5.24	0.00706	ENSMUSG00000001493, ENSMUSG00000002459, ENSMUSG00000004872, ENSMUSG00000010609, ENSMUSG00000018698, ENSMUSG00000021464, ENSMUSG00000021848, ENSMUSG00000024868, ENSMUSG00000025491, ENSMUSG00000027985, ENSMUSG00000031548, ENSMUSG00000032402, ENSMUSG00000032419, ENSMUSG00000035403, ENSMUSG00000036144, ENSMUSG00000037034, ENSMUSG00000042812, ENSMUSG00000046714, ENSMUSG00000047897, ENSMUSG00000048138,…	ENSMUSG00000001493, ENSMUSG00000004872, ENSMUSG00000018698, ENSMUSG00000021848, ENSMUSG00000031548, ENSMUSG00000032419, ENSMUSG00000035403, ENSMUSG00000036144, ENSMUSG00000042812, ENSMUSG00000059246, ENSMUSG00000068079	Meox1, Rgs20, Pax3, Psen2, Lhx1, Ror2, Otx2, Dkk1, Ifitm1, Lef1, Sfrp1, Smad3, Tbx18, Crb2, Meox2, Pax1, Foxf1, Foxc2, Ripply2, Dmrt2, Foxb1, Tcf15, Nrarp	Meox1, Pax3, Lhx1, Otx2, Sfrp1, Tbx18, Crb2, Meox2, Foxf1, Foxb1, Tcf15	-1, -1, -1, 1, 1, 1, 1, -1, -1, -1, -1	-3	BP
GO:0008344	adult locomotory behavior	36	15	8.2	0.00861	ENSMUSG00000000263, ENSMUSG00000006782, ENSMUSG00000011751, ENSMUSG00000020963, ENSMUSG00000021478, ENSMUSG00000021919, ENSMUSG00000022076, ENSMUSG00000022523, ENSMUSG00000023064, ENSMUSG00000023826, ENSMUSG00000025232, ENSMUSG00000026317, ENSMUSG00000026826, ENSMUSG00000027568, ENSMUSG00000027859, ENSMUSG00000028328, ENSMUSG00000028519, ENSMUSG00000030077, ENSMUSG00000032259, ENSMUSG00000032368,…	ENSMUSG00000000263, ENSMUSG00000006782, ENSMUSG00000020963, ENSMUSG00000021478, ENSMUSG00000022076, ENSMUSG00000023064, ENSMUSG00000026826, ENSMUSG00000027568, ENSMUSG00000028328, ENSMUSG00000030077, ENSMUSG00000042372, ENSMUSG00000043342, ENSMUSG00000050368, ENSMUSG00000056648, ENSMUSG00000067724	Glra1, Cnp, Sptbn4, Tshr, Drd1, Chat, Klhl1, Fgf12, Sncg, Park2, Hexa, Cln8, Nr4a2, Ntsr1, Ngf, Tmod1, Dab1, Chl1, Drd2, Zic1, Lgi4, Pbx3, Atp1a3, Dmrt3, Hoxd9, Slitrk6, Prex2, Hoxd10, Pcdh15, Cntn2, Hoxb8, En1, Cend1, Kcnma1, Gbx1, Htra2	Glra1, Cnp, Tshr, Drd1, Klhl1, Sncg, Nr4a2, Ntsr1, Tmod1, Chl1, Dmrt3, Hoxd9, Hoxd10, Hoxb8, Gbx1	-1, -1, 1, 1, -1, -1, 1, 1, -1, 1, 1, -1, -1, -1, -1	-3	BP
GO:0048665	neuron fate specification	19	15	4.33	0.00241	ENSMUSG00000005503, ENSMUSG00000022484, ENSMUSG00000025216, ENSMUSG00000025932, ENSMUSG00000026934, ENSMUSG00000027168, ENSMUSG00000027434, ENSMUSG00000032318, ENSMUSG00000035187, ENSMUSG00000035451, ENSMUSG00000035946, ENSMUSG00000040610, ENSMUSG00000041309, ENSMUSG00000042258, ENSMUSG00000042372, ENSMUSG00000047143, ENSMUSG00000048349, ENSMUSG00000050368, ENSMUSG00000096014	ENSMUSG00000022484, ENSMUSG00000025216, ENSMUSG00000025932, ENSMUSG00000026934, ENSMUSG00000027168, ENSMUSG00000032318, ENSMUSG00000035187, ENSMUSG00000035946, ENSMUSG00000040610, ENSMUSG00000041309, ENSMUSG00000042372, ENSMUSG00000047143, ENSMUSG00000048349, ENSMUSG00000050368, ENSMUSG00000096014	Evx1, Hoxc10, Lbx1, Eya1, Lhx3, Pax6, Nkx2-2, Isl2, Nkx6-1, Foxa1, Gsx2, Tlx3, Nkx6-2, Isl1, Dmrt3, Dmrta2, Pou4f1, Hoxd10, Sox1	Hoxc10, Lbx1, Eya1, Lhx3, Pax6, Isl2, Nkx6-1, Gsx2, Tlx3, Nkx6-2, Dmrt3, Dmrta2, Pou4f1, Hoxd10, Sox1	-1, -1, 1, -1, 1, -1, -1, 1, -1, -1, 1, 1, -1, -1, 1	-3	BP
GO:0050954	sensory perception of mechanical stimulu...	69	25	15.72	0.0074	ENSMUSG00000001249, ENSMUSG00000001506, ENSMUSG00000002504, ENSMUSG00000002799, ENSMUSG00000009097, ENSMUSG00000011751, ENSMUSG00000019843, ENSMUSG00000019935, ENSMUSG00000020704, ENSMUSG00000020953, ENSMUSG00000021217, ENSMUSG00000021359, ENSMUSG00000021636, ENSMUSG00000021779, ENSMUSG00000022114, ENSMUSG00000022483, ENSMUSG00000024034, ENSMUSG00000024211, ENSMUSG00000024330, ENSMUSG00000024749,…	ENSMUSG00000019935, ENSMUSG00000020953, ENSMUSG00000021359, ENSMUSG00000022483, ENSMUSG00000024330, ENSMUSG00000024798, ENSMUSG00000026805, ENSMUSG00000028072, ENSMUSG00000029844, ENSMUSG00000030209, ENSMUSG00000030905, ENSMUSG00000031688, ENSMUSG00000032419, ENSMUSG00000032769, ENSMUSG00000039488, ENSMUSG00000039529, ENSMUSG00000041482, ENSMUSG00000041730, ENSMUSG00000043850, ENSMUSG00000048707,…	Hpn, Col1a1, Slc9a3r2, Jag2, Tbx1, Sptbn4, Fyn, Slc17a8, Asic2, Coch, Tshz3, Tfap2a, Marveld2, Thrb, Spry2, Col2a1, Tmprss3, Grm8, Col11a2, Tmc1, Htr7, Hexa, Serpine2, Barhl1, Slc52a3, Col11a1, Ntrk1, Slc26a5, Dfna5, Hoxa1, Grin2b, Atp2b2, Myh14, Myo7a, Crym, Pou4f2, Tbx18, Trpa1, Myo6, Otoa, Htr2a, Dcdc2a, Fam65b, Mcoln3, Icam1, Tecta, Whrn, Wfs1, Cntn5, Atp8b1, Piezo2, Prrxl1, Myo15, Clrn1, Sli…	Slc17a8, Coch, Tfap2a, Col2a1, Col11a2, Htr7, Barhl1, Ntrk1, Hoxa1, Grin2b, Crym, Pou4f2, Tbx18, Trpa1, Cntn5, Atp8b1, Piezo2, Prrxl1, Clrn1, Tprn, Tmie, Gabra5, Gjc3, Srrm4, Sox2	1, 1, 1, -1, -1, -1, -1, -1, -1, 1, 1, -1, 1, 1, 1, -1, -1, -1, -1, -1, -1, 1, -1, 1, 1	-3	BP
GO:0055026	negative regulation of cardiac muscle ti...	7	5	1.59	0.00841	ENSMUSG00000024011, ENSMUSG00000024868, ENSMUSG00000024990, ENSMUSG00000027358, ENSMUSG00000029026, ENSMUSG00000036158, ENSMUSG00000053137	ENSMUSG00000024011, ENSMUSG00000024990, ENSMUSG00000027358, ENSMUSG00000029026, ENSMUSG00000036158	Pi16, Dkk1, Rbp4, Bmp2, Trp73, Prickle1, Mapk11	Pi16, Rbp4, Bmp2, Trp73, Prickle1	-1, -1, -1, 1, -1	-3	BP
GO:0060040	retinal bipolar neuron differentiation	6	5	1.37	0.00296	ENSMUSG00000018654, ENSMUSG00000021239, ENSMUSG00000025128, ENSMUSG00000028977, ENSMUSG00000031737, ENSMUSG00000031738	ENSMUSG00000018654, ENSMUSG00000021239, ENSMUSG00000028977, ENSMUSG00000031737, ENSMUSG00000031738	Ikzf1, Vsx2, Bhlhe22, Casz1, Irx5, Irx6	Ikzf1, Vsx2, Casz1, Irx5, Irx6	1, -1, -1, -1, -1	-3	BP
GO:0060272	embryonic skeletal joint morphogenesis	7	5	1.59	0.00841	ENSMUSG00000001656, ENSMUSG00000010051, ENSMUSG00000022483, ENSMUSG00000027833, ENSMUSG00000038210, ENSMUSG00000042499, ENSMUSG00000048387	ENSMUSG00000001656, ENSMUSG00000022483, ENSMUSG00000027833, ENSMUSG00000038210, ENSMUSG00000042499	Hoxc11, Hyal1, Col2a1, Shox2, Hoxa11, Hoxd11, Osr1	Hoxc11, Col2a1, Shox2, Hoxa11, Hoxd11	-1, -1, 1, -1, -1	-3	BP
GO:0060442	branching involved in prostate gland mor...	6	5	1.37	0.00296	ENSMUSG00000005087, ENSMUSG00000019768, ENSMUSG00000030849, ENSMUSG00000031548, ENSMUSG00000038203, ENSMUSG00000049604	ENSMUSG00000019768, ENSMUSG00000030849, ENSMUSG00000031548, ENSMUSG00000038203, ENSMUSG00000049604	Cd44, Esr1, Fgfr2, Sfrp1, Hoxa13, Hoxb13	Esr1, Fgfr2, Sfrp1, Hoxa13, Hoxb13	-1, -1, 1, -1, -1	-3	BP
GO:0005883	neurofilament	7	5	1.6	0.00844	ENSMUSG00000020396, ENSMUSG00000022054, ENSMUSG00000022055, ENSMUSG00000023484, ENSMUSG00000034336, ENSMUSG00000037295, ENSMUSG00000090223	ENSMUSG00000020396, ENSMUSG00000022055, ENSMUSG00000023484, ENSMUSG00000037295, ENSMUSG00000090223	Nefh, Nefm, Nefl, Prph, Ina, Ldlrap1, Pcp4	Nefh, Nefl, Prph, Ldlrap1, Pcp4	-1, -1, -1, -1, 1	-3	CC
GO:0009925	basal plasma membrane	12	7	2.74	0.00832	ENSMUSG00000004655, ENSMUSG00000015452, ENSMUSG00000016494, ENSMUSG00000020681, ENSMUSG00000020758, ENSMUSG00000022770, ENSMUSG00000027111, ENSMUSG00000030737, ENSMUSG00000032554, ENSMUSG00000036353, ENSMUSG00000037295, ENSMUSG00000039115	ENSMUSG00000004655, ENSMUSG00000020681, ENSMUSG00000020758, ENSMUSG00000030737, ENSMUSG00000032554, ENSMUSG00000037295, ENSMUSG00000039115	Aqp1, Ager, Cd34, Ace, Itgb4, Dlg1, Itga6, Slco2b1, Trf, P2ry12, Ldlrap1, Itga9	Aqp1, Ace, Itgb4, Slco2b1, Trf, Ldlrap1, Itga9	1, 1, -1, -1, -1, -1, -1	-3	CC
GO:0000978	RNA polymerase II core promoter proximal...	118	49	26.76	2.7e-06	ENSMUSG00000000093, ENSMUSG00000000247, ENSMUSG00000000861, ENSMUSG00000000938, ENSMUSG00000001156, ENSMUSG00000001493, ENSMUSG00000001656, ENSMUSG00000002983, ENSMUSG00000003282, ENSMUSG00000004231, ENSMUSG00000005148, ENSMUSG00000005373, ENSMUSG00000005583, ENSMUSG00000005917, ENSMUSG00000008398, ENSMUSG00000010476, ENSMUSG00000012520, ENSMUSG00000014030, ENSMUSG00000014704, ENSMUSG00000015709,…	ENSMUSG00000000093, ENSMUSG00000000247, ENSMUSG00000000938, ENSMUSG00000001493, ENSMUSG00000001656, ENSMUSG00000003282, ENSMUSG00000004231, ENSMUSG00000005148, ENSMUSG00000005583, ENSMUSG00000005917, ENSMUSG00000010476, ENSMUSG00000014030, ENSMUSG00000014704, ENSMUSG00000018604, ENSMUSG00000019768, ENSMUSG00000019982, ENSMUSG00000020160, ENSMUSG00000021359, ENSMUSG00000021743, ENSMUSG00000021848,…	Tbx2, Lhx2, Bcl11a, Hoxa10, Mxd1, Meox1, Hoxc11, Relb, Plag1, Pax2, Klf5, Mlxipl, Mef2c, Otx1, Elk3, Ebf3, Phox2b, Pax5, Hoxa2, Arnt2, Fli1, Rbpjl, Etv4, Mybl2, Tbx3, Irf1, Esr1, Myb, Meis1, Grhl1, Nr1d1, Per1, Tfap2a, Msx2, Fezf2, Otx2, Ebf2, Ets2, Nfatc4, Tfeb, Foxp4, Six2, Mbd2, Hhex, Nfkb2, Gli1, Ddit3, Stat1, Mnda, Atf3, Nr4a2, Pax8, Pax6, Nfatc2, Tbx15, Lef1, Pitx2, Zbtb7b, Nr4a3, Trp73, Fo…	Tbx2, Lhx2, Hoxa10, Meox1, Hoxc11, Plag1, Pax2, Klf5, Mef2c, Otx1, Ebf3, Pax5, Hoxa2, Tbx3, Esr1, Myb, Meis1, Tfap2a, Fezf2, Otx2, Ebf2, Six2, Gli1, Nr4a2, Pax8, Pax6, Tbx15, Zbtb7b, Trp73, Fezf1, Dlx5, Pou4f2, Tbx18, Batf, Neurod1, Nkx6-1, Meox2, Neurod6, Hoxa7, Hoxa5, Runx2, Nkx6-2, Onecut2, Helt, Gsx1, Ebf1, Ddn, Insm1, Sox1	-1, 1, -1, -1, -1, -1, -1, -1, 1, 1, -1, -1, -1, -1, -1, 1, -1, 1, 1, 1, -1, 1, -1, 1, -1, 1, 1, -1, 1, 1, 1, -1, 1, 1, 1, -1, -1, 1, -1, -1, -1, -1, -1, 1, 1, -1, 1, 1, 1	-3	MF
GO:0005520	insulin-like growth factor binding	10	7	2.27	0.0019	ENSMUSG00000005124, ENSMUSG00000005533, ENSMUSG00000024074, ENSMUSG00000025213, ENSMUSG00000026185, ENSMUSG00000029096, ENSMUSG00000035551, ENSMUSG00000036256, ENSMUSG00000037362, ENSMUSG00000042379	ENSMUSG00000005124, ENSMUSG00000026185, ENSMUSG00000029096, ENSMUSG00000035551, ENSMUSG00000036256, ENSMUSG00000037362, ENSMUSG00000042379	Wisp1, Igf1r, Crim1, Kazald1, Igfbp5, Htra3, Igfbpl1, Igfbp7, Nov, Esm1	Wisp1, Igfbp5, Htra3, Igfbpl1, Igfbp7, Nov, Esm1	-1, -1, -1, 1, -1, 1, -1	-3	MF
GO:0008201	heparin binding	45	19	10.2	0.0026	ENSMUSG00000005124, ENSMUSG00000006651, ENSMUSG00000015354, ENSMUSG00000015452, ENSMUSG00000019936, ENSMUSG00000021390, ENSMUSG00000021466, ENSMUSG00000021702, ENSMUSG00000021732, ENSMUSG00000021974, ENSMUSG00000022523, ENSMUSG00000022665, ENSMUSG00000022766, ENSMUSG00000022894, ENSMUSG00000023886, ENSMUSG00000024486, ENSMUSG00000025020, ENSMUSG00000025969, ENSMUSG00000026249, ENSMUSG00000026479,…	ENSMUSG00000005124, ENSMUSG00000019936, ENSMUSG00000021390, ENSMUSG00000021732, ENSMUSG00000023886, ENSMUSG00000029816, ENSMUSG00000030849, ENSMUSG00000031548, ENSMUSG00000031825, ENSMUSG00000033327, ENSMUSG00000036585, ENSMUSG00000037362, ENSMUSG00000041193, ENSMUSG00000043822, ENSMUSG00000049001, ENSMUSG00000050069, ENSMUSG00000053846, ENSMUSG00000055409, ENSMUSG00000056427	Wisp1, Aplp1, Pcolce2, Ager, Epyc, Ogn, Ptch1, Thbs4, Fgf10, Fgf9, Fgf12, Ccdc80, Serpind1, Adamts5, Smoc2, Hbegf, Slit1, Nrp2, Serpine2, Lamc2, Serpinc1, Col5a1, Pf4, Gpnmb, Ptn, NA, Fgfr2, Sfrp1, Crispld2, Tnxb, Adamts15, Ccl2, Fgf1, Nov, Pla2g5, Prelp, Ecm2, Adamtsl5, Ndnf, Grem2, Lipg, Nell1, Slit3, Col25a1, Gm4980	Wisp1, Epyc, Ogn, Fgf10, Smoc2, Gpnmb, Fgfr2, Sfrp1, Crispld2, Tnxb, Fgf1, Nov, Pla2g5, Adamtsl5, Ndnf, Grem2, Lipg, Nell1, Slit3	-1, 1, 1, -1, -1, 1, -1, 1, -1, -1, -1, 1, 1, -1, 1, -1, 1, -1, -1	-3	MF
GO:0001656	metanephros development	32	14	7.29	0.00663	ENSMUSG00000000567, ENSMUSG00000001656, ENSMUSG00000004231, ENSMUSG00000015750, ENSMUSG00000016458, ENSMUSG00000021466, ENSMUSG00000021732, ENSMUSG00000022144, ENSMUSG00000024134, ENSMUSG00000025856, ENSMUSG00000025932, ENSMUSG00000026976, ENSMUSG00000027204, ENSMUSG00000029231, ENSMUSG00000030110, ENSMUSG00000034687, ENSMUSG00000036856, ENSMUSG00000037211, ENSMUSG00000038210, ENSMUSG00000038418,…	ENSMUSG00000000567, ENSMUSG00000001656, ENSMUSG00000004231, ENSMUSG00000021732, ENSMUSG00000024134, ENSMUSG00000025932, ENSMUSG00000026976, ENSMUSG00000030110, ENSMUSG00000037211, ENSMUSG00000038210, ENSMUSG00000042499, ENSMUSG00000045515, ENSMUSG00000051159, ENSMUSG00000055653	Sox9, Hoxc11, Pax2, Aph1a, Wt1, Ptch1, Fgf10, Gdnf, Six2, Pdgfa, Eya1, Pax8, Fbn1, Pdgfra, Ret, Fras1, Wnt4, Spry1, Hoxa11, Egr1, Hoxd11, Fmn1, Pou3f3, Tcf21, Foxc2, Osr1, Lgr4, Cited1, Gpc3, Agtr2, Grem1, Foxd1	Sox9, Hoxc11, Pax2, Fgf10, Six2, Eya1, Pax8, Ret, Spry1, Hoxa11, Hoxd11, Pou3f3, Cited1, Gpc3	1, -1, -1, -1, 1, 1, -1, -1, 1, -1, -1, 1, 1, -1	-2	BP
GO:0001708	cell fate specification	38	26	8.66	0.00088	ENSMUSG00000000567, ENSMUSG00000004231, ENSMUSG00000005503, ENSMUSG00000009097, ENSMUSG00000010609, ENSMUSG00000019960, ENSMUSG00000021466, ENSMUSG00000021848, ENSMUSG00000022484, ENSMUSG00000024134, ENSMUSG00000024868, ENSMUSG00000025216, ENSMUSG00000025902, ENSMUSG00000025932, ENSMUSG00000026934, ENSMUSG00000027168, ENSMUSG00000027434, ENSMUSG00000028681, ENSMUSG00000032318, ENSMUSG00000032446,…	ENSMUSG00000000567, ENSMUSG00000004231, ENSMUSG00000019960, ENSMUSG00000021848, ENSMUSG00000022484, ENSMUSG00000024134, ENSMUSG00000025216, ENSMUSG00000025932, ENSMUSG00000026934, ENSMUSG00000027168, ENSMUSG00000028681, ENSMUSG00000032318, ENSMUSG00000032446, ENSMUSG00000035187, ENSMUSG00000035946, ENSMUSG00000038203, ENSMUSG00000038210, ENSMUSG00000040610, ENSMUSG00000041309, ENSMUSG00000042372,…	Sox9, Pax2, Evx1, Tbx1, Psen2, Dusp6, Ptch1, Otx2, Hoxc10, Six2, Dkk1, Lbx1, Sox17, Eya1, Lhx3, Pax6, Nkx2-2, Ptch2, Isl2, Eomes, Nkx6-1, Foxa1, Gsx2, Cdon, Hoxa13, Hoxa11, Tlx3, Fzd7, Nkx6-2, Isl1, Dmrt3, Sox18, Dmrta2, Tenm4, Pou4f1, Hoxd10, Sox2, Sox1	Sox9, Pax2, Dusp6, Otx2, Hoxc10, Six2, Lbx1, Eya1, Lhx3, Pax6, Ptch2, Isl2, Eomes, Nkx6-1, Gsx2, Hoxa13, Hoxa11, Tlx3, Nkx6-2, Dmrt3, Dmrta2, Tenm4, Pou4f1, Hoxd10, Sox2, Sox1	1, -1, 1, 1, -1, 1, -1, 1, -1, 1, -1, -1, 1, -1, 1, -1, -1, -1, -1, 1, 1, -1, -1, -1, 1, 1	-2	BP
GO:0021527	spinal cord association neuron different...	8	6	1.82	0.00251	ENSMUSG00000004872, ENSMUSG00000018698, ENSMUSG00000025216, ENSMUSG00000026934, ENSMUSG00000028736, ENSMUSG00000029595, ENSMUSG00000035946, ENSMUSG00000053129	ENSMUSG00000004872, ENSMUSG00000018698, ENSMUSG00000025216, ENSMUSG00000026934, ENSMUSG00000035946, ENSMUSG00000053129	Pax3, Lhx1, Lbx1, Lhx3, Pax7, Lhx5, Gsx2, Gsx1	Pax3, Lhx1, Lbx1, Lhx3, Gsx2, Gsx1	-1, -1, -1, -1, 1, 1	-2	BP
GO:0035115	embryonic forelimb morphogenesis	21	14	4.78	2.09793e-05	ENSMUSG00000000125, ENSMUSG00000000126, ENSMUSG00000004885, ENSMUSG00000013584, ENSMUSG00000014603, ENSMUSG00000018604, ENSMUSG00000021359, ENSMUSG00000021469, ENSMUSG00000027684, ENSMUSG00000027833, ENSMUSG00000030093, ENSMUSG00000038203, ENSMUSG00000038210, ENSMUSG00000038227, ENSMUSG00000039153, ENSMUSG00000040310, ENSMUSG00000042499, ENSMUSG00000043342, ENSMUSG00000048387, ENSMUSG00000048450,…	ENSMUSG00000000125, ENSMUSG00000014603, ENSMUSG00000018604, ENSMUSG00000021359, ENSMUSG00000027833, ENSMUSG00000030093, ENSMUSG00000038203, ENSMUSG00000038210, ENSMUSG00000038227, ENSMUSG00000039153, ENSMUSG00000040310, ENSMUSG00000042499, ENSMUSG00000043342, ENSMUSG00000048450	Wnt3, Wnt9a, Crabp2, Aldh1a2, Alx3, Tbx3, Tfap2a, Msx2, Mecom, Shox2, Wnt7a, Hoxa13, Hoxa11, Hoxa9, Runx2, Alx4, Hoxd11, Hoxd9, Osr1, Msx1, En1	Wnt3, Alx3, Tbx3, Tfap2a, Shox2, Wnt7a, Hoxa13, Hoxa11, Hoxa9, Runx2, Alx4, Hoxd11, Hoxd9, Msx1	-1, 1, -1, 1, 1, 1, -1, -1, -1, -1, 1, -1, -1, 1	-2	BP
GO:0040036	regulation of fibroblast growth factor r...	8	6	1.82	0.00251	ENSMUSG00000000120, ENSMUSG00000019960, ENSMUSG00000022114, ENSMUSG00000030849, ENSMUSG00000036856, ENSMUSG00000037211, ENSMUSG00000039153, ENSMUSG00000064325	ENSMUSG00000000120, ENSMUSG00000019960, ENSMUSG00000030849, ENSMUSG00000037211, ENSMUSG00000039153, ENSMUSG00000064325	Ngfr, Dusp6, Spry2, Fgfr2, Wnt4, Spry1, Runx2, Hhip	Ngfr, Dusp6, Fgfr2, Spry1, Runx2, Hhip	-1, 1, -1, 1, -1, -1	-2	BP
GO:0042481	regulation of odontogenesis	11	8	2.51	0.0006	ENSMUSG00000000120, ENSMUSG00000001497, ENSMUSG00000016494, ENSMUSG00000021359, ENSMUSG00000021388, ENSMUSG00000027358, ENSMUSG00000031616, ENSMUSG00000033227, ENSMUSG00000039153, ENSMUSG00000042372, ENSMUSG00000048450	ENSMUSG00000000120, ENSMUSG00000001497, ENSMUSG00000021359, ENSMUSG00000027358, ENSMUSG00000033227, ENSMUSG00000039153, ENSMUSG00000042372, ENSMUSG00000048450	Ngfr, Pax9, Cd34, Tfap2a, Aspn, Bmp2, Ednra, Wnt6, Runx2, Dmrt3, Msx1	Ngfr, Pax9, Tfap2a, Bmp2, Wnt6, Runx2, Dmrt3, Msx1	-1, -1, 1, -1, -1, -1, 1, 1	-2	BP
GO:0042733	embryonic digit morphogenesis	15	8	3.42	0.00961	ENSMUSG00000000093, ENSMUSG00000001656, ENSMUSG00000001823, ENSMUSG00000018604, ENSMUSG00000021464, ENSMUSG00000021469, ENSMUSG00000030093, ENSMUSG00000034612, ENSMUSG00000037169, ENSMUSG00000038210, ENSMUSG00000040310, ENSMUSG00000042499, ENSMUSG00000048387, ENSMUSG00000048450, ENSMUSG00000052957	ENSMUSG00000000093, ENSMUSG00000001656, ENSMUSG00000018604, ENSMUSG00000030093, ENSMUSG00000038210, ENSMUSG00000040310, ENSMUSG00000042499, ENSMUSG00000048450	Tbx2, Hoxc11, Hoxd12, Tbx3, Ror2, Msx2, Wnt7a, Chst11, Mycn, Hoxa11, Alx4, Hoxd11, Osr1, Msx1, Gas1	Tbx2, Hoxc11, Tbx3, Wnt7a, Hoxa11, Alx4, Hoxd11, Msx1	-1, -1, -1, 1, -1, 1, -1, 1	-2	BP
GO:0045667	regulation of osteoblast differentiation	33	14	7.52	0.00916	ENSMUSG00000002688, ENSMUSG00000005583, ENSMUSG00000007805, ENSMUSG00000014704, ENSMUSG00000019359, ENSMUSG00000021379, ENSMUSG00000021451, ENSMUSG00000021466, ENSMUSG00000021469, ENSMUSG00000021943, ENSMUSG00000024598, ENSMUSG00000025407, ENSMUSG00000026185, ENSMUSG00000026241, ENSMUSG00000027339, ENSMUSG00000027358, ENSMUSG00000029050, ENSMUSG00000029755, ENSMUSG00000031548, ENSMUSG00000032402,…	ENSMUSG00000005583, ENSMUSG00000014704, ENSMUSG00000021451, ENSMUSG00000025407, ENSMUSG00000026185, ENSMUSG00000027358, ENSMUSG00000029755, ENSMUSG00000031548, ENSMUSG00000039153, ENSMUSG00000039942, ENSMUSG00000040998, ENSMUSG00000051159, ENSMUSG00000055409, ENSMUSG00000074637	Prkd1, Mef2c, Twist2, Hoxa2, Gdpd2, Id4, Sema4d, Ptch1, Msx2, Gdf10, Fbn2, Gli1, Igfbp5, Nppc, Rassf2, Bmp2, Ski, Dlx5, Sfrp1, Smad3, Wnt4, Trpm4, Runx2, Ptger4, Hey1, Npnt, Cited1, Bmpr1b, Cthrc1, Nell1, Mir338, Ifi204, Sox2	Mef2c, Hoxa2, Sema4d, Gli1, Igfbp5, Bmp2, Dlx5, Sfrp1, Runx2, Ptger4, Npnt, Cited1, Nell1, Sox2	1, -1, -1, -1, -1, -1, 1, 1, -1, -1, 1, 1, -1, 1	-2	BP
GO:0048332	mesoderm morphogenesis	20	10	4.56	0.00688	ENSMUSG00000000125, ENSMUSG00000004231, ENSMUSG00000015957, ENSMUSG00000018476, ENSMUSG00000018604, ENSMUSG00000024134, ENSMUSG00000024868, ENSMUSG00000025902, ENSMUSG00000025932, ENSMUSG00000027985, ENSMUSG00000028173, ENSMUSG00000028341, ENSMUSG00000032402, ENSMUSG00000032446, ENSMUSG00000034161, ENSMUSG00000035403, ENSMUSG00000038210, ENSMUSG00000042812, ENSMUSG00000042821, ENSMUSG00000046714	ENSMUSG00000000125, ENSMUSG00000004231, ENSMUSG00000018604, ENSMUSG00000024134, ENSMUSG00000025932, ENSMUSG00000032446, ENSMUSG00000034161, ENSMUSG00000035403, ENSMUSG00000038210, ENSMUSG00000042812	Wnt3, Pax2, Wnt11, Kdm6b, Tbx3, Six2, Dkk1, Sox17, Eya1, Lef1, Wls, Nr4a3, Smad3, Eomes, Scx, Crb2, Hoxa11, Foxf1, Snai1, Foxc2	Wnt3, Pax2, Tbx3, Six2, Eya1, Eomes, Scx, Crb2, Hoxa11, Foxf1	-1, -1, -1, 1, 1, 1, -1, 1, -1, -1	-2	BP
GO:0048483	autonomic nervous system development	18	10	4.1	0.00255	ENSMUSG00000009097, ENSMUSG00000012520, ENSMUSG00000021359, ENSMUSG00000022122, ENSMUSG00000022144, ENSMUSG00000024366, ENSMUSG00000025927, ENSMUSG00000025969, ENSMUSG00000028072, ENSMUSG00000028883, ENSMUSG00000029844, ENSMUSG00000030110, ENSMUSG00000031616, ENSMUSG00000034486, ENSMUSG00000034684, ENSMUSG00000066043, ENSMUSG00000068154, ENSMUSG00000075588	ENSMUSG00000021359, ENSMUSG00000022122, ENSMUSG00000024366, ENSMUSG00000025927, ENSMUSG00000028072, ENSMUSG00000029844, ENSMUSG00000030110, ENSMUSG00000034486, ENSMUSG00000068154, ENSMUSG00000075588	Tbx1, Phox2b, Tfap2a, Ednrb, Gdnf, Gfra3, Tfap2b, Nrp2, Ntrk1, Sema3a, Hoxa1, Ret, Ednra, Gbx2, Sema3f, Phactr4, Insm1, Hoxb2	Tfap2a, Ednrb, Gfra3, Tfap2b, Ntrk1, Hoxa1, Ret, Gbx2, Insm1, Hoxb2	1, 1, -1, 1, -1, -1, -1, -1, 1, -1	-2	BP
GO:0051154	negative regulation of striated muscle c...	8	6	1.82	0.00251	ENSMUSG00000020542, ENSMUSG00000024011, ENSMUSG00000024868, ENSMUSG00000027358, ENSMUSG00000030256, ENSMUSG00000036158, ENSMUSG00000037362, ENSMUSG00000048450	ENSMUSG00000020542, ENSMUSG00000024011, ENSMUSG00000027358, ENSMUSG00000036158, ENSMUSG00000037362, ENSMUSG00000048450	Myocd, Pi16, Dkk1, Bmp2, Bhlhe41, Prickle1, Nov, Msx1	Myocd, Pi16, Bmp2, Prickle1, Nov, Msx1	-1, -1, -1, -1, 1, 1	-2	BP
GO:0060441	epithelial tube branching involved in lu...	15	8	3.42	0.00961	ENSMUSG00000000567, ENSMUSG00000016028, ENSMUSG00000021732, ENSMUSG00000022114, ENSMUSG00000024986, ENSMUSG00000027840, ENSMUSG00000030849, ENSMUSG00000032359, ENSMUSG00000035451, ENSMUSG00000037211, ENSMUSG00000038253, ENSMUSG00000042812, ENSMUSG00000056758, ENSMUSG00000064325, ENSMUSG00000074637	ENSMUSG00000000567, ENSMUSG00000021732, ENSMUSG00000030849, ENSMUSG00000037211, ENSMUSG00000038253, ENSMUSG00000042812, ENSMUSG00000064325, ENSMUSG00000074637	Sox9, Celsr1, Fgf10, Spry2, Hhex, Wnt2b, Fgfr2, Ctsh, Foxa1, Spry1, Hoxa5, Foxf1, Hmga2, Hhip, Sox2	Sox9, Fgf10, Fgfr2, Spry1, Hoxa5, Foxf1, Hhip, Sox2	1, -1, -1, 1, -1, -1, -1, 1	-2	BP
GO:0060602	branch elongation of an epithelium	8	6	1.82	0.00251	ENSMUSG00000000567, ENSMUSG00000019768, ENSMUSG00000021732, ENSMUSG00000022114, ENSMUSG00000028640, ENSMUSG00000030849, ENSMUSG00000036585, ENSMUSG00000037211	ENSMUSG00000000567, ENSMUSG00000019768, ENSMUSG00000021732, ENSMUSG00000030849, ENSMUSG00000036585, ENSMUSG00000037211	Sox9, Esr1, Fgf10, Spry2, Tfap2c, Fgfr2, Fgf1, Spry1	Sox9, Esr1, Fgf10, Fgfr2, Fgf1, Spry1	1, -1, -1, -1, -1, 1	-2	BP
GO:0060688	regulation of morphogenesis of a branchi...	23	12	5.24	0.00195	ENSMUSG00000000567, ENSMUSG00000004231, ENSMUSG00000004791, ENSMUSG00000017724, ENSMUSG00000018698, ENSMUSG00000019768, ENSMUSG00000020019, ENSMUSG00000021732, ENSMUSG00000022144, ENSMUSG00000024134, ENSMUSG00000025856, ENSMUSG00000026976, ENSMUSG00000027833, ENSMUSG00000027840, ENSMUSG00000028864, ENSMUSG00000030849, ENSMUSG00000031548, ENSMUSG00000031980, ENSMUSG00000038721, ENSMUSG00000049115,…	ENSMUSG00000000567, ENSMUSG00000004231, ENSMUSG00000018698, ENSMUSG00000019768, ENSMUSG00000020019, ENSMUSG00000021732, ENSMUSG00000024134, ENSMUSG00000026976, ENSMUSG00000027833, ENSMUSG00000030849, ENSMUSG00000031548, ENSMUSG00000038721	Sox9, Pax2, Pgf, Etv4, Lhx1, Esr1, Ntn4, Fgf10, Gdnf, Six2, Pdgfa, Pax8, Shox2, Wnt2b, Hgf, Fgfr2, Sfrp1, Agt, Hoxb7, Agtr1a, Lgr4, Agtr2, Grem1	Sox9, Pax2, Lhx1, Esr1, Ntn4, Fgf10, Six2, Pax8, Shox2, Fgfr2, Sfrp1, Hoxb7	1, -1, -1, -1, 1, -1, 1, -1, 1, -1, 1, -1	-2	BP
GO:0043005	neuron projection	340	96	77.51	0.00842	ENSMUSG00000000120, ENSMUSG00000000263, ENSMUSG00000000530, ENSMUSG00000000560, ENSMUSG00000000753, ENSMUSG00000001020, ENSMUSG00000003657, ENSMUSG00000003974, ENSMUSG00000004655, ENSMUSG00000004771, ENSMUSG00000004892, ENSMUSG00000004951, ENSMUSG00000004961, ENSMUSG00000005533, ENSMUSG00000005699, ENSMUSG00000005716, ENSMUSG00000005732, ENSMUSG00000006304, ENSMUSG00000006519, ENSMUSG00000009246,…	ENSMUSG00000000120, ENSMUSG00000000263, ENSMUSG00000003657, ENSMUSG00000004655, ENSMUSG00000017417, ENSMUSG00000019768, ENSMUSG00000019828, ENSMUSG00000019935, ENSMUSG00000019987, ENSMUSG00000020396, ENSMUSG00000021478, ENSMUSG00000021848, ENSMUSG00000022055, ENSMUSG00000022076, ENSMUSG00000022272, ENSMUSG00000023064, ENSMUSG00000023192, ENSMUSG00000023484, ENSMUSG00000023805, ENSMUSG00000023964,…	Ngfr, Glra1, Acvrl1, Gabra2, Serpinf1, S100a4, Calb2, Grm3, Aqp1, Rab11a, Bcan, Hspb1, Syt5, Igf1r, Pard6a, Pvalb, Ranbp1, Arpc2, Cyba, Trpm5, Trpm2, Grid2ip, Sptbn4, Trpv4, Sirt2, Ager, Gnrh1, Plxdc1, Timp2, Slc12a5, Trpv2, Scn1b, Gipc1, Sema6a, Esr1, Grm1, Lama2, Slc17a8, Arg1, Ddc, Fstl3, Hcn2, Canx, Nefh, Kif3c, Asic2, Cacna1g, Nr1d1, Ston2, Ngb, Tshz3, Ptch1, Drd1, Adcy2, Glrx, Slc6a3, Crhbp…	Ngfr, Glra1, Calb2, Aqp1, Plxdc1, Esr1, Grm1, Slc17a8, Arg1, Nefh, Drd1, Otx2, Nefl, Klhl1, Myo10, Sncg, Grm2, Prph, Synj2, Calcr, Cpne5, Camk2a, Htr7, Slc18a2, Aatk, Nptx1, Myo5b, Nfasc, Syt2, Gad2, Lamp5, Stmn2, Ntsr1, Pex5l, P2ry1, Mme, Kcnab1, Kcnc4, Ntrk1, Calb1, Epha8, Plk3, Slc30a3, Epha5, Nos1, Rph3a, Chl1, Ret, Grin2b, Irx3, Cntnap4, Thy1, Cryab, Htr3a, Ptgs2, Cck, Trpa1, Chrm1, Palmd, L…	-1, -1, 1, 1, -1, -1, 1, 1, -1, -1, 1, 1, -1, -1, 1, -1, 1, -1, -1, 1, 1, 1, -1, 1, -1, -1, 1, -1, -1, 1, -1, 1, 1, -1, 1, 1, -1, 1, -1, 1, -1, -1, -1, 1, 1, 1, 1, -1, 1, -1, 1, -1, -1, 1, 1, 1, 1, 1, 1, -1, -1, 1, -1, -1, -1, 1, 1, 1, -1, -1, 1, 1, -1, -1, -1, -1, -1, -1, -1, 1, 1, -1, 1, -1, -1, -1, 1, 1, -1, 1, -1, -1, 1, 1, 1, -1	-2	CC
GO:0003705	transcription factor activity, RNA polym...	30	14	6.8	0.0031	ENSMUSG00000000567, ENSMUSG00000001496, ENSMUSG00000004872, ENSMUSG00000005583, ENSMUSG00000005836, ENSMUSG00000010175, ENSMUSG00000020160, ENSMUSG00000020275, ENSMUSG00000021099, ENSMUSG00000025407, ENSMUSG00000025902, ENSMUSG00000027434, ENSMUSG00000027985, ENSMUSG00000030103, ENSMUSG00000030256, ENSMUSG00000034161, ENSMUSG00000035158, ENSMUSG00000035277, ENSMUSG00000036144, ENSMUSG00000038402,…	ENSMUSG00000000567, ENSMUSG00000001496, ENSMUSG00000004872, ENSMUSG00000005583, ENSMUSG00000020160, ENSMUSG00000025407, ENSMUSG00000034161, ENSMUSG00000035277, ENSMUSG00000036144, ENSMUSG00000038700, ENSMUSG00000038805, ENSMUSG00000042812, ENSMUSG00000045515, ENSMUSG00000048349	Sox9, Nkx2-1, Pax3, Mef2c, Gata6, Prox1, Meis1, Rel, Six6, Gli1, Sox17, Nkx2-2, Lef1, Bhlhe40, Bhlhe41, Scx, Mitf, Arx, Meox2, Foxf2, Nfe2l1, Hoxb5, Pbx3, Six3, Foxf1, Pou3f3, Foxc2, Nr1h4, Pou4f1, Jun	Sox9, Nkx2-1, Pax3, Mef2c, Meis1, Gli1, Scx, Arx, Meox2, Hoxb5, Six3, Foxf1, Pou3f3, Pou4f1	1, 1, -1, 1, -1, -1, -1, 1, -1, -1, 1, -1, 1, -1	-2	MF
GO:0009880	embryonic pattern specification	22	11	5.01	0.00462	ENSMUSG00000001493, ENSMUSG00000016458, ENSMUSG00000018604, ENSMUSG00000018698, ENSMUSG00000021359, ENSMUSG00000021466, ENSMUSG00000021732, ENSMUSG00000021848, ENSMUSG00000025969, ENSMUSG00000028883, ENSMUSG00000030093, ENSMUSG00000030849, ENSMUSG00000032346, ENSMUSG00000032402, ENSMUSG00000034684, ENSMUSG00000036144, ENSMUSG00000036867, ENSMUSG00000038331, ENSMUSG00000047897, ENSMUSG00000051159,…	ENSMUSG00000001493, ENSMUSG00000018604, ENSMUSG00000018698, ENSMUSG00000021359, ENSMUSG00000021732, ENSMUSG00000021848, ENSMUSG00000030093, ENSMUSG00000030849, ENSMUSG00000036144, ENSMUSG00000038331, ENSMUSG00000051159	Meox1, Wt1, Tbx3, Lhx1, Tfap2a, Ptch1, Fgf10, Otx2, Nrp2, Sema3a, Wnt7a, Fgfr2, Ooep, Smad3, Sema3f, Meox2, Smad6, Satb2, Ripply2, Cited1, Tdrd5, Nrarp	Meox1, Tbx3, Lhx1, Tfap2a, Fgf10, Otx2, Wnt7a, Fgfr2, Meox2, Satb2, Cited1	-1, -1, -1, 1, -1, 1, 1, -1, -1, 1, 1	-1	BP
GO:0010453	regulation of cell fate commitment	11	7	2.51	0.00429	ENSMUSG00000019960, ENSMUSG00000024868, ENSMUSG00000025383, ENSMUSG00000025902, ENSMUSG00000027168, ENSMUSG00000028736, ENSMUSG00000028977, ENSMUSG00000030849, ENSMUSG00000036169, ENSMUSG00000041075, ENSMUSG00000041309	ENSMUSG00000019960, ENSMUSG00000025383, ENSMUSG00000027168, ENSMUSG00000028977, ENSMUSG00000030849, ENSMUSG00000036169, ENSMUSG00000041309	Dusp6, Dkk1, Il23a, Sox17, Pax6, Pax7, Casz1, Fgfr2, Sostdc1, Fzd7, Nkx6-2	Dusp6, Il23a, Pax6, Casz1, Fgfr2, Sostdc1, Nkx6-2	1, -1, 1, -1, -1, 1, -1	-1	BP
GO:0031128	developmental induction	17	13	3.87	0.00075	ENSMUSG00000000125, ENSMUSG00000000567, ENSMUSG00000001496, ENSMUSG00000001656, ENSMUSG00000021359, ENSMUSG00000021732, ENSMUSG00000022144, ENSMUSG00000024868, ENSMUSG00000027358, ENSMUSG00000027840, ENSMUSG00000036585, ENSMUSG00000036856, ENSMUSG00000037211, ENSMUSG00000038210, ENSMUSG00000038805, ENSMUSG00000042499, ENSMUSG00000074637	ENSMUSG00000000125, ENSMUSG00000000567, ENSMUSG00000001496, ENSMUSG00000001656, ENSMUSG00000021359, ENSMUSG00000021732, ENSMUSG00000027358, ENSMUSG00000036585, ENSMUSG00000037211, ENSMUSG00000038210, ENSMUSG00000038805, ENSMUSG00000042499, ENSMUSG00000074637	Wnt3, Sox9, Nkx2-1, Hoxc11, Tfap2a, Fgf10, Gdnf, Dkk1, Bmp2, Wnt2b, Fgf1, Wnt4, Spry1, Hoxa11, Six3, Hoxd11, Sox2	Wnt3, Sox9, Nkx2-1, Hoxc11, Tfap2a, Fgf10, Bmp2, Fgf1, Spry1, Hoxa11, Six3, Hoxd11, Sox2	-1, 1, 1, -1, 1, -1, -1, -1, 1, -1, 1, -1, 1	-1	BP
GO:0032808	lacrimal gland development	5	5	1.14	0.00061	ENSMUSG00000000567, ENSMUSG00000021732, ENSMUSG00000027168, ENSMUSG00000030849, ENSMUSG00000042035	ENSMUSG00000000567, ENSMUSG00000021732, ENSMUSG00000027168, ENSMUSG00000030849, ENSMUSG00000042035	Sox9, Fgf10, Pax6, Fgfr2, Igsf3	Sox9, Fgf10, Pax6, Fgfr2, Igsf3	1, -1, 1, -1, -1	-1	BP
GO:0042551	neuron maturation	15	9	3.42	0.00206	ENSMUSG00000011751, ENSMUSG00000020019, ENSMUSG00000022122, ENSMUSG00000025221, ENSMUSG00000026442, ENSMUSG00000026826, ENSMUSG00000026890, ENSMUSG00000027859, ENSMUSG00000028661, ENSMUSG00000030110, ENSMUSG00000031737, ENSMUSG00000036560, ENSMUSG00000037664, ENSMUSG00000038188, ENSMUSG00000053024	ENSMUSG00000020019, ENSMUSG00000022122, ENSMUSG00000026442, ENSMUSG00000026826, ENSMUSG00000026890, ENSMUSG00000028661, ENSMUSG00000030110, ENSMUSG00000031737, ENSMUSG00000037664	Sptbn4, Ntn4, Ednrb, Kcnip2, Nfasc, Nr4a2, Lhx6, Ngf, Epha8, Ret, Irx5, Lgi4, Cdkn1c, Scarf1, Cntn2	Ntn4, Ednrb, Nfasc, Nr4a2, Lhx6, Epha8, Ret, Irx5, Cdkn1c	1, 1, -1, 1, 1, -1, -1, -1, -1	-1	BP
GO:0048857	neural nucleus development	7	5	1.59	0.00841	ENSMUSG00000001496, ENSMUSG00000012520, ENSMUSG00000015134, ENSMUSG00000028023, ENSMUSG00000029844, ENSMUSG00000035277, ENSMUSG00000075588	ENSMUSG00000001496, ENSMUSG00000015134, ENSMUSG00000029844, ENSMUSG00000035277, ENSMUSG00000075588	Nkx2-1, Phox2b, Aldh1a3, Pitx2, Hoxa1, Arx, Hoxb2	Nkx2-1, Aldh1a3, Hoxa1, Arx, Hoxb2	1, -1, -1, 1, -1	-1	BP
GO:0060012	synaptic transmission, glycinergic	7	5	1.59	0.00841	ENSMUSG00000000263, ENSMUSG00000018589, ENSMUSG00000025243, ENSMUSG00000028542, ENSMUSG00000036814, ENSMUSG00000038257, ENSMUSG00000039728	ENSMUSG00000000263, ENSMUSG00000025243, ENSMUSG00000028542, ENSMUSG00000036814, ENSMUSG00000039728	Glra1, Glra2, Slc6a20b, Slc6a9, Slc6a20a, Glra3, Slc6a5	Glra1, Slc6a20b, Slc6a9, Slc6a20a, Slc6a5	-1, 1, -1, 1, -1	-1	BP
GO:0060850	regulation of transcription involved in ...	12	7	2.73	0.00828	ENSMUSG00000005503, ENSMUSG00000010175, ENSMUSG00000023391, ENSMUSG00000025216, ENSMUSG00000025902, ENSMUSG00000027168, ENSMUSG00000027358, ENSMUSG00000028150, ENSMUSG00000030551, ENSMUSG00000035187, ENSMUSG00000041309, ENSMUSG00000041911	ENSMUSG00000023391, ENSMUSG00000025216, ENSMUSG00000027168, ENSMUSG00000027358, ENSMUSG00000035187, ENSMUSG00000041309, ENSMUSG00000041911	Evx1, Prox1, Dlx2, Lbx1, Sox17, Pax6, Bmp2, Rorc, Nr2f2, Nkx6-1, Nkx6-2, Dlx1	Dlx2, Lbx1, Pax6, Bmp2, Nkx6-1, Nkx6-2, Dlx1	1, -1, 1, -1, -1, -1, 1	-1	BP
GO:0030659	cytoplasmic vesicle membrane	46	19	10.49	0.00371	ENSMUSG00000000805, ENSMUSG00000001036, ENSMUSG00000002847, ENSMUSG00000004655, ENSMUSG00000004961, ENSMUSG00000018672, ENSMUSG00000019935, ENSMUSG00000021814, ENSMUSG00000023826, ENSMUSG00000025094, ENSMUSG00000026177, ENSMUSG00000026452, ENSMUSG00000026726, ENSMUSG00000026787, ENSMUSG00000027270, ENSMUSG00000027366, ENSMUSG00000028264, ENSMUSG00000028524, ENSMUSG00000029151, ENSMUSG00000029608,…	ENSMUSG00000004655, ENSMUSG00000019935, ENSMUSG00000025094, ENSMUSG00000026452, ENSMUSG00000026726, ENSMUSG00000026787, ENSMUSG00000027270, ENSMUSG00000028264, ENSMUSG00000029151, ENSMUSG00000029608, ENSMUSG00000030450, ENSMUSG00000031255, ENSMUSG00000032554, ENSMUSG00000032849, ENSMUSG00000037295, ENSMUSG00000041794, ENSMUSG00000051984, ENSMUSG00000070570, ENSMUSG00000100241	Car4, Epn2, Pla1a, Aqp1, Syt5, Copz2, Slc17a8, Anxa7, Park2, Slc18a2, Slc11a1, Syt2, Cubn, Gad2, Lamp5, Sppl2a, Spaca1, Sgip1, Slc30a3, Rph3a, Oca2, Slc17a6, Msn, Sytl4, Drd2, Cspg5, Trf, Abcc4, Gria2, Sec31a, Syt1, Syn1, Ldlrap1, Vgf, Sv2a, Myrip, Syngr2, Vamp8, Sec31b, Nrgn, Syn3, Otof, Slc17a7, Vamp5, Rab26, Slc18a3	Aqp1, Slc17a8, Slc18a2, Syt2, Cubn, Gad2, Lamp5, Spaca1, Slc30a3, Rph3a, Oca2, Sytl4, Trf, Abcc4, Ldlrap1, Myrip, Sec31b, Slc17a7, Slc18a3	1, 1, 1, -1, 1, 1, -1, 1, -1, 1, 1, -1, -1, -1, -1, -1, -1, 1, -1	-1	CC
GO:0000977	RNA polymerase II regulatory region sequ...	187	79	42.41	0.0023	ENSMUSG00000000093, ENSMUSG00000000247, ENSMUSG00000000317, ENSMUSG00000000861, ENSMUSG00000000938, ENSMUSG00000001156, ENSMUSG00000001493, ENSMUSG00000001496, ENSMUSG00000001497, ENSMUSG00000001656, ENSMUSG00000001911, ENSMUSG00000002147, ENSMUSG00000002983, ENSMUSG00000003282, ENSMUSG00000004043, ENSMUSG00000004231, ENSMUSG00000005148, ENSMUSG00000005373, ENSMUSG00000005583, ENSMUSG00000005836,…	ENSMUSG00000000093, ENSMUSG00000000247, ENSMUSG00000000938, ENSMUSG00000001493, ENSMUSG00000001496, ENSMUSG00000001497, ENSMUSG00000001656, ENSMUSG00000003282, ENSMUSG00000004231, ENSMUSG00000005148, ENSMUSG00000005583, ENSMUSG00000005917, ENSMUSG00000006270, ENSMUSG00000010476, ENSMUSG00000014030, ENSMUSG00000014704, ENSMUSG00000018604, ENSMUSG00000018654, ENSMUSG00000019768, ENSMUSG00000019982,…	Tbx2, Lhx2, Bcl6b, Bcl11a, Hoxa10, Mxd1, Meox1, Nkx2-1, Pax9, Hoxc11, Nfix, Stat6, Relb, Plag1, Stat5a, Pax2, Klf5, Mlxipl, Mef2c, Gata6, Otx1, Vax1, Elk3, Tbx1, Ebf3, Phox2b, Pax5, Hoxa2, Arnt2, Fli1, Rbpjl, Rarb, Etv4, Mybl2, Tbx3, Ikzf1, Irf1, Esr1, Plagl1, Arid5b, Myb, Meis1, Rel, Grhl1, Nr1d1, Per1, Esrrb, Tfap2a, Msx2, Fezf2, Otx2, Ebf2, Ets2, Runx1, Dlx2, Nfatc4, Tfeb, Foxp4, Six2, Mbd2, H…	Tbx2, Lhx2, Hoxa10, Meox1, Nkx2-1, Pax9, Hoxc11, Plag1, Pax2, Klf5, Mef2c, Otx1, Vax1, Ebf3, Pax5, Hoxa2, Tbx3, Ikzf1, Esr1, Myb, Meis1, Esrrb, Tfap2a, Fezf2, Otx2, Ebf2, Dlx2, Six2, Gli1, Tfap2b, Barhl1, Nr4a2, Pax8, Hoxd8, Pax6, Tbx15, Zbtb7b, Tal2, Trp73, Fezf1, Dlx5, Pou4f2, Tbx18, Eomes, Lmo2, Scx, Batf, Gbx2, Neurod1, Glis1, Tbr1, Nkx6-1, Arx, Meox2, Alx1, Neurod6, Hoxa7, Hoxa5, Neurod2, Ho…	-1, 1, -1, -1, 1, -1, -1, -1, -1, -1, 1, 1, 1, -1, -1, -1, -1, 1, -1, 1, -1, -1, 1, 1, 1, -1, 1, 1, -1, 1, -1, 1, -1, -1, 1, 1, -1, 1, 1, 1, 1, -1, 1, 1, -1, -1, 1, -1, 1, -1, 1, -1, 1, -1, 1, 1, -1, -1, 1, -1, 1, -1, 1, -1, 1, 1, -1, -1, -1, 1, -1, 1, -1, 1, -1, 1, -1, 1, 1	-1	MF
GO:0001709	cell fate determination	20	12	4.56	0.00036	ENSMUSG00000000093, ENSMUSG00000002799, ENSMUSG00000004231, ENSMUSG00000005583, ENSMUSG00000005836, ENSMUSG00000010175, ENSMUSG00000014704, ENSMUSG00000020950, ENSMUSG00000021466, ENSMUSG00000021743, ENSMUSG00000021848, ENSMUSG00000022053, ENSMUSG00000025216, ENSMUSG00000025902, ENSMUSG00000027168, ENSMUSG00000027434, ENSMUSG00000028681, ENSMUSG00000031283, ENSMUSG00000042258, ENSMUSG00000063415	ENSMUSG00000000093, ENSMUSG00000004231, ENSMUSG00000005583, ENSMUSG00000014704, ENSMUSG00000020950, ENSMUSG00000021743, ENSMUSG00000021848, ENSMUSG00000022053, ENSMUSG00000025216, ENSMUSG00000027168, ENSMUSG00000028681, ENSMUSG00000031283	Tbx2, Jag2, Pax2, Mef2c, Gata6, Prox1, Hoxa2, Foxg1, Ptch1, Fezf2, Otx2, Ebf2, Lbx1, Sox17, Pax6, Nkx2-2, Ptch2, Chrdl1, Isl1, Cyp26b1	Tbx2, Pax2, Mef2c, Hoxa2, Foxg1, Fezf2, Otx2, Ebf2, Lbx1, Pax6, Ptch2, Chrdl1	-1, -1, 1, -1, 1, 1, 1, -1, -1, 1, -1, 1	0	BP
GO:0007188	adenylate cyclase-modulating G-protein c...	53	22	12.07	0.00169	ENSMUSG00000003974, ENSMUSG00000018500, ENSMUSG00000019429, ENSMUSG00000020689, ENSMUSG00000020963, ENSMUSG00000021478, ENSMUSG00000021536, ENSMUSG00000022206, ENSMUSG00000022376, ENSMUSG00000023964, ENSMUSG00000024211, ENSMUSG00000024256, ENSMUSG00000024524, ENSMUSG00000024553, ENSMUSG00000024798, ENSMUSG00000026322, ENSMUSG00000027335, ENSMUSG00000027765, ENSMUSG00000028004, ENSMUSG00000031659,…	ENSMUSG00000018500, ENSMUSG00000020963, ENSMUSG00000021478, ENSMUSG00000022376, ENSMUSG00000023964, ENSMUSG00000024798, ENSMUSG00000027335, ENSMUSG00000027765, ENSMUSG00000028004, ENSMUSG00000031659, ENSMUSG00000032773, ENSMUSG00000034837, ENSMUSG00000039059, ENSMUSG00000039904, ENSMUSG00000039942, ENSMUSG00000044017, ENSMUSG00000045092, ENSMUSG00000045613, ENSMUSG00000047904, ENSMUSG00000050541,…	Grm3, Adora2b, Ffar3, Itgb3, Tshr, Drd1, Adcy2, Npr3, Adcy8, Calcr, Grm8, Adcyap1, Gnal, Galr1, Htr7, Htr4, Adra1d, P2ry1, Npy2r, Adcy7, Gnao1, Drd2, Pth1r, Chrm1, Adra2a, Gnat1, Adrb1, P2ry12, Hrh3, Drd5, Gpr37, Ptger4, Ptger3, Gpr26, Chrm4, Adgrd1, Npb, Cnr1, S1pr1, Chrm2, Adrb2, Chrm3, Sstr2, Pthlh, Htr1b, Adra1b, Htr1f, Casr, Rxfp2, Adra2b, Calcrl, Rapgef2, S1pr3	Adora2b, Tshr, Drd1, Adcy8, Calcr, Htr7, Adra1d, P2ry1, Npy2r, Adcy7, Chrm1, Gnat1, Hrh3, Gpr37, Ptger4, Adgrd1, S1pr1, Chrm2, Sstr2, Adra1b, Htr1f, Adra2b	1, 1, 1, -1, 1, -1, -1, 1, 1, -1, 1, -1, 1, -1, -1, -1, 1, -1, 1, -1, 1, -1	0	BP
GO:0021521	ventral spinal cord interneuron specific...	7	6	1.59	0.00078	ENSMUSG00000005503, ENSMUSG00000026934, ENSMUSG00000027168, ENSMUSG00000035187, ENSMUSG00000041309, ENSMUSG00000042372, ENSMUSG00000096014	ENSMUSG00000026934, ENSMUSG00000027168, ENSMUSG00000035187, ENSMUSG00000041309, ENSMUSG00000042372, ENSMUSG00000096014	Evx1, Lhx3, Pax6, Nkx6-1, Nkx6-2, Dmrt3, Sox1	Lhx3, Pax6, Nkx6-1, Nkx6-2, Dmrt3, Sox1	-1, 1, -1, -1, 1, 1	0	BP
GO:0021983	pituitary gland development	17	10	3.87	0.00142	ENSMUSG00000001496, ENSMUSG00000021609, ENSMUSG00000021685, ENSMUSG00000021732, ENSMUSG00000025407, ENSMUSG00000026934, ENSMUSG00000027168, ENSMUSG00000027358, ENSMUSG00000028023, ENSMUSG00000032259, ENSMUSG00000036856, ENSMUSG00000038805, ENSMUSG00000042258, ENSMUSG00000053129, ENSMUSG00000056758, ENSMUSG00000074637, ENSMUSG00000095139	ENSMUSG00000001496, ENSMUSG00000021685, ENSMUSG00000021732, ENSMUSG00000025407, ENSMUSG00000026934, ENSMUSG00000027168, ENSMUSG00000027358, ENSMUSG00000038805, ENSMUSG00000053129, ENSMUSG00000074637	Nkx2-1, Slc6a3, Otp, Fgf10, Gli1, Lhx3, Pax6, Bmp2, Pitx2, Drd2, Wnt4, Six3, Isl1, Gsx1, Hmga2, Sox2, Pou3f2	Nkx2-1, Otp, Fgf10, Gli1, Lhx3, Pax6, Bmp2, Six3, Gsx1, Sox2	1, -1, -1, -1, -1, 1, -1, 1, 1, 1	0	BP
GO:0022037	metencephalon development	38	16	8.66	0.00598	ENSMUSG00000001751, ENSMUSG00000001911, ENSMUSG00000005917, ENSMUSG00000010175, ENSMUSG00000018698, ENSMUSG00000021848, ENSMUSG00000022076, ENSMUSG00000024039, ENSMUSG00000025223, ENSMUSG00000025407, ENSMUSG00000026249, ENSMUSG00000026686, ENSMUSG00000028519, ENSMUSG00000028969, ENSMUSG00000029563, ENSMUSG00000029595, ENSMUSG00000029844, ENSMUSG00000030093, ENSMUSG00000030302, ENSMUSG00000031654,…	ENSMUSG00000005917, ENSMUSG00000018698, ENSMUSG00000021848, ENSMUSG00000022076, ENSMUSG00000025407, ENSMUSG00000029844, ENSMUSG00000030093, ENSMUSG00000031654, ENSMUSG00000034486, ENSMUSG00000034701, ENSMUSG00000038255, ENSMUSG00000056596, ENSMUSG00000063659, ENSMUSG00000066129, ENSMUSG00000091519, ENSMUSG00000097063	Naglu, Nfix, Otx1, Prox1, Lhx1, Otx2, Klhl1, Cbs, Ldb1, Gli1, Serpine2, Lmx1a, Dab1, Cdk5, Foxp2, Lhx5, Hoxa1, Wnt7a, Atp2b2, Cbln1, Dixdc1, Gbx2, Neurod1, Neurod2, Lmx1b, Whrn, Atxn2, Fzd4, Gas1, Cntn1, Trnp1, En1, Cend1, Zbtb18, Kndc1, Agtr2, Skor2, Pantr2	Otx1, Lhx1, Otx2, Klhl1, Gli1, Hoxa1, Wnt7a, Cbln1, Gbx2, Neurod1, Neurod2, Trnp1, Zbtb18, Kndc1, Skor2, Pantr2	1, -1, 1, -1, -1, -1, 1, -1, -1, 1, 1, 1, 1, -1, -1, 1	0	BP
GO:0030510	regulation of BMP signaling pathway	31	14	7.06	0.0047	ENSMUSG00000000530, ENSMUSG00000005836, ENSMUSG00000020101, ENSMUSG00000020325, ENSMUSG00000021469, ENSMUSG00000022245, ENSMUSG00000024868, ENSMUSG00000025427, ENSMUSG00000025880, ENSMUSG00000025927, ENSMUSG00000027204, ENSMUSG00000029050, ENSMUSG00000029096, ENSMUSG00000031283, ENSMUSG00000031548, ENSMUSG00000031963, ENSMUSG00000035403, ENSMUSG00000036169, ENSMUSG00000036867, ENSMUSG00000038203,…	ENSMUSG00000020101, ENSMUSG00000022245, ENSMUSG00000025927, ENSMUSG00000029096, ENSMUSG00000031283, ENSMUSG00000031548, ENSMUSG00000035403, ENSMUSG00000036169, ENSMUSG00000038203, ENSMUSG00000038259, ENSMUSG00000048450, ENSMUSG00000050069, ENSMUSG00000055653, ENSMUSG00000091519	Acvrl1, Gata6, 4632428N05Rik, Fstl3, Msx2, Skor1, Dkk1, Rnf165, Smad7, Tfap2b, Fbn1, Ski, Htra3, Chrdl1, Sfrp1, Bmper, Crb2, Sostdc1, Smad6, Hoxa13, Gdf5, Nbl1, Fzd1, Zfp423, Msx1, Grem2, Gpc3, Kcp, Grem1, Foxd1, Skor2	4632428N05Rik, Skor1, Tfap2b, Htra3, Chrdl1, Sfrp1, Crb2, Sostdc1, Hoxa13, Gdf5, Msx1, Grem2, Gpc3, Skor2	-1, -1, 1, -1, 1, 1, 1, 1, -1, 1, 1, -1, -1, -1	0	BP
GO:0048701	embryonic cranial skeleton morphogenesis	19	12	4.33	0.00018	ENSMUSG00000005583, ENSMUSG00000007805, ENSMUSG00000009097, ENSMUSG00000014030, ENSMUSG00000014704, ENSMUSG00000018698, ENSMUSG00000021359, ENSMUSG00000023391, ENSMUSG00000024134, ENSMUSG00000027868, ENSMUSG00000029231, ENSMUSG00000029844, ENSMUSG00000030849, ENSMUSG00000032402, ENSMUSG00000034612, ENSMUSG00000039153, ENSMUSG00000039476, ENSMUSG00000046714, ENSMUSG00000052957	ENSMUSG00000005583, ENSMUSG00000014030, ENSMUSG00000014704, ENSMUSG00000018698, ENSMUSG00000021359, ENSMUSG00000023391, ENSMUSG00000024134, ENSMUSG00000027868, ENSMUSG00000029844, ENSMUSG00000030849, ENSMUSG00000039153, ENSMUSG00000039476	Mef2c, Twist2, Tbx1, Pax5, Hoxa2, Lhx1, Tfap2a, Dlx2, Six2, Tbx15, Pdgfra, Hoxa1, Fgfr2, Smad3, Chst11, Runx2, Prrx2, Foxc2, Gas1	Mef2c, Pax5, Hoxa2, Lhx1, Tfap2a, Dlx2, Six2, Tbx15, Hoxa1, Fgfr2, Runx2, Prrx2	1, -1, -1, -1, 1, 1, 1, 1, -1, -1, -1, 1	0	BP
GO:0048709	oligodendrocyte differentiation	32	18	7.29	4.02512e-05	ENSMUSG00000000567, ENSMUSG00000001496, ENSMUSG00000006782, ENSMUSG00000015149, ENSMUSG00000020774, ENSMUSG00000021379, ENSMUSG00000022037, ENSMUSG00000023391, ENSMUSG00000027168, ENSMUSG00000027434, ENSMUSG00000027748, ENSMUSG00000027858, ENSMUSG00000027995, ENSMUSG00000028969, ENSMUSG00000029026, ENSMUSG00000031302, ENSMUSG00000031425, ENSMUSG00000035187, ENSMUSG00000035946, ENSMUSG00000036098,…	ENSMUSG00000000567, ENSMUSG00000001496, ENSMUSG00000006782, ENSMUSG00000020774, ENSMUSG00000023391, ENSMUSG00000027168, ENSMUSG00000027748, ENSMUSG00000027858, ENSMUSG00000029026, ENSMUSG00000031425, ENSMUSG00000035187, ENSMUSG00000035946, ENSMUSG00000036098, ENSMUSG00000041309, ENSMUSG00000041911, ENSMUSG00000048078, ENSMUSG00000049556, ENSMUSG00000068748	Sox9, Nkx2-1, Cnp, Sirt2, Aspa, Id4, Clu, Dlx2, Pax6, Nkx2-2, Trpc4, Tspan2, Tlr2, Cdk5, Trp73, Nlgn3, Plp1, Nkx6-1, Gsx2, Myrf, Dusp10, Nkx6-2, Dlx1, Zfp488, Tenm4, Lingo1, Cntn2, Qk, Mir219a-2, Ptprz1, Slc8a3, Nkx2-2os	Sox9, Nkx2-1, Cnp, Aspa, Dlx2, Pax6, Trpc4, Tspan2, Trp73, Plp1, Nkx6-1, Gsx2, Myrf, Nkx6-2, Dlx1, Tenm4, Lingo1, Ptprz1	1, 1, -1, -1, 1, 1, 1, -1, 1, -1, -1, 1, -1, -1, 1, -1, -1, 1	0	BP
GO:0000980	RNA polymerase II distal enhancer sequen...	19	10	4.31	0.0042	ENSMUSG00000005583, ENSMUSG00000016087, ENSMUSG00000018654, ENSMUSG00000020275, ENSMUSG00000021255, ENSMUSG00000021359, ENSMUSG00000024513, ENSMUSG00000027434, ENSMUSG00000028640, ENSMUSG00000034161, ENSMUSG00000035277, ENSMUSG00000036144, ENSMUSG00000038615, ENSMUSG00000038700, ENSMUSG00000038718, ENSMUSG00000038805, ENSMUSG00000047638, ENSMUSG00000048349, ENSMUSG00000052684	ENSMUSG00000005583, ENSMUSG00000018654, ENSMUSG00000021255, ENSMUSG00000021359, ENSMUSG00000034161, ENSMUSG00000035277, ENSMUSG00000036144, ENSMUSG00000038700, ENSMUSG00000038805, ENSMUSG00000048349	Mef2c, Fli1, Ikzf1, Rel, Esrrb, Tfap2a, Mbd2, Nkx2-2, Tfap2c, Scx, Arx, Meox2, Nfe2l1, Hoxb5, Pbx3, Six3, Nr1h4, Pou4f1, Jun	Mef2c, Ikzf1, Esrrb, Tfap2a, Scx, Arx, Meox2, Hoxb5, Six3, Pou4f1	1, 1, -1, 1, -1, 1, -1, -1, 1, -1	0	MF
GO:0046983	protein dimerization activity	303	86	68.71	0.0093	ENSMUSG00000000120, ENSMUSG00000000290, ENSMUSG00000000365, ENSMUSG00000000392, ENSMUSG00000000567, ENSMUSG00000000861, ENSMUSG00000001156, ENSMUSG00000001988, ENSMUSG00000002250, ENSMUSG00000002797, ENSMUSG00000004054, ENSMUSG00000004328, ENSMUSG00000004791, ENSMUSG00000004961, ENSMUSG00000005373, ENSMUSG00000005447, ENSMUSG00000005553, ENSMUSG00000005583, ENSMUSG00000005716, ENSMUSG00000006411,…	ENSMUSG00000000120, ENSMUSG00000000392, ENSMUSG00000000567, ENSMUSG00000001988, ENSMUSG00000002797, ENSMUSG00000005583, ENSMUSG00000010476, ENSMUSG00000011148, ENSMUSG00000015134, ENSMUSG00000016763, ENSMUSG00000018166, ENSMUSG00000018654, ENSMUSG00000020150, ENSMUSG00000020160, ENSMUSG00000020396, ENSMUSG00000021061, ENSMUSG00000021070, ENSMUSG00000021359, ENSMUSG00000021478, ENSMUSG00000021848,…	Ngfr, Itgb2, Rnf17, Fap, Sox9, Bcl11a, Mxd1, Npas1, Ppard, Ggct, Map3k11, Hif3a, Pgf, Syt5, Mlxipl, Pafah1b3, Atp4a, Mef2c, Pvalb, Pvrl4, Mvd, Cyba, Runx1t1, Tcf23, Pola1, Bcl2l1, Twist2, Mgst1, Tbx1, Ebf3, Adssl1, Bcas1, Aldh1a3, Arnt2, Celsr1, Tenm1, H2-M3, Scube1, Erbb3, Trim37, Ikzf1, Cbx1, Gipc1, Sim1, Btbd11, Plek, Gamt, Meis1, Irak3, Stk10, Stc2, Acsl6, Nefh, Asgr1, Npas3, Sptb, Bdkrb2, Tf…	Ngfr, Fap, Sox9, Npas1, Ggct, Mef2c, Ebf3, Adssl1, Aldh1a3, Scube1, Erbb3, Ikzf1, Gamt, Meis1, Nefh, Sptb, Bdkrb2, Tfap2a, Drd1, Otx2, Ebf2, Nefl, Cpox, Clic6, Prph, Camk2a, Slc22a6, Anxa1, Gldc, Rbp4, Tfap2b, Cubn, Gad2, Nr4a2, Rasgrp1, Bmp2, Tpd52, Ntsr1, P2ry1, Tbx15, Neurog2, Zbtb7b, Ntrk1, Tal2, Nos1, A2m, Grin2b, Atp2a1, Fgfr2, Crym, Tenm3, Cbln1, Cryab, Tbx18, Ptgs2, Scx, Neurod1, Chrna5, …	-1, -1, 1, 1, -1, 1, -1, -1, -1, -1, -1, 1, -1, -1, -1, -1, -1, 1, 1, 1, -1, -1, -1, 1, -1, 1, 1, 1, 1, -1, 1, 1, 1, 1, 1, -1, -1, 1, 1, 1, 1, -1, -1, 1, 1, -1, 1, -1, -1, 1, -1, -1, -1, 1, 1, -1, 1, -1, 1, 1, -1, 1, 1, 1, 1, 1, 1, 1, -1, -1, -1, -1, -1, 1, 1, -1, 1, -1, -1, -1, 1, -1, -1, -1, 1, 1	0	MF
GO:0000132	establishment of mitotic spindle orienta...	7	5	1.59	0.00841	ENSMUSG00000021732, ENSMUSG00000022114, ENSMUSG00000025932, ENSMUSG00000027168, ENSMUSG00000029177, ENSMUSG00000037211, ENSMUSG00000048782	ENSMUSG00000021732, ENSMUSG00000025932, ENSMUSG00000027168, ENSMUSG00000037211, ENSMUSG00000048782	Fgf10, Spry2, Eya1, Pax6, Cenpa, Spry1, Insc	Fgf10, Eya1, Pax6, Spry1, Insc	-1, 1, 1, 1, -1	1	BP
GO:0006939	smooth muscle contraction	46	19	10.48	0.00367	ENSMUSG00000018500, ENSMUSG00000020542, ENSMUSG00000020866, ENSMUSG00000021070, ENSMUSG00000021217, ENSMUSG00000021478, ENSMUSG00000022122, ENSMUSG00000022144, ENSMUSG00000022770, ENSMUSG00000022836, ENSMUSG00000024798, ENSMUSG00000026360, ENSMUSG00000027335, ENSMUSG00000028004, ENSMUSG00000028172, ENSMUSG00000029761, ENSMUSG00000030043, ENSMUSG00000030098, ENSMUSG00000031616, ENSMUSG00000031906,…	ENSMUSG00000018500, ENSMUSG00000020542, ENSMUSG00000021070, ENSMUSG00000021478, ENSMUSG00000022122, ENSMUSG00000024798, ENSMUSG00000027335, ENSMUSG00000028004, ENSMUSG00000032487, ENSMUSG00000032769, ENSMUSG00000032773, ENSMUSG00000035783, ENSMUSG00000036437, ENSMUSG00000039942, ENSMUSG00000040998, ENSMUSG00000045613, ENSMUSG00000047904, ENSMUSG00000050541, ENSMUSG00000058620	Adora2b, Myocd, Cacna1g, Bdkrb2, Tshz3, Drd1, Ednrb, Gdnf, Dlg1, Mylk, Htr7, Rgs2, Adra1d, Npy2r, Tacr3, Cald1, Tacr1, Grip2, Ednra, Smpd3, Agt, Drd2, Chrna3, Ptgs2, Trpa1, Chrm1, Adra2a, Gucy1a3, Tbxa2r, Htr2a, Adrb1, Acta2, Npy1r, Ptger4, Ptger3, Npnt, Pla2g6, Chrm2, Adrb2, Chrm3, Sstr2, F2r, Adra1b, Adra2b, Calcrl, Kcnma1	Adora2b, Myocd, Bdkrb2, Drd1, Ednrb, Htr7, Adra1d, Npy2r, Ptgs2, Trpa1, Chrm1, Acta2, Npy1r, Ptger4, Npnt, Chrm2, Sstr2, Adra1b, Adra2b	1, -1, -1, 1, 1, -1, -1, 1, 1, 1, 1, -1, 1, -1, 1, -1, 1, -1, -1	1	BP
GO:0007435	salivary gland morphogenesis	12	7	2.73	0.00828	ENSMUSG00000003227, ENSMUSG00000015647, ENSMUSG00000020019, ENSMUSG00000021732, ENSMUSG00000025856, ENSMUSG00000027168, ENSMUSG00000028780, ENSMUSG00000028864, ENSMUSG00000028883, ENSMUSG00000030123, ENSMUSG00000030849, ENSMUSG00000059327	ENSMUSG00000003227, ENSMUSG00000020019, ENSMUSG00000021732, ENSMUSG00000027168, ENSMUSG00000028780, ENSMUSG00000030123, ENSMUSG00000030849	Edar, Lama5, Ntn4, Fgf10, Pdgfa, Pax6, Sema3c, Hgf, Sema3a, Plxnd1, Fgfr2, Eda	Edar, Ntn4, Fgf10, Pax6, Sema3c, Plxnd1, Fgfr2	1, 1, -1, 1, -1, 1, -1	1	BP
GO:0009953	dorsal/ventral pattern formation	43	25	9.79	7.44544e-05	ENSMUSG00000000125, ENSMUSG00000000247, ENSMUSG00000001496, ENSMUSG00000002459, ENSMUSG00000005503, ENSMUSG00000010609, ENSMUSG00000014704, ENSMUSG00000018698, ENSMUSG00000019960, ENSMUSG00000020950, ENSMUSG00000021466, ENSMUSG00000021848, ENSMUSG00000025407, ENSMUSG00000025408, ENSMUSG00000026934, ENSMUSG00000027168, ENSMUSG00000027434, ENSMUSG00000028736, ENSMUSG00000030093, ENSMUSG00000031548,…	ENSMUSG00000000125, ENSMUSG00000000247, ENSMUSG00000001496, ENSMUSG00000014704, ENSMUSG00000018698, ENSMUSG00000019960, ENSMUSG00000020950, ENSMUSG00000021848, ENSMUSG00000025407, ENSMUSG00000026934, ENSMUSG00000027168, ENSMUSG00000030093, ENSMUSG00000031548, ENSMUSG00000035187, ENSMUSG00000035946, ENSMUSG00000038210, ENSMUSG00000038805, ENSMUSG00000041309, ENSMUSG00000042372, ENSMUSG00000042499,…	Wnt3, Lhx2, Nkx2-1, Rgs20, Evx1, Psen2, Hoxa2, Lhx1, Dusp6, Foxg1, Ptch1, Otx2, Gli1, Ddit3, Lhx3, Pax6, Nkx2-2, Pax7, Wnt7a, Sfrp1, Tbx20, Mdfi, Nkx6-1, Foxa1, Gsx2, Smad6, Hoxa11, Ift172, Six3, Nbl1, Nkx6-2, Dmrt3, Hoxd11, Dync2h1, Sp8, Grem2, Bmpr1b, Gas1, En1, Hhip, Grem1, Hoxb2, Sox1	Wnt3, Lhx2, Nkx2-1, Hoxa2, Lhx1, Dusp6, Foxg1, Otx2, Gli1, Lhx3, Pax6, Wnt7a, Sfrp1, Nkx6-1, Gsx2, Hoxa11, Six3, Nkx6-2, Dmrt3, Hoxd11, Sp8, Grem2, Hhip, Hoxb2, Sox1	-1, 1, 1, -1, -1, 1, 1, 1, -1, -1, 1, 1, 1, -1, 1, -1, 1, -1, 1, -1, 1, -1, -1, -1, 1	1	BP
GO:0015816	glycine transport	7	5	1.59	0.00841	ENSMUSG00000025243, ENSMUSG00000027894, ENSMUSG00000028542, ENSMUSG00000031170, ENSMUSG00000036814, ENSMUSG00000037771, ENSMUSG00000039728	ENSMUSG00000025243, ENSMUSG00000027894, ENSMUSG00000028542, ENSMUSG00000036814, ENSMUSG00000039728	Slc6a20b, Slc6a17, Slc6a9, Slc38a5, Slc6a20a, Slc32a1, Slc6a5	Slc6a20b, Slc6a17, Slc6a9, Slc6a20a, Slc6a5	1, 1, -1, 1, -1	1	BP
GO:0035137	hindlimb morphogenesis	19	11	4.33	0.00098	ENSMUSG00000000125, ENSMUSG00000014603, ENSMUSG00000017491, ENSMUSG00000018604, ENSMUSG00000021466, ENSMUSG00000021469, ENSMUSG00000025927, ENSMUSG00000027684, ENSMUSG00000028023, ENSMUSG00000030093, ENSMUSG00000037138, ENSMUSG00000038259, ENSMUSG00000040310, ENSMUSG00000043342, ENSMUSG00000044042, ENSMUSG00000048387, ENSMUSG00000048450, ENSMUSG00000050368, ENSMUSG00000055653	ENSMUSG00000000125, ENSMUSG00000014603, ENSMUSG00000018604, ENSMUSG00000025927, ENSMUSG00000030093, ENSMUSG00000038259, ENSMUSG00000040310, ENSMUSG00000043342, ENSMUSG00000048450, ENSMUSG00000050368, ENSMUSG00000055653	Wnt3, Alx3, Rarb, Tbx3, Ptch1, Msx2, Tfap2b, Mecom, Pitx2, Wnt7a, Aff3, Gdf5, Alx4, Hoxd9, Fmn1, Osr1, Msx1, Hoxd10, Gpc3	Wnt3, Alx3, Tbx3, Tfap2b, Wnt7a, Gdf5, Alx4, Hoxd9, Msx1, Hoxd10, Gpc3	-1, 1, -1, 1, 1, 1, 1, -1, 1, -1, -1	1	BP
GO:0042475	odontogenesis of dentin-containing tooth	28	13	6.38	0.00478	ENSMUSG00000000120, ENSMUSG00000002799, ENSMUSG00000003227, ENSMUSG00000009097, ENSMUSG00000015647, ENSMUSG00000019851, ENSMUSG00000020614, ENSMUSG00000020758, ENSMUSG00000021469, ENSMUSG00000021732, ENSMUSG00000021765, ENSMUSG00000022540, ENSMUSG00000023391, ENSMUSG00000027111, ENSMUSG00000027358, ENSMUSG00000027985, ENSMUSG00000029231, ENSMUSG00000033227, ENSMUSG00000036169, ENSMUSG00000039153,…	ENSMUSG00000000120, ENSMUSG00000003227, ENSMUSG00000020758, ENSMUSG00000021732, ENSMUSG00000023391, ENSMUSG00000027358, ENSMUSG00000033227, ENSMUSG00000036169, ENSMUSG00000039153, ENSMUSG00000041911, ENSMUSG00000042372, ENSMUSG00000048450, ENSMUSG00000096225	Ngfr, Jag2, Edar, Tbx1, Lama5, Perp, Fam20a, Itgb4, Msx2, Fgf10, Fst, Rogdi, Dlx2, Itga6, Bmp2, Lef1, Pdgfra, Wnt6, Sostdc1, Runx2, Dlx1, Dmrt3, Nkx2-3, Bcl11b, Msx1, Nfic, Eda, Lhx8	Ngfr, Edar, Itgb4, Fgf10, Dlx2, Bmp2, Wnt6, Sostdc1, Runx2, Dlx1, Dmrt3, Msx1, Lhx8	-1, 1, -1, -1, 1, -1, -1, 1, -1, 1, 1, 1, 1	1	BP
GO:0043092	L-amino acid import	9	7	2.05	0.00072	ENSMUSG00000019987, ENSMUSG00000025243, ENSMUSG00000026177, ENSMUSG00000026317, ENSMUSG00000027568, ENSMUSG00000028542, ENSMUSG00000036814, ENSMUSG00000039728, ENSMUSG00000070570	ENSMUSG00000019987, ENSMUSG00000025243, ENSMUSG00000027568, ENSMUSG00000028542, ENSMUSG00000036814, ENSMUSG00000039728, ENSMUSG00000070570	Arg1, Slc6a20b, Slc11a1, Cln8, Ntsr1, Slc6a9, Slc6a20a, Slc6a5, Slc17a7	Arg1, Slc6a20b, Ntsr1, Slc6a9, Slc6a20a, Slc6a5, Slc17a7	-1, 1, 1, -1, 1, -1, 1	1	BP
GO:0045165	cell fate commitment	106	63	24.14	0.00597	ENSMUSG00000000093, ENSMUSG00000000125, ENSMUSG00000000126, ENSMUSG00000000567, ENSMUSG00000001496, ENSMUSG00000002147, ENSMUSG00000002799, ENSMUSG00000004231, ENSMUSG00000004872, ENSMUSG00000005503, ENSMUSG00000005583, ENSMUSG00000005836, ENSMUSG00000009097, ENSMUSG00000010175, ENSMUSG00000010609, ENSMUSG00000014704, ENSMUSG00000015957, ENSMUSG00000016458, ENSMUSG00000018476, ENSMUSG00000018604,…	ENSMUSG00000000093, ENSMUSG00000000125, ENSMUSG00000000567, ENSMUSG00000001496, ENSMUSG00000004231, ENSMUSG00000004872, ENSMUSG00000005583, ENSMUSG00000014704, ENSMUSG00000018604, ENSMUSG00000019803, ENSMUSG00000019960, ENSMUSG00000020950, ENSMUSG00000021239, ENSMUSG00000021732, ENSMUSG00000021743, ENSMUSG00000021848, ENSMUSG00000022053, ENSMUSG00000022484, ENSMUSG00000023391, ENSMUSG00000024134,…	Tbx2, Wnt3, Wnt9a, Sox9, Nkx2-1, Stat6, Jag2, Pax2, Pax3, Evx1, Mef2c, Gata6, Tbx1, Prox1, Psen2, Hoxa2, Wnt11, Wt1, Kdm6b, Tbx3, Nr2e1, Dusp6, Foxg1, Vsx2, Ror2, Ptch1, Fgf10, Fezf2, Otx2, Ebf2, Spry2, Hoxc10, Ets2, Runx1, Dlx2, Six2, Epas1, Dkk1, Lbx1, Il23a, Sox17, Eya1, Lhx6, Lhx3, Pax6, Bmp2, Nkx2-2, Wnt2b, Neurog2, Rorc, Tfap2c, Ptch2, Pax7, Casz1, Wnt16, Wnt7a, Wnt5b, Nr2f2, Tgfb1i1, Fgfr2…	Tbx2, Wnt3, Sox9, Nkx2-1, Pax2, Pax3, Mef2c, Hoxa2, Tbx3, Nr2e1, Dusp6, Foxg1, Vsx2, Fgf10, Fezf2, Otx2, Ebf2, Hoxc10, Dlx2, Six2, Lbx1, Il23a, Eya1, Lhx6, Lhx3, Pax6, Bmp2, Neurog2, Ptch2, Casz1, Wnt7a, Fgfr2, Chrdl1, Sfrp1, Isl2, Eomes, Wnt6, Batf, Neurod1, Tbr1, Nkx6-1, Arx, Gsx2, Sostdc1, Wnt8b, Hoxa13, Hoxa11, Satb2, Runx2, Tlx3, Nkx6-2, Dlx1, Dmrt3, Onecut2, Dmrta2, Tenm4, Pou4f1, Hoxd10, G…	-1, -1, 1, 1, -1, -1, 1, -1, -1, 1, 1, 1, -1, -1, 1, 1, -1, -1, 1, 1, -1, -1, 1, 1, -1, 1, -1, 1, -1, -1, 1, -1, 1, 1, -1, 1, -1, 1, 1, 1, -1, 1, 1, 1, 1, -1, -1, 1, -1, -1, -1, 1, 1, -1, 1, -1, -1, -1, 1, -1, 1, 1, -1	1	BP
GO:0000122	negative regulation of transcription fro...	194	66	44.19	0.00016	ENSMUSG00000000093, ENSMUSG00000000317, ENSMUSG00000000567, ENSMUSG00000000861, ENSMUSG00000001156, ENSMUSG00000001496, ENSMUSG00000001657, ENSMUSG00000001911, ENSMUSG00000001988, ENSMUSG00000002147, ENSMUSG00000002250, ENSMUSG00000002944, ENSMUSG00000002983, ENSMUSG00000003032, ENSMUSG00000004231, ENSMUSG00000004263, ENSMUSG00000004698, ENSMUSG00000004872, ENSMUSG00000005148, ENSMUSG00000005373,…	ENSMUSG00000000093, ENSMUSG00000000567, ENSMUSG00000001496, ENSMUSG00000001657, ENSMUSG00000001988, ENSMUSG00000004231, ENSMUSG00000004872, ENSMUSG00000005148, ENSMUSG00000005583, ENSMUSG00000006270, ENSMUSG00000008136, ENSMUSG00000014030, ENSMUSG00000014704, ENSMUSG00000018604, ENSMUSG00000018654, ENSMUSG00000019779, ENSMUSG00000019803, ENSMUSG00000019982, ENSMUSG00000020542, ENSMUSG00000020950,…	Tbx2, Bcl6b, Sox9, Bcl11a, Mxd1, Nkx2-1, Hoxc8, Nfix, Npas1, Stat6, Ppard, Cd36, Relb, Klf4, Pax2, Atn1, Hdac9, Pax3, Klf5, Mlxipl, Mef2c, Gata6, Vax1, Cbfa2t3, Twist2, Fhl2, Tle1, Tbx1, Prox1, Psen2, Pax5, Trpv4, Hoxa2, Sirt2, Wt1, Rarb, Trim37, Tbx3, Ikzf1, Frk, Nr2e1, Arid5b, Myb, Rel, Btg2, Myocd, Nr1d1, Per1, Foxg1, Tfap2a, Id4, Sema4d, Ptch1, Msx2, Fezf2, Fst, Thrb, Fgf9, Sorbs3, Ednrb, Aju…	Tbx2, Sox9, Nkx2-1, Hoxc8, Npas1, Pax2, Pax3, Klf5, Mef2c, Vax1, Fhl2, Pax5, Hoxa2, Tbx3, Ikzf1, Frk, Nr2e1, Myb, Myocd, Foxg1, Tfap2a, Sema4d, Fezf2, Ednrb, Skor1, Dlx2, Msx3, Tfap2b, Nr4a2, Hoxd8, Bmp2, Shox2, Plk3, Trp73, Fezf1, Fgfr2, Crym, Pou4f2, Tbx18, Eomes, Glis1, Nkx6-1, Arx, Lmo1, Alx1, Cdkn1c, Hoxa7, Satb2, Hoxb4, Prdm13, Nkx6-2, Dlx1, Foxf1, Hoxd9, Pou3f3, Helt, Pou4f1, Msx1, Hoxb3, …	-1, 1, 1, -1, 1, -1, -1, -1, 1, 1, -1, -1, -1, -1, 1, 1, 1, 1, -1, 1, 1, -1, 1, 1, -1, 1, -1, 1, 1, -1, -1, 1, -1, 1, 1, -1, 1, -1, 1, 1, -1, -1, 1, 1, 1, -1, -1, 1, -1, -1, -1, 1, -1, -1, 1, 1, -1, 1, -1, 1, -1, 1, -1, 1, 1, -1	2	BP
GO:0021536	diencephalon development	28	18	6.38	0.00057	ENSMUSG00000001496, ENSMUSG00000005917, ENSMUSG00000021609, ENSMUSG00000021685, ENSMUSG00000021732, ENSMUSG00000021848, ENSMUSG00000025407, ENSMUSG00000025969, ENSMUSG00000026826, ENSMUSG00000026934, ENSMUSG00000027168, ENSMUSG00000027358, ENSMUSG00000027985, ENSMUSG00000028023, ENSMUSG00000028417, ENSMUSG00000028883, ENSMUSG00000032259, ENSMUSG00000034486, ENSMUSG00000035277, ENSMUSG00000036856,…	ENSMUSG00000001496, ENSMUSG00000005917, ENSMUSG00000021685, ENSMUSG00000021732, ENSMUSG00000021848, ENSMUSG00000025407, ENSMUSG00000026826, ENSMUSG00000026934, ENSMUSG00000027168, ENSMUSG00000027358, ENSMUSG00000028417, ENSMUSG00000034486, ENSMUSG00000035277, ENSMUSG00000038805, ENSMUSG00000048349, ENSMUSG00000053129, ENSMUSG00000059246, ENSMUSG00000074637	Nkx2-1, Otx1, Slc6a3, Otp, Fgf10, Otx2, Gli1, Nrp2, Nr4a2, Lhx3, Pax6, Bmp2, Lef1, Pitx2, Tal2, Sema3a, Drd2, Gbx2, Arx, Wnt4, Six3, Isl1, Pou4f1, Gsx1, Hmga2, Foxb1, Sox2, Pou3f2	Nkx2-1, Otx1, Otp, Fgf10, Otx2, Gli1, Nr4a2, Lhx3, Pax6, Bmp2, Tal2, Gbx2, Arx, Six3, Pou4f1, Gsx1, Foxb1, Sox2	1, 1, -1, -1, 1, -1, 1, -1, 1, -1, 1, -1, 1, 1, -1, 1, -1, 1	2	BP
GO:0042472	inner ear morphogenesis	44	22	10.02	6.4989e-05	ENSMUSG00000000567, ENSMUSG00000001249, ENSMUSG00000004231, ENSMUSG00000005917, ENSMUSG00000009097, ENSMUSG00000015134, ENSMUSG00000016028, ENSMUSG00000020105, ENSMUSG00000020950, ENSMUSG00000020963, ENSMUSG00000021359, ENSMUSG00000021464, ENSMUSG00000021732, ENSMUSG00000021848, ENSMUSG00000021974, ENSMUSG00000022114, ENSMUSG00000022483, ENSMUSG00000023972, ENSMUSG00000025932, ENSMUSG00000026976,…	ENSMUSG00000000567, ENSMUSG00000004231, ENSMUSG00000005917, ENSMUSG00000015134, ENSMUSG00000020950, ENSMUSG00000020963, ENSMUSG00000021359, ENSMUSG00000021732, ENSMUSG00000021848, ENSMUSG00000022483, ENSMUSG00000025932, ENSMUSG00000026976, ENSMUSG00000029754, ENSMUSG00000029755, ENSMUSG00000029844, ENSMUSG00000030849, ENSMUSG00000032419, ENSMUSG00000034486, ENSMUSG00000039476, ENSMUSG00000043850,…	Sox9, Hpn, Pax2, Otx1, Tbx1, Aldh1a3, Celsr1, Lrig3, Foxg1, Tshr, Tfap2a, Ror2, Fgf10, Otx2, Fgf9, Spry2, Col2a1, Ptk7, Eya1, Pax8, Frzb, Col11a1, Nr4a3, Dlx6, Dlx5, Hoxa1, Atp2b2, Myo7a, Fgfr2, Tbx18, Myo6, Gbx2, Prrx2, Myo15, Clrn1, Slitrk6, Neurog1, Tmie, Fzd2, Pcdh15, Cthrc1, Pou3f4, Mafb, Sox2	Sox9, Pax2, Otx1, Aldh1a3, Foxg1, Tshr, Tfap2a, Fgf10, Otx2, Col2a1, Eya1, Pax8, Dlx6, Dlx5, Hoxa1, Fgfr2, Tbx18, Gbx2, Prrx2, Clrn1, Tmie, Sox2	1, -1, 1, -1, 1, 1, 1, -1, 1, -1, 1, -1, 1, 1, -1, -1, 1, -1, 1, -1, -1, 1	2	BP
GO:0045747	positive regulation of Notch signaling p...	11	8	2.51	0.0006	ENSMUSG00000001763, ENSMUSG00000002799, ENSMUSG00000018169, ENSMUSG00000021732, ENSMUSG00000025875, ENSMUSG00000025932, ENSMUSG00000035946, ENSMUSG00000037031, ENSMUSG00000037362, ENSMUSG00000055994, ENSMUSG00000074637	ENSMUSG00000018169, ENSMUSG00000021732, ENSMUSG00000025875, ENSMUSG00000025932, ENSMUSG00000035946, ENSMUSG00000037362, ENSMUSG00000055994, ENSMUSG00000074637	Tspan33, Jag2, Mfng, Fgf10, Tspan17, Eya1, Gsx2, Tspan15, Nov, Nod2, Sox2	Mfng, Fgf10, Tspan17, Eya1, Gsx2, Nov, Nod2, Sox2	1, -1, -1, 1, 1, 1, -1, 1	2	BP
GO:0071542	dopaminergic neuron differentiation	14	8	3.19	0.00559	ENSMUSG00000004231, ENSMUSG00000012520, ENSMUSG00000014030, ENSMUSG00000020963, ENSMUSG00000021848, ENSMUSG00000024798, ENSMUSG00000024868, ENSMUSG00000026686, ENSMUSG00000026826, ENSMUSG00000031548, ENSMUSG00000038765, ENSMUSG00000039095, ENSMUSG00000047143, ENSMUSG00000058665	ENSMUSG00000004231, ENSMUSG00000014030, ENSMUSG00000020963, ENSMUSG00000021848, ENSMUSG00000024798, ENSMUSG00000026826, ENSMUSG00000031548, ENSMUSG00000047143	Pax2, Phox2b, Pax5, Tshr, Otx2, Htr7, Dkk1, Lmx1a, Nr4a2, Sfrp1, Lmx1b, En2, Dmrta2, En1	Pax2, Pax5, Tshr, Otx2, Htr7, Nr4a2, Sfrp1, Dmrta2	-1, -1, 1, 1, -1, 1, 1, 1	2	BP
GO:0000979	RNA polymerase II core promoter sequence...	19	10	4.31	0.0042	ENSMUSG00000002147, ENSMUSG00000004043, ENSMUSG00000005836, ENSMUSG00000018654, ENSMUSG00000021359, ENSMUSG00000025927, ENSMUSG00000026104, ENSMUSG00000026826, ENSMUSG00000026976, ENSMUSG00000027168, ENSMUSG00000034486, ENSMUSG00000035033, ENSMUSG00000035158, ENSMUSG00000038418, ENSMUSG00000039087, ENSMUSG00000039153, ENSMUSG00000048763, ENSMUSG00000049577, ENSMUSG00000056749	ENSMUSG00000018654, ENSMUSG00000021359, ENSMUSG00000025927, ENSMUSG00000026826, ENSMUSG00000026976, ENSMUSG00000027168, ENSMUSG00000034486, ENSMUSG00000035033, ENSMUSG00000039153, ENSMUSG00000048763	Stat6, Stat5a, Gata6, Ikzf1, Tfap2a, Tfap2b, Stat1, Nr4a2, Pax8, Pax6, Gbx2, Tbr1, Mitf, Egr1, Rreb1, Runx2, Hoxb3, Zfpm1, Nfil3	Ikzf1, Tfap2a, Tfap2b, Nr4a2, Pax8, Pax6, Gbx2, Tbr1, Runx2, Hoxb3	1, 1, 1, 1, -1, 1, -1, 1, -1, -1	2	MF
GO:0005328	neurotransmitter:sodium symporter activi...	8	6	1.81	0.0024	ENSMUSG00000021565, ENSMUSG00000021609, ENSMUSG00000025243, ENSMUSG00000027894, ENSMUSG00000028542, ENSMUSG00000036814, ENSMUSG00000039728, ENSMUSG00000052026	ENSMUSG00000025243, ENSMUSG00000027894, ENSMUSG00000028542, ENSMUSG00000036814, ENSMUSG00000039728, ENSMUSG00000052026	Slc6a19, Slc6a3, Slc6a20b, Slc6a17, Slc6a9, Slc6a20a, Slc6a5, Slc6a7	Slc6a20b, Slc6a17, Slc6a9, Slc6a20a, Slc6a5, Slc6a7	1, 1, -1, 1, -1, 1	2	MF
GO:0071837	HMG box domain binding	13	10	2.95	5e-05	ENSMUSG00000001493, ENSMUSG00000004872, ENSMUSG00000005583, ENSMUSG00000024986, ENSMUSG00000027168, ENSMUSG00000029755, ENSMUSG00000039476, ENSMUSG00000040310, ENSMUSG00000045515, ENSMUSG00000052684, ENSMUSG00000075394, ENSMUSG00000079560, ENSMUSG00000095139	ENSMUSG00000001493, ENSMUSG00000004872, ENSMUSG00000005583, ENSMUSG00000027168, ENSMUSG00000029755, ENSMUSG00000039476, ENSMUSG00000040310, ENSMUSG00000045515, ENSMUSG00000075394, ENSMUSG00000079560	Meox1, Pax3, Mef2c, Hhex, Pax6, Dlx5, Prrx2, Alx4, Pou3f3, Jun, Hoxc4, Hoxa3, Pou3f2	Meox1, Pax3, Mef2c, Pax6, Dlx5, Prrx2, Alx4, Pou3f3, Hoxc4, Hoxa3	-1, -1, 1, 1, 1, 1, 1, 1, -1, -1	2	MF
GO:0030901	midbrain development	16	9	3.64	0.00377	ENSMUSG00000005917, ENSMUSG00000021848, ENSMUSG00000024868, ENSMUSG00000026686, ENSMUSG00000026805, ENSMUSG00000027796, ENSMUSG00000028173, ENSMUSG00000028417, ENSMUSG00000030849, ENSMUSG00000031548, ENSMUSG00000038765, ENSMUSG00000039095, ENSMUSG00000042596, ENSMUSG00000048450, ENSMUSG00000058665, ENSMUSG00000059246	ENSMUSG00000005917, ENSMUSG00000021848, ENSMUSG00000026805, ENSMUSG00000028417, ENSMUSG00000030849, ENSMUSG00000031548, ENSMUSG00000042596, ENSMUSG00000048450, ENSMUSG00000059246	Otx1, Otx2, Dkk1, Lmx1a, Barhl1, Smad9, Wls, Tal2, Fgfr2, Sfrp1, Lmx1b, En2, Tfap2d, Msx1, En1, Foxb1	Otx1, Otx2, Barhl1, Tal2, Fgfr2, Sfrp1, Tfap2d, Msx1, Foxb1	1, 1, -1, 1, -1, 1, 1, 1, -1	3	BP
GO:0035019	somatic stem cell population maintenance	15	9	3.42	0.00206	ENSMUSG00000000567, ENSMUSG00000004231, ENSMUSG00000019803, ENSMUSG00000021732, ENSMUSG00000024134, ENSMUSG00000025223, ENSMUSG00000026976, ENSMUSG00000028640, ENSMUSG00000029050, ENSMUSG00000030093, ENSMUSG00000031548, ENSMUSG00000039410, ENSMUSG00000056758, ENSMUSG00000063382, ENSMUSG00000074637	ENSMUSG00000000567, ENSMUSG00000004231, ENSMUSG00000019803, ENSMUSG00000021732, ENSMUSG00000024134, ENSMUSG00000026976, ENSMUSG00000030093, ENSMUSG00000031548, ENSMUSG00000074637	Sox9, Pax2, Nr2e1, Fgf10, Six2, Ldb1, Pax8, Tfap2c, Ski, Wnt7a, Sfrp1, Prdm16, Hmga2, Bcl9l, Sox2	Sox9, Pax2, Nr2e1, Fgf10, Six2, Pax8, Wnt7a, Sfrp1, Sox2	1, -1, 1, -1, 1, -1, 1, 1, 1	3	BP
GO:0050767	regulation of neurogenesis	240	87	54.67	0.0021	ENSMUSG00000000120, ENSMUSG00000000125, ENSMUSG00000000317, ENSMUSG00000000567, ENSMUSG00000000627, ENSMUSG00000000753, ENSMUSG00000000861, ENSMUSG00000001313, ENSMUSG00000002688, ENSMUSG00000003032, ENSMUSG00000003282, ENSMUSG00000004771, ENSMUSG00000004885, ENSMUSG00000005533, ENSMUSG00000005583, ENSMUSG00000005732, ENSMUSG00000006270, ENSMUSG00000006711, ENSMUSG00000007038, ENSMUSG00000010086,…	ENSMUSG00000000120, ENSMUSG00000000125, ENSMUSG00000000567, ENSMUSG00000003282, ENSMUSG00000005583, ENSMUSG00000006270, ENSMUSG00000014704, ENSMUSG00000019803, ENSMUSG00000020160, ENSMUSG00000020681, ENSMUSG00000020774, ENSMUSG00000020950, ENSMUSG00000021359, ENSMUSG00000021451, ENSMUSG00000021685, ENSMUSG00000021743, ENSMUSG00000022055, ENSMUSG00000022122, ENSMUSG00000022129, ENSMUSG00000022860,…	Ngfr, Wnt3, Bcl6b, Sox9, Sema4f, Serpinf1, Bcl11a, Rnd2, Prkd1, Klf4, Plag1, Rab11a, Crabp2, Igf1r, Mef2c, Ranbp1, Vax1, D130043K22Rik, Neu1, Rnf112, Prox1, Phox2b, Trpv4, Hoxa2, Sirt2, Xk, Gnrh1, Tnr, Timp2, Rarb, Trpv2, Scn1b, Sema6a, Nr2e1, Snx3, Fyn, Socs2, Meis1, Acsl6, Ace, Aspa, Nme2, Foxg1, Rgs6, Numb, Tfap2a, Id4, Sema4d, Tert, Otp, Plk2, Fezf2, Sema3g, Nefm, Nefl, Ednrb, Dct, Cpne6, Cho…	Ngfr, Wnt3, Sox9, Plag1, Mef2c, Vax1, Hoxa2, Nr2e1, Meis1, Ace, Aspa, Foxg1, Tfap2a, Sema4d, Otp, Fezf2, Nefl, Ednrb, Dct, Chodl, Il15ra, Dlx2, Cpne5, Htr7, Lbx1, Aatk, Eya1, Syt2, Pax6, Bmp2, Stmn2, Shox2, Neurog2, Efna3, Sema3c, Casz1, Trp73, Nos1, Fezf1, Wnt7a, Ret, Plxnd1, Xylt1, Sfrp1, Tenm3, Irx3, Thy1, Isl2, Eomes, Trf, Lppr5, Emx1, Ssh3, Neurod1, Tbr1, Nkx6-1, Gsx2, Frmd7, Lzts1, Neurod2,…	-1, -1, 1, -1, 1, 1, -1, 1, -1, 1, -1, 1, 1, -1, -1, 1, -1, 1, 1, -1, -1, 1, 1, -1, -1, -1, 1, -1, 1, -1, 1, 1, 1, -1, -1, -1, 1, 1, 1, 1, -1, 1, 1, 1, -1, -1, -1, -1, 1, -1, 1, 1, -1, 1, 1, -1, 1, 1, 1, 1, 1, 1, -1, -1, 1, 1, -1, -1, -1, -1, 1, -1, -1, 1, 1, -1, -1, -1, 1, -1, -1, 1, 1, -1, 1, -1, 1	3	BP
GO:0051955	regulation of amino acid transport	7	5	1.59	0.00841	ENSMUSG00000019987, ENSMUSG00000022935, ENSMUSG00000027568, ENSMUSG00000030209, ENSMUSG00000032532, ENSMUSG00000039059, ENSMUSG00000041380	ENSMUSG00000019987, ENSMUSG00000027568, ENSMUSG00000030209, ENSMUSG00000032532, ENSMUSG00000039059	Arg1, Grik1, Ntsr1, Grin2b, Cck, Hrh3, Htr2c	Arg1, Ntsr1, Grin2b, Cck, Hrh3	-1, 1, 1, 1, 1	3	BP
GO:0060021	palate development	39	17	8.88	0.00301	ENSMUSG00000000093, ENSMUSG00000002799, ENSMUSG00000005583, ENSMUSG00000006270, ENSMUSG00000009097, ENSMUSG00000015957, ENSMUSG00000018604, ENSMUSG00000019947, ENSMUSG00000021359, ENSMUSG00000022483, ENSMUSG00000022770, ENSMUSG00000024330, ENSMUSG00000027985, ENSMUSG00000028207, ENSMUSG00000028487, ENSMUSG00000029050, ENSMUSG00000029231, ENSMUSG00000029754, ENSMUSG00000029755, ENSMUSG00000030093,…	ENSMUSG00000000093, ENSMUSG00000005583, ENSMUSG00000006270, ENSMUSG00000018604, ENSMUSG00000021359, ENSMUSG00000022483, ENSMUSG00000024330, ENSMUSG00000029754, ENSMUSG00000029755, ENSMUSG00000030093, ENSMUSG00000036144, ENSMUSG00000036602, ENSMUSG00000038331, ENSMUSG00000040268, ENSMUSG00000040310, ENSMUSG00000048450, ENSMUSG00000066026	Tbx2, Jag2, Mef2c, Vax1, Tbx1, Wnt11, Tbx3, Arid5b, Tfap2a, Col2a1, Dlg1, Col11a2, Lef1, Asph, Bnc2, Ski, Pdgfra, Dlx6, Dlx5, Wnt7a, Csrnp1, Tiparp, Fras1, Meox2, Alx1, Satb2, Foxf2, Ift172, Prdm16, Plekha1, Alx4, Snai1, Fzd1, Tcf21, Osr1, Msx1, Fzd2, Gas1, Dhrs3	Tbx2, Mef2c, Vax1, Tbx3, Tfap2a, Col2a1, Col11a2, Dlx6, Dlx5, Wnt7a, Meox2, Alx1, Satb2, Plekha1, Alx4, Msx1, Dhrs3	-1, 1, 1, -1, 1, -1, -1, 1, 1, 1, -1, 1, 1, -1, 1, 1, -1	3	BP
GO:0001227	transcriptional repressor activity, RNA ...	61	23	13.83	0.0054	ENSMUSG00000000093, ENSMUSG00000000317, ENSMUSG00000000861, ENSMUSG00000001156, ENSMUSG00000002250, ENSMUSG00000005373, ENSMUSG00000006270, ENSMUSG00000010175, ENSMUSG00000014704, ENSMUSG00000018604, ENSMUSG00000018654, ENSMUSG00000019803, ENSMUSG00000019947, ENSMUSG00000020423, ENSMUSG00000020889, ENSMUSG00000021359, ENSMUSG00000021469, ENSMUSG00000021743, ENSMUSG00000022895, ENSMUSG00000023411,…	ENSMUSG00000000093, ENSMUSG00000006270, ENSMUSG00000014704, ENSMUSG00000018604, ENSMUSG00000018654, ENSMUSG00000019803, ENSMUSG00000021359, ENSMUSG00000021743, ENSMUSG00000027168, ENSMUSG00000027868, ENSMUSG00000029697, ENSMUSG00000031688, ENSMUSG00000031738, ENSMUSG00000032419, ENSMUSG00000034762, ENSMUSG00000035187, ENSMUSG00000035277, ENSMUSG00000041309, ENSMUSG00000043342, ENSMUSG00000047171,…	Tbx2, Bcl6b, Bcl11a, Mxd1, Ppard, Mlxipl, Vax1, Prox1, Hoxa2, Tbx3, Ikzf1, Nr2e1, Arid5b, Btg2, Nr1d1, Tfap2a, Msx2, Fezf2, Ets2, Nfatc4, Foxp4, Hhex, Mnda, Atf3, Pax6, Nfatc2, Tbx15, Pitx2, Tfap2c, Foxp2, Fezf1, Nfe2l3, Bhlhe40, Bhlhe41, Pou4f2, Irx6, Tbx18, Glis1, Nkx6-1, Arx, Jarid2, Hey1, Nkx6-2, Snai1, Pyhin1, Hoxd9, Tcf21, Helt, Msx1, Zfpm1, Nkx3-2, Zfp217, Glis3, Nfil3, En1, Mkx, Foxd3, In…	Tbx2, Vax1, Hoxa2, Tbx3, Ikzf1, Nr2e1, Tfap2a, Fezf2, Pax6, Tbx15, Fezf1, Pou4f2, Irx6, Tbx18, Glis1, Nkx6-1, Arx, Nkx6-2, Hoxd9, Helt, Msx1, Foxd3, Insm1	-1, 1, -1, -1, 1, 1, 1, 1, 1, 1, 1, -1, -1, 1, -1, -1, 1, -1, -1, 1, 1, -1, 1	3	MF
GO:0002052	positive regulation of neuroblast prolif...	7	6	1.59	0.00078	ENSMUSG00000020950, ENSMUSG00000021685, ENSMUSG00000022129, ENSMUSG00000027168, ENSMUSG00000032259, ENSMUSG00000047143, ENSMUSG00000074637	ENSMUSG00000020950, ENSMUSG00000021685, ENSMUSG00000022129, ENSMUSG00000027168, ENSMUSG00000047143, ENSMUSG00000074637	Foxg1, Otp, Dct, Pax6, Drd2, Dmrta2, Sox2	Foxg1, Otp, Dct, Pax6, Dmrta2, Sox2	1, -1, 1, 1, 1, 1	4	BP
GO:0014047	glutamate secretion	8	6	1.82	0.00251	ENSMUSG00000019433, ENSMUSG00000023192, ENSMUSG00000027568, ENSMUSG00000030209, ENSMUSG00000032532, ENSMUSG00000033577, ENSMUSG00000039059, ENSMUSG00000048482	ENSMUSG00000023192, ENSMUSG00000027568, ENSMUSG00000030209, ENSMUSG00000032532, ENSMUSG00000039059, ENSMUSG00000048482	Gipc1, Grm2, Ntsr1, Grin2b, Cck, Myo6, Hrh3, Bdnf	Grm2, Ntsr1, Grin2b, Cck, Hrh3, Bdnf	1, 1, 1, 1, 1, -1	4	BP
GO:0030318	melanocyte differentiation	8	6	1.82	0.00251	ENSMUSG00000005583, ENSMUSG00000019966, ENSMUSG00000022122, ENSMUSG00000030450, ENSMUSG00000035158, ENSMUSG00000039395, ENSMUSG00000051159, ENSMUSG00000063458	ENSMUSG00000005583, ENSMUSG00000019966, ENSMUSG00000022122, ENSMUSG00000030450, ENSMUSG00000051159, ENSMUSG00000063458	Mef2c, Kitl, Ednrb, Oca2, Mitf, Mreg, Cited1, 1700112E06Rik	Mef2c, Kitl, Ednrb, Oca2, Cited1, 1700112E06Rik	1, 1, 1, 1, 1, -1	4	BP
GO:0043524	negative regulation of neuron apoptotic ...	53	22	12.07	0.00169	ENSMUSG00000000120, ENSMUSG00000004891, ENSMUSG00000005583, ENSMUSG00000007659, ENSMUSG00000018166, ENSMUSG00000019843, ENSMUSG00000020099, ENSMUSG00000020423, ENSMUSG00000021359, ENSMUSG00000021611, ENSMUSG00000022055, ENSMUSG00000022144, ENSMUSG00000022270, ENSMUSG00000022309, ENSMUSG00000023826, ENSMUSG00000025927, ENSMUSG00000026672, ENSMUSG00000026805, ENSMUSG00000026826, ENSMUSG00000027298,…	ENSMUSG00000000120, ENSMUSG00000005583, ENSMUSG00000018166, ENSMUSG00000020099, ENSMUSG00000021359, ENSMUSG00000022055, ENSMUSG00000025927, ENSMUSG00000026805, ENSMUSG00000026826, ENSMUSG00000028072, ENSMUSG00000029026, ENSMUSG00000030077, ENSMUSG00000038259, ENSMUSG00000041911, ENSMUSG00000042596, ENSMUSG00000048349, ENSMUSG00000048482, ENSMUSG00000049001, ENSMUSG00000051159, ENSMUSG00000055078,…	Ngfr, Nes, Mef2c, Bcl2l1, Erbb3, Fyn, Unc5b, Btg2, Tfap2a, Tert, Nefl, Gdnf, Fam134b, Angpt1, Park2, Tfap2b, Optn, Barhl1, Nr4a2, Tyro3, Ngf, Ntrk1, Nr4a3, Cntfr, Draxin, Trp73, Chl1, Mt1, Agt, Sncb, Ccl12, Vstm2l, Gdf5, Sct, En2, Wfs1, Dlx1, Isl1, Tfap2d, Tox3, Pou4f1, F2r, Bdnf, Ndnf, Cited1, Jun, Gabra5, Grik2, En1, Foxb1, Ptk2b, Prkcg, Pcp4	Ngfr, Mef2c, Erbb3, Unc5b, Tfap2a, Nefl, Tfap2b, Barhl1, Nr4a2, Ntrk1, Trp73, Chl1, Gdf5, Dlx1, Tfap2d, Pou4f1, Bdnf, Ndnf, Cited1, Gabra5, Foxb1, Pcp4	-1, 1, -1, -1, 1, -1, 1, -1, 1, -1, 1, 1, 1, 1, 1, -1, -1, 1, 1, 1, -1, 1	4	BP
GO:0048663	neuron fate commitment	39	30	8.88	0.00052	ENSMUSG00000001496, ENSMUSG00000002799, ENSMUSG00000004872, ENSMUSG00000005503, ENSMUSG00000020950, ENSMUSG00000021743, ENSMUSG00000021848, ENSMUSG00000022484, ENSMUSG00000022952, ENSMUSG00000023391, ENSMUSG00000025216, ENSMUSG00000025932, ENSMUSG00000026890, ENSMUSG00000026934, ENSMUSG00000027168, ENSMUSG00000027434, ENSMUSG00000028640, ENSMUSG00000028736, ENSMUSG00000028977, ENSMUSG00000032318,…	ENSMUSG00000001496, ENSMUSG00000004872, ENSMUSG00000020950, ENSMUSG00000021743, ENSMUSG00000021848, ENSMUSG00000022484, ENSMUSG00000023391, ENSMUSG00000025216, ENSMUSG00000025932, ENSMUSG00000026890, ENSMUSG00000026934, ENSMUSG00000027168, ENSMUSG00000028977, ENSMUSG00000032318, ENSMUSG00000035033, ENSMUSG00000035187, ENSMUSG00000035946, ENSMUSG00000038331, ENSMUSG00000040610, ENSMUSG00000041309,…	Nkx2-1, Jag2, Pax3, Evx1, Foxg1, Fezf2, Otx2, Hoxc10, Runx1, Dlx2, Lbx1, Eya1, Lhx6, Lhx3, Pax6, Nkx2-2, Tfap2c, Pax7, Casz1, Isl2, Tbr1, Nkx6-1, Foxa1, Gsx2, Satb2, Tlx3, Nkx6-2, Dlx1, Isl1, Dmrt3, Dmrta2, Bcl11b, Pou4f1, Hoxd10, Gsx1, Gbx1, Sox2, Sox1, Tunar	Nkx2-1, Pax3, Foxg1, Fezf2, Otx2, Hoxc10, Dlx2, Lbx1, Eya1, Lhx6, Lhx3, Pax6, Casz1, Isl2, Tbr1, Nkx6-1, Gsx2, Satb2, Tlx3, Nkx6-2, Dlx1, Dmrt3, Dmrta2, Pou4f1, Hoxd10, Gsx1, Gbx1, Sox2, Sox1, Tunar	1, -1, 1, 1, 1, -1, 1, -1, 1, 1, -1, 1, -1, -1, 1, -1, 1, 1, -1, -1, 1, 1, 1, -1, -1, 1, -1, 1, 1, -1	4	BP
GO:2000177	regulation of neural precursor cell prol...	32	18	7.29	0.00456	ENSMUSG00000000120, ENSMUSG00000006270, ENSMUSG00000010175, ENSMUSG00000015149, ENSMUSG00000018698, ENSMUSG00000019803, ENSMUSG00000020423, ENSMUSG00000020950, ENSMUSG00000021685, ENSMUSG00000022129, ENSMUSG00000024256, ENSMUSG00000024395, ENSMUSG00000025407, ENSMUSG00000027168, ENSMUSG00000029595, ENSMUSG00000031785, ENSMUSG00000032259, ENSMUSG00000032554, ENSMUSG00000033726, ENSMUSG00000038119,…	ENSMUSG00000000120, ENSMUSG00000006270, ENSMUSG00000018698, ENSMUSG00000019803, ENSMUSG00000020950, ENSMUSG00000021685, ENSMUSG00000022129, ENSMUSG00000025407, ENSMUSG00000027168, ENSMUSG00000032554, ENSMUSG00000033726, ENSMUSG00000038805, ENSMUSG00000047143, ENSMUSG00000048482, ENSMUSG00000068154, ENSMUSG00000068748, ENSMUSG00000074637, ENSMUSG00000091519	Ngfr, Vax1, Prox1, Sirt2, Lhx1, Nr2e1, Btg2, Foxg1, Otp, Dct, Adcyap1, Lims2, Gli1, Pax6, Lhx5, Adgrg1, Drd2, Trf, Emx1, Cdon, Six3, Cd24a, Dmrta2, Bdnf, Cend1, Insm1, Ptprz1, Spint2, Sox2, Ccr5, Trim71, Skor2	Ngfr, Vax1, Lhx1, Nr2e1, Foxg1, Otp, Dct, Gli1, Pax6, Trf, Emx1, Six3, Dmrta2, Bdnf, Insm1, Ptprz1, Sox2, Skor2	-1, 1, -1, 1, 1, -1, 1, -1, 1, -1, 1, 1, 1, -1, 1, 1, 1, -1	4	BP
GO:0008021	synaptic vesicle	44	18	10.03	0.00529	ENSMUSG00000000560, ENSMUSG00000003411, ENSMUSG00000004961, ENSMUSG00000019433, ENSMUSG00000019935, ENSMUSG00000020182, ENSMUSG00000020961, ENSMUSG00000023826, ENSMUSG00000024403, ENSMUSG00000024798, ENSMUSG00000025094, ENSMUSG00000025993, ENSMUSG00000026347, ENSMUSG00000026452, ENSMUSG00000026787, ENSMUSG00000027820, ENSMUSG00000027887, ENSMUSG00000027894, ENSMUSG00000027895, ENSMUSG00000029151,…	ENSMUSG00000019935, ENSMUSG00000024798, ENSMUSG00000025094, ENSMUSG00000026347, ENSMUSG00000026452, ENSMUSG00000026787, ENSMUSG00000027820, ENSMUSG00000027887, ENSMUSG00000027894, ENSMUSG00000027895, ENSMUSG00000029151, ENSMUSG00000029608, ENSMUSG00000030209, ENSMUSG00000033595, ENSMUSG00000036437, ENSMUSG00000048482, ENSMUSG00000070570, ENSMUSG00000100241	Gabra2, Rab3b, Syt5, Gipc1, Slc17a8, Ddc, Ston2, Park2, Atp6v1g2, Htr7, Slc18a2, Slc40a1, Tmem163, Syt2, Gad2, Mme, Sypl2, Slc6a17, Kcnc4, Slc30a3, Rph3a, Grin2b, Slc17a6, Drd2, Lgi3, Gria2, Syt1, Npy1r, Kcnk9, Syn1, Slc32a1, Sv2a, Stx11, Stx3, Entpd1, Syngr2, Bdnf, Sv2b, Synpr, Grin2a, Syn3, Otof, Slc17a7, Slc18a3	Slc17a8, Htr7, Slc18a2, Tmem163, Syt2, Gad2, Mme, Sypl2, Slc6a17, Kcnc4, Slc30a3, Rph3a, Grin2b, Lgi3, Npy1r, Bdnf, Slc17a7, Slc18a3	1, -1, 1, -1, -1, 1, 1, 1, 1, 1, -1, 1, 1, -1, 1, -1, 1, -1	4	CC
GO:0003682	chromatin binding	91	32	20.64	0.0042	ENSMUSG00000000247, ENSMUSG00000000567, ENSMUSG00000001493, ENSMUSG00000001655, ENSMUSG00000002983, ENSMUSG00000004872, ENSMUSG00000005583, ENSMUSG00000005836, ENSMUSG00000006270, ENSMUSG00000006362, ENSMUSG00000006678, ENSMUSG00000007805, ENSMUSG00000008305, ENSMUSG00000015149, ENSMUSG00000016087, ENSMUSG00000017007, ENSMUSG00000018476, ENSMUSG00000018548, ENSMUSG00000018554, ENSMUSG00000019768,…	ENSMUSG00000000247, ENSMUSG00000000567, ENSMUSG00000001493, ENSMUSG00000001655, ENSMUSG00000004872, ENSMUSG00000005583, ENSMUSG00000006270, ENSMUSG00000019768, ENSMUSG00000020160, ENSMUSG00000021359, ENSMUSG00000021743, ENSMUSG00000022053, ENSMUSG00000023391, ENSMUSG00000025407, ENSMUSG00000025927, ENSMUSG00000027168, ENSMUSG00000029026, ENSMUSG00000031688, ENSMUSG00000032446, ENSMUSG00000032698,…	Lhx2, Sox9, Meox1, Hoxc13, Relb, Pax3, Mef2c, Gata6, Vax1, Cbfa2t3, Pola1, Twist2, Tle1, Sirt2, Fli1, Rbpjl, Kdm6b, Trim37, Ybx2, Esr1, Cdk1, Meis1, Rel, Grhl1, Per1, Vrk1, Tshz3, Tfap2a, Fezf2, Thrb, Ebf2, Ajuba, Atad2, Dlx2, Brd4, Mbd2, Hhex, Hells, Bhlhe22, Ldb1, Nfkb2, Gli1, Mbd6, Tfap2b, Pax6, Creb3l1, Nkx2-2, Nfatc2, Lef1, Pitx2, Svep1, Trp73, Ski, Fosl2, Pou4f2, Barx2, Smad3, Eomes, Lmo2, …	Lhx2, Sox9, Meox1, Hoxc13, Pax3, Mef2c, Vax1, Esr1, Meis1, Tfap2a, Fezf2, Ebf2, Dlx2, Gli1, Tfap2b, Pax6, Trp73, Pou4f2, Eomes, Lmo2, Neurod1, Nkx6-1, Arx, Satb2, Runx2, Prdm13, Dlx1, Hoxd10, Cited1, Insm1, Sox2, Skor2	1, 1, -1, -1, -1, 1, 1, -1, -1, 1, 1, -1, 1, -1, 1, 1, 1, -1, 1, -1, 1, -1, 1, 1, -1, -1, 1, -1, 1, 1, 1, -1	4	MF
GO:0008188	neuropeptide receptor activity	19	10	4.31	0.0042	ENSMUSG00000020090, ENSMUSG00000024553, ENSMUSG00000027568, ENSMUSG00000028004, ENSMUSG00000028172, ENSMUSG00000028778, ENSMUSG00000030043, ENSMUSG00000032360, ENSMUSG00000033774, ENSMUSG00000035431, ENSMUSG00000036437, ENSMUSG00000037014, ENSMUSG00000043659, ENSMUSG00000044933, ENSMUSG00000045569, ENSMUSG00000047904, ENSMUSG00000049409, ENSMUSG00000050164, ENSMUSG00000050558	ENSMUSG00000020090, ENSMUSG00000027568, ENSMUSG00000028004, ENSMUSG00000032360, ENSMUSG00000033774, ENSMUSG00000036437, ENSMUSG00000044933, ENSMUSG00000045569, ENSMUSG00000047904, ENSMUSG00000050558	Npffr1, Galr1, Ntsr1, Npy2r, Tacr3, Hcrtr1, Tacr1, Hcrtr2, Npbwr1, Sstr1, Npy1r, Sstr4, Npsr1, Sstr3, Mc2r, Sstr2, Prokr1, Mchr1, Prokr2	Npffr1, Ntsr1, Npy2r, Hcrtr2, Npbwr1, Npy1r, Sstr3, Mc2r, Sstr2, Prokr2	1, 1, 1, -1, -1, 1, 1, -1, 1, 1	4	MF
GO:0001662	behavioral fear response	16	11	3.64	0.00011	ENSMUSG00000005583, ENSMUSG00000019803, ENSMUSG00000021478, ENSMUSG00000021684, ENSMUSG00000024256, ENSMUSG00000026344, ENSMUSG00000028004, ENSMUSG00000030209, ENSMUSG00000032532, ENSMUSG00000035000, ENSMUSG00000038255, ENSMUSG00000041380, ENSMUSG00000045573, ENSMUSG00000048482, ENSMUSG00000055078, ENSMUSG00000056073	ENSMUSG00000005583, ENSMUSG00000019803, ENSMUSG00000021478, ENSMUSG00000021684, ENSMUSG00000028004, ENSMUSG00000030209, ENSMUSG00000032532, ENSMUSG00000038255, ENSMUSG00000045573, ENSMUSG00000048482, ENSMUSG00000055078	Mef2c, Nr2e1, Drd1, Pde8b, Adcyap1, Lypd1, Npy2r, Grin2b, Cck, Dpp4, Neurod2, Htr2c, Penk, Bdnf, Gabra5, Grik2	Mef2c, Nr2e1, Drd1, Pde8b, Npy2r, Grin2b, Cck, Neurod2, Penk, Bdnf, Gabra5	1, 1, 1, -1, 1, 1, 1, 1, -1, -1, 1	5	BP
GO:0046148	pigment biosynthetic process	12	7	2.73	0.00828	ENSMUSG00000019804, ENSMUSG00000022129, ENSMUSG00000022742, ENSMUSG00000025270, ENSMUSG00000025359, ENSMUSG00000027596, ENSMUSG00000030450, ENSMUSG00000035183, ENSMUSG00000051159, ENSMUSG00000061048, ENSMUSG00000062232, ENSMUSG00000074637	ENSMUSG00000022129, ENSMUSG00000022742, ENSMUSG00000025359, ENSMUSG00000027596, ENSMUSG00000030450, ENSMUSG00000051159, ENSMUSG00000074637	Snx3, Dct, Cpox, Alas2, Pmel, a, Oca2, Slc24a5, Cited1, Cdh3, Rapgef2, Sox2	Dct, Cpox, Pmel, a, Oca2, Cited1, Sox2	1, -1, 1, 1, 1, 1, 1	5	BP
GO:0048854	brain morphogenesis	10	7	2.28	0.00194	ENSMUSG00000004231, ENSMUSG00000005917, ENSMUSG00000010609, ENSMUSG00000021848, ENSMUSG00000024986, ENSMUSG00000031548, ENSMUSG00000033726, ENSMUSG00000035946, ENSMUSG00000063063, ENSMUSG00000074637	ENSMUSG00000004231, ENSMUSG00000005917, ENSMUSG00000021848, ENSMUSG00000031548, ENSMUSG00000033726, ENSMUSG00000035946, ENSMUSG00000074637	Pax2, Otx1, Psen2, Otx2, Hhex, Sfrp1, Emx1, Gsx2, Ctnna2, Sox2	Pax2, Otx1, Otx2, Sfrp1, Emx1, Gsx2, Sox2	-1, 1, 1, 1, 1, 1, 1	5	BP
GO:0007267	cell-cell signaling	296	90	67.42	0.00348	ENSMUSG00000000120, ENSMUSG00000000125, ENSMUSG00000000263, ENSMUSG00000000560, ENSMUSG00000002250, ENSMUSG00000003411, ENSMUSG00000003974, ENSMUSG00000004366, ENSMUSG00000004655, ENSMUSG00000004771, ENSMUSG00000005124, ENSMUSG00000005583, ENSMUSG00000007682, ENSMUSG00000009292, ENSMUSG00000010609, ENSMUSG00000010825, ENSMUSG00000014158, ENSMUSG00000015829, ENSMUSG00000015957, ENSMUSG00000016028,…	ENSMUSG00000000120, ENSMUSG00000000125, ENSMUSG00000000263, ENSMUSG00000004366, ENSMUSG00000004655, ENSMUSG00000005124, ENSMUSG00000005583, ENSMUSG00000007682, ENSMUSG00000018604, ENSMUSG00000018698, ENSMUSG00000019803, ENSMUSG00000019828, ENSMUSG00000020734, ENSMUSG00000020848, ENSMUSG00000021448, ENSMUSG00000021478, ENSMUSG00000021684, ENSMUSG00000021732, ENSMUSG00000023064, ENSMUSG00000023192,…	Ngfr, Wnt3, Glra1, Gabra2, Ppard, Rab3b, Grm3, Sst, Aqp1, Rab11a, Wisp1, Mef2c, Dio2, Trpm2, Psen2, Grid2ip, Trpv4, Tnr, Wnt11, Celsr1, Cd34, Mmp9, Slc12a5, Glra2, Tbx3, Lhx1, Scn1b, Ffar3, Gipc1, Nr2e1, Grm1, Lama2, Eif4ebp2, Kcnmb1, Grin2c, Mink1, Doc2b, Cacna1g, Nr1d1, Ston2, Shc3, Drd1, Glrx, Slc6a3, Hmgcr, Crhbp, Pde8b, Plk2, Fgf10, Chat, Fgf9, Gdnf, Sybu, Shisa9, Fgf12, Ly6e, Dlg1, Stxbp5l,…	Ngfr, Wnt3, Glra1, Sst, Aqp1, Wisp1, Mef2c, Dio2, Tbx3, Lhx1, Nr2e1, Grm1, Grin2c, Doc2b, Shc3, Drd1, Pde8b, Fgf10, Sncg, Grm2, Sncaip, Camk2a, Anxa1, Htr7, Rbp4, Slc18a2, Slc6a20b, Gli1, Tfap2b, Syt2, Pax8, Pax6, Adra1d, Bmp2, Ntsr1, Pex5l, P2ry1, Kcnc4, Npy2r, Ntrk1, Calb1, Slc6a9, Epha5, Nos1, Wnt7a, Grin2b, Fgfr2, Sytl4, Sfrp1, Cntnap4, Ptgs2, Scn5a, Trpa1, Chrm1, Wnt6, Egr3, Npbwr1, Scn10a, …	-1, -1, -1, 1, 1, -1, 1, 1, -1, -1, 1, 1, 1, 1, 1, 1, -1, -1, -1, 1, 1, 1, 1, -1, -1, 1, 1, -1, 1, -1, -1, 1, -1, -1, 1, -1, 1, 1, 1, -1, 1, -1, 1, 1, 1, 1, -1, -1, 1, 1, 1, 1, 1, 1, -1, 1, -1, -1, 1, -1, -1, 1, 1, -1, 1, 1, 1, -1, -1, 1, 1, -1, -1, -1, 1, -1, 1, -1, 1, -1, -1, -1, 1, -1, -1, -1, -1, 1, 1, -1	6	BP
GO:0021772	olfactory bulb development	15	10	3.42	0.00035	ENSMUSG00000000247, ENSMUSG00000019803, ENSMUSG00000023391, ENSMUSG00000024621, ENSMUSG00000025020, ENSMUSG00000027168, ENSMUSG00000028883, ENSMUSG00000029050, ENSMUSG00000029546, ENSMUSG00000029697, ENSMUSG00000032446, ENSMUSG00000035277, ENSMUSG00000035946, ENSMUSG00000038539, ENSMUSG00000042401	ENSMUSG00000000247, ENSMUSG00000019803, ENSMUSG00000023391, ENSMUSG00000027168, ENSMUSG00000029546, ENSMUSG00000029697, ENSMUSG00000032446, ENSMUSG00000035277, ENSMUSG00000035946, ENSMUSG00000042401	Lhx2, Nr2e1, Dlx2, Csf1r, Slit1, Pax6, Sema3a, Ski, Uncx, Fezf1, Eomes, Arx, Gsx2, Atf5, Crtac1	Lhx2, Nr2e1, Dlx2, Pax6, Uncx, Fezf1, Eomes, Arx, Gsx2, Crtac1	1, 1, 1, 1, -1, 1, 1, 1, 1, -1	6	BP
GO:0021884	forebrain neuron development	16	10	3.64	0.00073	ENSMUSG00000020950, ENSMUSG00000021359, ENSMUSG00000021478, ENSMUSG00000021743, ENSMUSG00000025969, ENSMUSG00000026890, ENSMUSG00000028883, ENSMUSG00000030849, ENSMUSG00000032259, ENSMUSG00000034486, ENSMUSG00000035277, ENSMUSG00000038539, ENSMUSG00000053024, ENSMUSG00000062232, ENSMUSG00000096014, ENSMUSG00000096225	ENSMUSG00000020950, ENSMUSG00000021359, ENSMUSG00000021478, ENSMUSG00000021743, ENSMUSG00000026890, ENSMUSG00000030849, ENSMUSG00000034486, ENSMUSG00000035277, ENSMUSG00000096014, ENSMUSG00000096225	Foxg1, Tfap2a, Drd1, Fezf2, Nrp2, Lhx6, Sema3a, Fgfr2, Drd2, Gbx2, Arx, Atf5, Cntn2, Rapgef2, Sox1, Lhx8	Foxg1, Tfap2a, Drd1, Fezf2, Lhx6, Fgfr2, Gbx2, Arx, Sox1, Lhx8	1, 1, 1, 1, 1, -1, -1, 1, 1, 1	6	BP
GO:0021892	cerebral cortex GABAergic interneuron di...	9	7	2.05	0.00072	ENSMUSG00000001496, ENSMUSG00000021478, ENSMUSG00000021743, ENSMUSG00000023391, ENSMUSG00000026890, ENSMUSG00000032259, ENSMUSG00000035277, ENSMUSG00000041911, ENSMUSG00000053024	ENSMUSG00000001496, ENSMUSG00000021478, ENSMUSG00000021743, ENSMUSG00000023391, ENSMUSG00000026890, ENSMUSG00000035277, ENSMUSG00000041911	Nkx2-1, Drd1, Fezf2, Dlx2, Lhx6, Drd2, Arx, Dlx1, Cntn2	Nkx2-1, Drd1, Fezf2, Dlx2, Lhx6, Arx, Dlx1	1, 1, 1, 1, 1, 1, 1	7	BP
GO:0021978	telencephalon regionalization	12	9	2.73	0.00018	ENSMUSG00000000247, ENSMUSG00000025128, ENSMUSG00000027168, ENSMUSG00000027358, ENSMUSG00000031785, ENSMUSG00000032446, ENSMUSG00000033726, ENSMUSG00000035946, ENSMUSG00000038805, ENSMUSG00000043969, ENSMUSG00000047143, ENSMUSG00000069171	ENSMUSG00000000247, ENSMUSG00000027168, ENSMUSG00000027358, ENSMUSG00000032446, ENSMUSG00000033726, ENSMUSG00000035946, ENSMUSG00000038805, ENSMUSG00000043969, ENSMUSG00000047143	Lhx2, Bhlhe22, Pax6, Bmp2, Adgrg1, Eomes, Emx1, Gsx2, Six3, Emx2, Dmrta2, Nr2f1	Lhx2, Pax6, Bmp2, Eomes, Emx1, Gsx2, Six3, Emx2, Dmrta2	1, 1, -1, 1, 1, 1, 1, 1, 1	7	BP
GO:0006836	neurotransmitter transport	52	20	11.84	0.00757	ENSMUSG00000000560, ENSMUSG00000003411, ENSMUSG00000005583, ENSMUSG00000016028, ENSMUSG00000019935, ENSMUSG00000020182, ENSMUSG00000020848, ENSMUSG00000021565, ENSMUSG00000021609, ENSMUSG00000022144, ENSMUSG00000023064, ENSMUSG00000023826, ENSMUSG00000023828, ENSMUSG00000024211, ENSMUSG00000024261, ENSMUSG00000024534, ENSMUSG00000024617, ENSMUSG00000025094, ENSMUSG00000025243, ENSMUSG00000026179,…	ENSMUSG00000005583, ENSMUSG00000019935, ENSMUSG00000020848, ENSMUSG00000023064, ENSMUSG00000023828, ENSMUSG00000024534, ENSMUSG00000024617, ENSMUSG00000025094, ENSMUSG00000025243, ENSMUSG00000026452, ENSMUSG00000027894, ENSMUSG00000027895, ENSMUSG00000028542, ENSMUSG00000029361, ENSMUSG00000030093, ENSMUSG00000036814, ENSMUSG00000039728, ENSMUSG00000039942, ENSMUSG00000052026, ENSMUSG00000070570	Gabra2, Rab3b, Mef2c, Celsr1, Slc17a8, Ddc, Doc2b, Slc6a19, Slc6a3, Gdnf, Sncg, Park2, Slc22a3, Grm8, Syt4, Sncaip, Camk2a, Slc18a2, Slc6a20b, Pnkd, Cln8, Syt2, Ngf, Slc6a17, Kcnc4, Slc6a9, Nos1, Wnt7a, Slc17a6, Drd2, Chrna3, Cplx1, Rims4, Syt1, Slc6a20a, Syn1, Slc32a1, Sv2a, Stx11, Slc6a5, Ptger4, Htr2c, Stx3, Slc6a7, Sv2b, Syn3, Pclo, Otof, Kcnc3, Nrxn3, Rap1a, Slc17a7	Mef2c, Slc17a8, Doc2b, Sncg, Slc22a3, Sncaip, Camk2a, Slc18a2, Slc6a20b, Syt2, Slc6a17, Kcnc4, Slc6a9, Nos1, Wnt7a, Slc6a20a, Slc6a5, Ptger4, Slc6a7, Slc17a7	1, 1, 1, -1, -1, 1, 1, 1, 1, -1, 1, 1, -1, 1, 1, 1, -1, -1, 1, 1	8	BP
GO:0021877	forebrain neuron fate commitment	10	8	2.28	0.0002	ENSMUSG00000001496, ENSMUSG00000021743, ENSMUSG00000023391, ENSMUSG00000026890, ENSMUSG00000027168, ENSMUSG00000028640, ENSMUSG00000035033, ENSMUSG00000038331, ENSMUSG00000041911, ENSMUSG00000048251	ENSMUSG00000001496, ENSMUSG00000021743, ENSMUSG00000023391, ENSMUSG00000026890, ENSMUSG00000027168, ENSMUSG00000035033, ENSMUSG00000038331, ENSMUSG00000041911	Nkx2-1, Fezf2, Dlx2, Lhx6, Pax6, Tfap2c, Tbr1, Satb2, Dlx1, Bcl11b	Nkx2-1, Fezf2, Dlx2, Lhx6, Pax6, Tbr1, Satb2, Dlx1	1, 1, 1, 1, 1, 1, 1, 1	8	BP
GO:0007631	feeding behavior	36	17	8.2	0.00102	ENSMUSG00000001496, ENSMUSG00000020681, ENSMUSG00000021478, ENSMUSG00000024900, ENSMUSG00000027596, ENSMUSG00000027765, ENSMUSG00000028004, ENSMUSG00000028172, ENSMUSG00000028341, ENSMUSG00000028444, ENSMUSG00000028778, ENSMUSG00000029193, ENSMUSG00000030043, ENSMUSG00000030209, ENSMUSG00000031980, ENSMUSG00000032259, ENSMUSG00000032327, ENSMUSG00000032360, ENSMUSG00000032532, ENSMUSG00000035033,…	ENSMUSG00000001496, ENSMUSG00000020681, ENSMUSG00000021478, ENSMUSG00000027596, ENSMUSG00000027765, ENSMUSG00000028004, ENSMUSG00000030209, ENSMUSG00000032360, ENSMUSG00000032532, ENSMUSG00000035033, ENSMUSG00000036437, ENSMUSG00000039059, ENSMUSG00000047171, ENSMUSG00000047259, ENSMUSG00000048349, ENSMUSG00000048482, ENSMUSG00000068079	Nkx2-1, Ace, Drd1, Cpt1a, a, P2ry1, Npy2r, Tacr3, Nr4a3, Cntfr, Hcrtr1, Cckar, Tacr1, Grin2b, Agt, Drd2, Stra6, Hcrtr2, Cck, Tbr1, Npy1r, Apln, Hrh3, Htr2c, Npsr1, Cnr1, Napepld, Helt, Mc4r, Pou4f1, Bdnf, Agtr1a, Htr1b, Mchr1, En1, Tcf15	Nkx2-1, Ace, Drd1, a, P2ry1, Npy2r, Grin2b, Hcrtr2, Cck, Tbr1, Npy1r, Hrh3, Helt, Mc4r, Pou4f1, Bdnf, Tcf15	1, 1, 1, 1, 1, 1, 1, -1, 1, 1, 1, 1, 1, 1, -1, -1, -1	9	BP
GO:0019233	sensory perception of pain	55	25	12.53	0.00809	ENSMUSG00000000120, ENSMUSG00000003974, ENSMUSG00000004655, ENSMUSG00000019828, ENSMUSG00000019843, ENSMUSG00000020681, ENSMUSG00000020892, ENSMUSG00000022040, ENSMUSG00000022122, ENSMUSG00000022270, ENSMUSG00000024211, ENSMUSG00000024256, ENSMUSG00000024798, ENSMUSG00000025701, ENSMUSG00000027568, ENSMUSG00000027577, ENSMUSG00000027765, ENSMUSG00000027820, ENSMUSG00000027859, ENSMUSG00000027895,…	ENSMUSG00000000120, ENSMUSG00000004655, ENSMUSG00000019828, ENSMUSG00000020681, ENSMUSG00000022122, ENSMUSG00000024798, ENSMUSG00000027568, ENSMUSG00000027765, ENSMUSG00000027820, ENSMUSG00000027895, ENSMUSG00000028004, ENSMUSG00000028072, ENSMUSG00000029361, ENSMUSG00000030209, ENSMUSG00000032487, ENSMUSG00000032532, ENSMUSG00000032769, ENSMUSG00000034115, ENSMUSG00000034533, ENSMUSG00000036437,…	Ngfr, Grm3, Aqp1, Grm1, Fyn, Ace, Aloxe3, Ephx2, Ednrb, Fam134b, Grm8, Adcyap1, Htr7, Alox5, Ntsr1, Chrna4, P2ry1, Mme, Ngf, Kcnc4, Npy2r, Ntrk1, Cdk5, Nos1, P2rx4, Tacr1, Grin2b, Ano1, Ednra, Ptgs2, Cck, Acpp, Trpa1, P2ry2, Mgll, Scn11a, Scn10a, Htr2a, Adrb1, Npy1r, Nov, Htr2c, Hoxd1, Cnr1, Penk, Adrb2, F2r, Hoxb8, Grin2a, Kcnd2, Tac1, Mapk3, Tmem100, Spx, Scn9a	Ngfr, Aqp1, Grm1, Ace, Ednrb, Htr7, Ntsr1, P2ry1, Mme, Kcnc4, Npy2r, Ntrk1, Nos1, Grin2b, Ptgs2, Cck, Trpa1, Scn11a, Scn10a, Npy1r, Nov, Hoxd1, Penk, Hoxb8, Tac1	-1, 1, 1, 1, 1, -1, 1, 1, 1, 1, 1, -1, 1, 1, 1, 1, 1, 1, -1, 1, 1, -1, -1, -1, -1	9	BP
GO:0021761	limbic system development	36	19	8.2	0.0041	ENSMUSG00000001496, ENSMUSG00000004892, ENSMUSG00000010175, ENSMUSG00000015134, ENSMUSG00000018476, ENSMUSG00000018604, ENSMUSG00000019803, ENSMUSG00000020423, ENSMUSG00000021379, ENSMUSG00000021478, ENSMUSG00000021685, ENSMUSG00000021743, ENSMUSG00000023391, ENSMUSG00000025969, ENSMUSG00000026686, ENSMUSG00000027985, ENSMUSG00000028023, ENSMUSG00000028341, ENSMUSG00000028613, ENSMUSG00000028883,…	ENSMUSG00000001496, ENSMUSG00000015134, ENSMUSG00000018604, ENSMUSG00000019803, ENSMUSG00000021478, ENSMUSG00000021685, ENSMUSG00000021743, ENSMUSG00000023391, ENSMUSG00000029026, ENSMUSG00000029245, ENSMUSG00000030849, ENSMUSG00000034701, ENSMUSG00000035033, ENSMUSG00000037984, ENSMUSG00000041911, ENSMUSG00000043969, ENSMUSG00000053129, ENSMUSG00000059246, ENSMUSG00000063659	Nkx2-1, Bcan, Prox1, Aldh1a3, Kdm6b, Tbx3, Nr2e1, Btg2, Id4, Drd1, Otp, Fezf2, Dlx2, Nrp2, Lmx1a, Lef1, Pitx2, Nr4a3, Lrp8, Sema3a, Cdk5, Trp73, Epha5, Lhx5, Fgfr2, Fgf13, Neurod1, Tbr1, Neurod6, Sct, Dlx1, Emx2, Gsx1, Foxb1, Zbtb18, Pou3f2	Nkx2-1, Aldh1a3, Tbx3, Nr2e1, Drd1, Otp, Fezf2, Dlx2, Trp73, Epha5, Fgfr2, Neurod1, Tbr1, Neurod6, Dlx1, Emx2, Gsx1, Foxb1, Zbtb18	1, -1, -1, 1, 1, -1, 1, 1, 1, 1, -1, 1, 1, 1, 1, 1, 1, -1, 1	9	BP
GO:0021871	forebrain regionalization	16	13	3.64	0.0026	ENSMUSG00000000247, ENSMUSG00000001496, ENSMUSG00000018698, ENSMUSG00000021743, ENSMUSG00000025128, ENSMUSG00000027168, ENSMUSG00000027358, ENSMUSG00000029697, ENSMUSG00000031785, ENSMUSG00000032446, ENSMUSG00000033726, ENSMUSG00000035946, ENSMUSG00000038805, ENSMUSG00000043969, ENSMUSG00000047143, ENSMUSG00000069171	ENSMUSG00000000247, ENSMUSG00000001496, ENSMUSG00000018698, ENSMUSG00000021743, ENSMUSG00000027168, ENSMUSG00000027358, ENSMUSG00000029697, ENSMUSG00000032446, ENSMUSG00000033726, ENSMUSG00000035946, ENSMUSG00000038805, ENSMUSG00000043969, ENSMUSG00000047143	Lhx2, Nkx2-1, Lhx1, Fezf2, Bhlhe22, Pax6, Bmp2, Fezf1, Adgrg1, Eomes, Emx1, Gsx2, Six3, Emx2, Dmrta2, Nr2f1	Lhx2, Nkx2-1, Lhx1, Fezf2, Pax6, Bmp2, Fezf1, Eomes, Emx1, Gsx2, Six3, Emx2, Dmrta2	1, 1, -1, 1, 1, -1, 1, 1, 1, 1, 1, 1, 1	9	BP
GO:0072091	regulation of stem cell proliferation	36	19	8.2	0.00658	ENSMUSG00000000567, ENSMUSG00000006270, ENSMUSG00000009097, ENSMUSG00000015957, ENSMUSG00000018604, ENSMUSG00000019803, ENSMUSG00000019966, ENSMUSG00000020681, ENSMUSG00000020950, ENSMUSG00000021611, ENSMUSG00000021685, ENSMUSG00000021974, ENSMUSG00000022129, ENSMUSG00000025856, ENSMUSG00000025902, ENSMUSG00000027168, ENSMUSG00000027833, ENSMUSG00000027859, ENSMUSG00000029563, ENSMUSG00000029838,…	ENSMUSG00000000567, ENSMUSG00000006270, ENSMUSG00000018604, ENSMUSG00000019803, ENSMUSG00000019966, ENSMUSG00000020681, ENSMUSG00000020950, ENSMUSG00000021685, ENSMUSG00000022129, ENSMUSG00000027168, ENSMUSG00000027833, ENSMUSG00000030849, ENSMUSG00000032419, ENSMUSG00000038805, ENSMUSG00000039476, ENSMUSG00000042812, ENSMUSG00000047143, ENSMUSG00000048482, ENSMUSG00000074637	Sox9, Vax1, Tbx1, Wnt11, Tbx3, Nr2e1, Kitl, Ace, Foxg1, Tert, Otp, Fgf9, Dct, Pdgfa, Sox17, Pax6, Shox2, Ngf, Foxp2, Ptn, Fgfr2, Drd2, Tbx18, Mycn, Six3, Irs2, Prrx2, Foxf1, Sox18, Cd24a, Dmrta2, Bdnf, Gas1, Hmgb2, Hmga2, Sox2	Sox9, Vax1, Tbx3, Nr2e1, Kitl, Ace, Foxg1, Otp, Dct, Pax6, Shox2, Fgfr2, Tbx18, Six3, Prrx2, Foxf1, Dmrta2, Bdnf, Sox2	1, 1, -1, 1, 1, 1, 1, -1, 1, 1, 1, -1, 1, 1, 1, -1, 1, -1, 1	9	BP
GO:0051930	regulation of sensory perception of pain	19	10	4.33	0.00431	ENSMUSG00000003974, ENSMUSG00000019828, ENSMUSG00000022122, ENSMUSG00000027568, ENSMUSG00000027895, ENSMUSG00000028004, ENSMUSG00000029361, ENSMUSG00000032532, ENSMUSG00000032561, ENSMUSG00000032769, ENSMUSG00000033174, ENSMUSG00000034115, ENSMUSG00000037362, ENSMUSG00000041380, ENSMUSG00000045730, ENSMUSG00000048376, ENSMUSG00000059003, ENSMUSG00000069763, ENSMUSG00000071112	ENSMUSG00000019828, ENSMUSG00000022122, ENSMUSG00000027568, ENSMUSG00000027895, ENSMUSG00000028004, ENSMUSG00000029361, ENSMUSG00000032532, ENSMUSG00000032769, ENSMUSG00000034115, ENSMUSG00000037362	Grm3, Grm1, Ednrb, Ntsr1, Kcnc4, Npy2r, Nos1, Cck, Acpp, Trpa1, Mgll, Scn11a, Nov, Htr2c, Adrb2, F2r, Grin2a, Tmem100, Spx	Grm1, Ednrb, Ntsr1, Kcnc4, Npy2r, Nos1, Cck, Trpa1, Scn11a, Nov	1, 1, 1, 1, 1, 1, 1, 1, 1, 1	10	BP
GO:0004930	G-protein coupled receptor activity	144	52	32.66	0.0026	ENSMUSG00000002250, ENSMUSG00000003974, ENSMUSG00000004730, ENSMUSG00000007480, ENSMUSG00000011171, ENSMUSG00000016028, ENSMUSG00000018500, ENSMUSG00000019429, ENSMUSG00000019464, ENSMUSG00000019828, ENSMUSG00000020090, ENSMUSG00000020140, ENSMUSG00000020963, ENSMUSG00000021070, ENSMUSG00000021478, ENSMUSG00000022122, ENSMUSG00000022206, ENSMUSG00000023192, ENSMUSG00000023918, ENSMUSG00000023964,…	ENSMUSG00000011171, ENSMUSG00000018500, ENSMUSG00000019828, ENSMUSG00000020090, ENSMUSG00000020140, ENSMUSG00000020963, ENSMUSG00000021070, ENSMUSG00000021478, ENSMUSG00000022122, ENSMUSG00000023192, ENSMUSG00000023964, ENSMUSG00000024798, ENSMUSG00000027335, ENSMUSG00000027568, ENSMUSG00000027765, ENSMUSG00000028004, ENSMUSG00000031070, ENSMUSG00000031548, ENSMUSG00000032269, ENSMUSG00000032360,…	Ppard, Grm3, Adgre1, Mc5r, Vipr2, Celsr1, Adora2b, Ffar3, Ptger1, Grm1, Npffr1, Lgr5, Tshr, Bdkrb2, Drd1, Ednrb, Npr3, Grm2, Adgrf4, Calcr, Grm8, Galr1, Htr7, Adgra1, Ccr1, Htr4, Frzb, Adra1d, Ntsr1, P2ry1, Npy2r, Rrh, Ptgfr, Tacr3, Hcrtr1, Agtrap, Tas1r3, Cckar, Ccr9, Tacr1, Rho, Mrgprf, Sfrp1, Ednra, Adgrg1, Drd2, Htr3a, Hcrtr2, Pth1r, Vipr1, Chrm1, P2ry2, Adra2a, Npbwr1, Ramp1, Tbxa2r, Htr2a, …	Vipr2, Adora2b, Grm1, Npffr1, Lgr5, Tshr, Bdkrb2, Drd1, Ednrb, Grm2, Calcr, Htr7, Adra1d, Ntsr1, P2ry1, Npy2r, Mrgprf, Sfrp1, Htr3a, Hcrtr2, Chrm1, Npbwr1, P2ry14, Npy1r, Pkd2l1, Hrh3, Gpr37, Ptger4, Gpr176, C3ar1, Gpr149, Adgrd1, Gpr22, Sstr3, S1pr5, S1pr1, Mc2r, Chrm2, Mc4r, Sstr2, Hcar1, Lpar4, Adra1b, Prokr2, Htr1f, Mtnr1a, Gpr182, Adra2b, Gpr88, Ptgdr, Ackr4, Gpr62	1, 1, 1, 1, -1, 1, -1, 1, 1, 1, 1, -1, -1, 1, 1, 1, 1, 1, 1, -1, 1, -1, -1, 1, -1, 1, -1, -1, -1, 1, 1, -1, -1, 1, -1, 1, -1, -1, 1, 1, 1, 1, -1, 1, 1, -1, 1, -1, 1, 1, -1, -1	10	MF
GO:0021766	hippocampus development	25	12	5.69	0.00476	ENSMUSG00000001496, ENSMUSG00000004892, ENSMUSG00000010175, ENSMUSG00000018476, ENSMUSG00000019803, ENSMUSG00000020423, ENSMUSG00000021379, ENSMUSG00000021478, ENSMUSG00000021743, ENSMUSG00000023391, ENSMUSG00000026686, ENSMUSG00000027985, ENSMUSG00000028341, ENSMUSG00000028613, ENSMUSG00000028969, ENSMUSG00000029026, ENSMUSG00000029245, ENSMUSG00000029595, ENSMUSG00000031137, ENSMUSG00000034701,…	ENSMUSG00000001496, ENSMUSG00000019803, ENSMUSG00000021478, ENSMUSG00000021743, ENSMUSG00000023391, ENSMUSG00000029026, ENSMUSG00000029245, ENSMUSG00000034701, ENSMUSG00000037984, ENSMUSG00000041911, ENSMUSG00000043969, ENSMUSG00000063659	Nkx2-1, Bcan, Prox1, Kdm6b, Nr2e1, Btg2, Id4, Drd1, Fezf2, Dlx2, Lmx1a, Lef1, Nr4a3, Lrp8, Cdk5, Trp73, Epha5, Lhx5, Fgf13, Neurod1, Neurod6, Sct, Dlx1, Emx2, Zbtb18	Nkx2-1, Nr2e1, Drd1, Fezf2, Dlx2, Trp73, Epha5, Neurod1, Neurod6, Dlx1, Emx2, Zbtb18	1, 1, 1, 1, 1, 1, 1, 1, 1, 1, 1, 1	12	BP
GO:0001764	neuron migration	53	25	12.07	7.21385e-05	ENSMUSG00000001496, ENSMUSG00000005583, ENSMUSG00000006270, ENSMUSG00000006711, ENSMUSG00000009569, ENSMUSG00000012520, ENSMUSG00000015812, ENSMUSG00000016028, ENSMUSG00000018698, ENSMUSG00000019647, ENSMUSG00000019843, ENSMUSG00000020950, ENSMUSG00000021478, ENSMUSG00000021743, ENSMUSG00000022324, ENSMUSG00000024366, ENSMUSG00000025969, ENSMUSG00000026805, ENSMUSG00000026826, ENSMUSG00000026890,…	ENSMUSG00000001496, ENSMUSG00000005583, ENSMUSG00000006270, ENSMUSG00000018698, ENSMUSG00000020950, ENSMUSG00000021478, ENSMUSG00000021743, ENSMUSG00000024366, ENSMUSG00000026805, ENSMUSG00000026826, ENSMUSG00000026890, ENSMUSG00000027168, ENSMUSG00000027967, ENSMUSG00000029697, ENSMUSG00000030077, ENSMUSG00000032532, ENSMUSG00000035187, ENSMUSG00000035277, ENSMUSG00000038331, ENSMUSG00000040610,…	Nkx2-1, Mef2c, Vax1, D130043K22Rik, Mkl2, Phox2b, Gnrh1, Celsr1, Lhx1, Sema6a, Fyn, Foxg1, Drd1, Fezf2, Matn2, Gfra3, Nrp2, Barhl1, Nr4a2, Lhx6, Pax6, Neurog2, Pitx2, Dab1, Sema3a, Cdk5, Cckar, Fezf1, Chl1, Nr2f2, Fgf13, Gpm6a, Adgrg1, Tbx20, Robo3, Drd2, Cck, Nkx6-1, Arx, Dcdc2a, Satb2, Lmx1b, Tlx3, Ulk4, Prrxl1, Ndnf, Cntn2, Scrt2, Rapgef2, Unc5d, Ptprz1, Nr2f1, Sox1	Nkx2-1, Mef2c, Vax1, Lhx1, Foxg1, Drd1, Fezf2, Gfra3, Barhl1, Nr4a2, Lhx6, Pax6, Neurog2, Fezf1, Chl1, Cck, Nkx6-1, Arx, Satb2, Tlx3, Prrxl1, Ndnf, Unc5d, Ptprz1, Sox1	1, 1, 1, -1, 1, 1, 1, -1, -1, 1, 1, 1, 1, 1, 1, 1, -1, 1, 1, -1, -1, 1, 1, 1, 1	13	BP
GO:0021987	cerebral cortex development	31	15	7.06	0.00148	ENSMUSG00000000247, ENSMUSG00000001496, ENSMUSG00000014030, ENSMUSG00000019803, ENSMUSG00000020950, ENSMUSG00000025128, ENSMUSG00000025969, ENSMUSG00000026890, ENSMUSG00000027168, ENSMUSG00000028519, ENSMUSG00000028613, ENSMUSG00000028640, ENSMUSG00000028883, ENSMUSG00000028969, ENSMUSG00000031137, ENSMUSG00000031785, ENSMUSG00000032064, ENSMUSG00000032446, ENSMUSG00000033726, ENSMUSG00000035277,…	ENSMUSG00000000247, ENSMUSG00000001496, ENSMUSG00000014030, ENSMUSG00000019803, ENSMUSG00000020950, ENSMUSG00000026890, ENSMUSG00000027168, ENSMUSG00000032446, ENSMUSG00000033726, ENSMUSG00000035277, ENSMUSG00000043969, ENSMUSG00000045515, ENSMUSG00000047143, ENSMUSG00000063659, ENSMUSG00000074637	Lhx2, Nkx2-1, Pax5, Nr2e1, Foxg1, Bhlhe22, Nrp2, Lhx6, Pax6, Dab1, Lrp8, Tfap2c, Sema3a, Cdk5, Fgf13, Adgrg1, Dixdc1, Eomes, Emx1, Arx, Tacc3, Cdon, Emx2, Pou3f3, Dmrta2, Zbtb18, Tacc1, Nr2f1, Sox2, Ccdc85c, Pou3f2	Lhx2, Nkx2-1, Pax5, Nr2e1, Foxg1, Lhx6, Pax6, Eomes, Emx1, Arx, Emx2, Pou3f3, Dmrta2, Zbtb18, Sox2	1, 1, -1, 1, 1, 1, 1, 1, 1, 1, 1, 1, 1, 1, 1	13	BP

## Sheet: P7vsE_known
genes	logFC	AveExpr	t	P.Value	adj.P.Val	B	mgi_symbol	description	gene_biotype
ENSMUSG00000026424	10.6575	3.63531	34.883	6.90161e-14	1.72193e-11	20.184	Gpr37l1	G protein-coupled receptor 37-like 1 [Source:MGI Symbol;Acc:MGI:1928503]	protein_coding
ENSMUSG00000032517	10.4223	2.53192	6.53346	2.2403e-05	5.40655e-05	2.94275	Mobp	myelin-associated oligodendrocytic basic protein [Source:MGI Symbol;Acc:MGI:108511]	protein_coding
ENSMUSG00000034000	10.0658	2.25611	21.07	3.51201e-11	7.96601e-10	15.2299	Neu4	sialidase 4 [Source:MGI Symbol;Acc:MGI:2661364]	protein_coding
ENSMUSG00000036634	9.69204	4.29997	11.9762	3.06276e-08	1.7015e-07	9.46734	Mag	myelin-associated glycoprotein [Source:MGI Symbol;Acc:MGI:96912]	protein_coding
ENSMUSG00000038173	9.65837	3.26317	16.4022	7.36593e-10	8.18309e-09	13.0316	Enpp6	ectonucleotide pyrophosphatase/phosphodiesterase 6 [Source:MGI Symbol;Acc:MGI:2445171]	protein_coding
ENSMUSG00000076439	9.36996	1.03585	10.1866	1.96006e-07	8.19395e-07	7.61783	Mog	myelin oligodendrocyte glycoprotein [Source:MGI Symbol;Acc:MGI:97435]	protein_coding
ENSMUSG00000031425	8.67024	7.47157	23.0699	1.15423e-11	3.56213e-10	17.3072	Plp1	proteolipid protein (myelin) 1 [Source:MGI Symbol;Acc:MGI:97623]	protein_coding
ENSMUSG00000031775	8.6474	3.8088	32.9437	1.40598e-13	2.42857e-11	20.6067	Pllp	plasma membrane proteolipid [Source:MGI Symbol;Acc:MGI:1915051]	protein_coding
ENSMUSG00000033579	8.32251	1.34066	13.7652	5.97825e-09	4.45801e-08	10.8869	Fa2h	fatty acid 2-hydroxylase [Source:MGI Symbol;Acc:MGI:2443327]	protein_coding
ENSMUSG00000031385	8.10069	4.62498	21.8334	2.27046e-11	5.74954e-10	16.6012	Plxnb3	plexin B3 [Source:MGI Symbol;Acc:MGI:2154240]	protein_coding
ENSMUSG00000032556	7.83856	1.47372	13.0545	1.11752e-08	7.41242e-08	10.4061	Bfsp2	beaded filament structural protein 2, phakinin [Source:MGI Symbol;Acc:MGI:1333828]	protein_coding
ENSMUSG00000027375	7.71192	2.22639	10.6059	1.24022e-07	5.54456e-07	8.10621	Mal	myelin and lymphocyte protein, T cell differentiation protein [Source:MGI Symbol;Acc:MGI:892970]	protein_coding
ENSMUSG00000039358	7.47516	-0.760518	19.8894	7.10738e-11	1.33932e-09	14.2346	Drd5	dopamine receptor D5 [Source:MGI Symbol;Acc:MGI:94927]	protein_coding
ENSMUSG00000024411	7.19551	1.40181	7.68195	4.28564e-06	1.22203e-05	4.58569	Aqp4	aquaporin 4 [Source:MGI Symbol;Acc:MGI:107387]	protein_coding
ENSMUSG00000041607	7.15602	7.43435	26.4434	2.14541e-12	1.22081e-10	18.9867	Mbp	myelin basic protein [Source:MGI Symbol;Acc:MGI:96925]	protein_coding
ENSMUSG00000051980	7.06248	0.670269	7.47735	5.68422e-06	1.57704e-05	4.33191	Casr	calcium-sensing receptor [Source:MGI Symbol;Acc:MGI:1351351]	protein_coding
ENSMUSG00000017868	6.98472	-0.753878	10.4409	1.4823e-07	6.45577e-07	7.85586	Sgk2	serum/glucocorticoid regulated kinase 2 [Source:MGI Symbol;Acc:MGI:1351318]	protein_coding
ENSMUSG00000038457	6.91382	2.58192	19.5915	8.54422e-11	1.53796e-09	15.1052	Tmem255b	transmembrane protein 255B [Source:MGI Symbol;Acc:MGI:2685533]	protein_coding
ENSMUSG00000073680	6.89629	2.25392	13.2919	9.03804e-09	6.24121e-08	10.6889	Tmem88b	transmembrane protein 88B [Source:MGI Symbol;Acc:MGI:2444329]	protein_coding
ENSMUSG00000036907	6.79718	0.300673	25.5066	3.34964e-12	1.52516e-10	16.5707	C1ql2	complement component 1, q subcomponent-like 2 [Source:MGI Symbol;Acc:MGI:3032521]	protein_coding
ENSMUSG00000092210	6.70663	0.582974	13.7051	6.29629e-09	4.65387e-08	10.8594	A930009A15Rik	RIKEN cDNA A930009A15 gene [Source:MGI Symbol;Acc:MGI:1925048]	protein_coding
ENSMUSG00000028927	6.68046	0.791898	13.8893	5.37561e-09	4.07603e-08	11.0216	Padi2	peptidyl arginine deiminase, type II [Source:MGI Symbol;Acc:MGI:1338892]	protein_coding
ENSMUSG00000015829	6.68014	7.09204	41.3418	8.30493e-15	5.1175e-12	24.4101	Tnr	tenascin R [Source:MGI Symbol;Acc:MGI:99516]	protein_coding
ENSMUSG00000104494	6.66886	-1.70191	13.2708	9.20957e-09	6.33599e-08	10.2944	Gm37111	predicted gene, 37111 [Source:MGI Symbol;Acc:MGI:5610339]	TEC
ENSMUSG00000002007	6.65113	1.29979	8.81683	9.77232e-07	3.29716e-06	6.07065	Srpk3	serine/arginine-rich protein specific kinase 3 [Source:MGI Symbol;Acc:MGI:1891338]	protein_coding
ENSMUSG00000033595	6.58964	3.46374	16.5123	6.79542e-10	7.68789e-09	13.26	Lgi3	leucine-rich repeat LGI family, member 3 [Source:MGI Symbol;Acc:MGI:2182619]	protein_coding
ENSMUSG00000041377	6.57297	-1.73973	20.8977	3.88324e-11	8.55609e-10	14.5905	Ninj2	ninjurin 2 [Source:MGI Symbol;Acc:MGI:1352751]	protein_coding
ENSMUSG00000043448	6.4883	1.63403	9.20992	6.04925e-07	2.17392e-06	6.5235	Gjc2	gap junction protein, gamma 2 [Source:MGI Symbol;Acc:MGI:2153060]	protein_coding
ENSMUSG00000056966	6.46849	4.21965	23.2	1.07712e-11	3.40954e-10	17.3492	Gjc3	gap junction protein, gamma 3 [Source:MGI Symbol;Acc:MGI:2153041]	protein_coding
ENSMUSG00000100147	6.41863	1.89262	8.24841	2.01234e-06	6.24688e-06	5.29626	1700047M11Rik	RIKEN cDNA 1700047M11 gene [Source:MGI Symbol;Acc:MGI:1914580]	lincRNA
ENSMUSG00000006782	6.37508	7.41521	30.0191	4.46076e-13	4.60679e-11	20.5589	Cnp	2',3'-cyclic nucleotide 3' phosphodiesterase [Source:MGI Symbol;Acc:MGI:88437]	protein_coding
ENSMUSG00000032854	6.36674	6.61953	31.167	2.79986e-13	3.59431e-11	21.0171	Ugt8a	UDP galactosyltransferase 8A [Source:MGI Symbol;Acc:MGI:109522]	protein_coding
ENSMUSG00000086596	6.35018	2.53727	21.9134	2.17091e-11	5.58156e-10	16.4061	Susd5	sushi domain containing 5 [Source:MGI Symbol;Acc:MGI:2685972]	protein_coding
ENSMUSG00000031610	6.34755	3.65232	27.1663	1.53695e-12	9.96917e-11	19.0818	Scrg1	scrapie responsive gene 1 [Source:MGI Symbol;Acc:MGI:1328308]	protein_coding
ENSMUSG00000021091	6.27649	-1.88961	16.344	7.68808e-10	8.45963e-09	12.3821	Serpina3n	serine (or cysteine) peptidase inhibitor, clade A, member 3N [Source:MGI Symbol;Acc:MGI:105045]	protein_coding
ENSMUSG00000051107	6.26093	2.32714	9.71187	3.35238e-07	1.30385e-06	7.05375	Gm15440	predicted gene 15440 [Source:MGI Symbol;Acc:MGI:3642353]	protein_coding
ENSMUSG00000001021	6.22902	0.83754	20.5701	4.71128e-11	9.80774e-10	15.1763	S100a3	S100 calcium binding protein A3 [Source:MGI Symbol;Acc:MGI:1338849]	protein_coding
ENSMUSG00000050022	6.22857	3.37899	30.9684	3.03113e-13	3.71082e-11	20.4653	Amz1	archaelysin family metallopeptidase 1 [Source:MGI Symbol;Acc:MGI:2442258]	protein_coding
ENSMUSG00000074457	6.21706	4.04595	28.7821	7.51612e-13	6.2887e-11	19.8143	S100a16	S100 calcium binding protein A16 [Source:MGI Symbol;Acc:MGI:1915110]	protein_coding
ENSMUSG00000020932	6.20911	0.624399	10.524	1.35461e-07	5.97645e-07	8.01274	Gfap	glial fibrillary acidic protein [Source:MGI Symbol;Acc:MGI:95697]	protein_coding
ENSMUSG00000001988	6.20625	2.37393	15.9582	1.02469e-09	1.06658e-08	12.7559	Npas1	neuronal PAS domain protein 1 [Source:MGI Symbol;Acc:MGI:109205]	protein_coding
ENSMUSG00000032860	6.20461	-0.404074	15.0864	2.00913e-09	1.83956e-08	11.7149	P2ry2	purinergic receptor P2Y, G-protein coupled 2 [Source:MGI Symbol;Acc:MGI:105107]	protein_coding
ENSMUSG00000045087	6.19148	0.133214	7.5012	5.49867e-06	1.52924e-05	4.3776	S1pr5	sphingosine-1-phosphate receptor 5 [Source:MGI Symbol;Acc:MGI:2150641]	protein_coding
ENSMUSG00000044080	6.18173	3.34181	30.2159	4.11342e-13	4.39541e-11	20.2066	S100a1	S100 calcium binding protein A1 [Source:MGI Symbol;Acc:MGI:1338917]	protein_coding
ENSMUSG00000067879	6.17254	7.28662	37.2741	3.02238e-14	1.01585e-11	23.2152	3110035E14Rik	RIKEN cDNA 3110035E14 gene [Source:MGI Symbol;Acc:MGI:1924232]	protein_coding
ENSMUSG00000049721	6.16929	3.69616	26.0292	2.60745e-12	1.34266e-10	18.655	Gal3st1	galactose-3-O-sulfotransferase 1 [Source:MGI Symbol;Acc:MGI:1858277]	protein_coding
ENSMUSG00000040533	6.11907	-0.112778	14.8372	2.45145e-09	2.16209e-08	11.6539	Matn1	matrilin 1, cartilage matrix protein [Source:MGI Symbol;Acc:MGI:106591]	protein_coding
ENSMUSG00000021696	6.09957	3.88343	16.8816	5.20421e-10	6.21882e-09	13.5227	Elovl7	ELOVL family member 7, elongation of long chain fatty acids (yeast) [Source:MGI Symbol;Acc:MGI:1921809]	protein_coding
ENSMUSG00000044352	6.07921	1.88107	17.9562	2.4663e-10	3.43832e-09	14.102	Sowaha	sosondowah ankyrin repeat domain family member A [Source:MGI Symbol;Acc:MGI:2687280]	protein_coding
ENSMUSG00000047109	6.01169	-1.6521	8.97923	8.00035e-07	2.77008e-06	6.25305	Cldn14	claudin 14 [Source:MGI Symbol;Acc:MGI:1860425]	protein_coding
ENSMUSG00000033208	5.99991	3.85887	26.1357	2.47922e-12	1.31559e-10	18.7399	S100b	S100 protein, beta polypeptide, neural [Source:MGI Symbol;Acc:MGI:98217]	protein_coding
ENSMUSG00000048483	5.92429	-0.258399	19.0413	1.20897e-10	1.98482e-09	14.0133	Zdhhc22	zinc finger, DHHC-type containing 22 [Source:MGI Symbol;Acc:MGI:2685108]	protein_coding
ENSMUSG00000050967	5.82923	3.24425	31.6993	2.26874e-13	3.22879e-11	20.7121	Creg2	cellular repressor of E1A-stimulated genes 2 [Source:MGI Symbol;Acc:MGI:1928333]	protein_coding
ENSMUSG00000041836	5.82857	4.53788	47.3404	1.52862e-15	2.35485e-12	25.4132	Ptpre	protein tyrosine phosphatase, receptor type, E [Source:MGI Symbol;Acc:MGI:97813]	protein_coding
ENSMUSG00000051497	5.8201	2.33469	20.8243	4.05425e-11	8.78626e-10	15.8673	Kcnj16	potassium inwardly-rectifying channel, subfamily J, member 16 [Source:MGI Symbol;Acc:MGI:1314842]	protein_coding
ENSMUSG00000049555	5.8154	0.514739	18.8297	1.38509e-10	2.19595e-09	14.236	Tmie	transmembrane inner ear [Source:MGI Symbol;Acc:MGI:2159400]	protein_coding
ENSMUSG00000045777	5.81462	-0.681777	11.6423	4.25136e-08	2.22826e-07	9.04852	Ifitm10	interferon induced transmembrane protein 10 [Source:MGI Symbol;Acc:MGI:2444776]	protein_coding
ENSMUSG00000029602	5.79829	-0.326861	18.2252	2.05916e-10	3.01391e-09	13.8057	Rasal1	RAS protein activator like 1 (GAP1 like) [Source:MGI Symbol;Acc:MGI:1330842]	protein_coding
ENSMUSG00000050854	5.79186	0.363488	7.58205	4.91621e-06	1.38391e-05	4.47746	Tmem125	transmembrane protein 125 [Source:MGI Symbol;Acc:MGI:1923409]	protein_coding
ENSMUSG00000025701	5.74902	-0.36615	6.16687	3.93997e-05	8.97084e-05	2.43418	Alox5	arachidonate 5-lipoxygenase [Source:MGI Symbol;Acc:MGI:87999]	protein_coding
ENSMUSG00000079588	5.70573	-1.92138	10.0415	2.30447e-07	9.40613e-07	7.40611	Tmem182	transmembrane protein 182 [Source:MGI Symbol;Acc:MGI:1923725]	protein_coding
ENSMUSG00000030701	5.67403	4.4685	33.8095	1.01829e-13	2.15349e-11	21.8339	Plekhb1	pleckstrin homology domain containing, family B (evectins) member 1 [Source:MGI Symbol;Acc:MGI:1351469]	protein_coding
ENSMUSG00000052229	5.66245	8.90355	18.458	1.76501e-10	2.68102e-09	14.3786	Gpr17	G protein-coupled receptor 17 [Source:MGI Symbol;Acc:MGI:3584514]	protein_coding
ENSMUSG00000041205	5.6564	3.26692	17.8105	2.7224e-10	3.71412e-09	14.169	Map6d1	MAP6 domain containing 1 [Source:MGI Symbol;Acc:MGI:3607784]	protein_coding
ENSMUSG00000010021	5.59349	2.97387	11.672	4.12798e-08	2.17283e-07	9.09714	Kif19a	kinesin family member 19A [Source:MGI Symbol;Acc:MGI:2447024]	protein_coding
ENSMUSG00000086844	5.5504	-1.74233	8.70008	1.13031e-06	3.74191e-06	5.93256	B230206H07Rik	RIKEN cDNA B230206H07 gene [Source:MGI Symbol;Acc:MGI:2444929]	processed_transcript
ENSMUSG00000041261	5.51352	4.81917	28.6859	7.83446e-13	6.43679e-11	19.9445	Car8	carbonic anhydrase 8 [Source:MGI Symbol;Acc:MGI:88253]	protein_coding
ENSMUSG00000029878	5.50878	3.02299	20.9699	3.72286e-11	8.33182e-10	16.0765	Dbpht2	DNA binding protein with his-thr domain [Source:MGI Symbol;Acc:MGI:2679513]	protein_coding
ENSMUSG00000033174	5.50713	4.94913	57.406	1.36995e-16	9.89695e-13	27.5854	Mgll	monoglyceride lipase [Source:MGI Symbol;Acc:MGI:1346042]	protein_coding
ENSMUSG00000091475	5.50593	3.67953	33.9579	9.64277e-14	2.14244e-11	21.6851	2810468N07Rik	RIKEN cDNA 2810468N07 gene [Source:MGI Symbol;Acc:MGI:1920084]	processed_transcript
ENSMUSG00000027858	5.50519	5.28376	28.8687	7.24153e-13	6.14068e-11	20.0641	Tspan2	tetraspanin 2 [Source:MGI Symbol;Acc:MGI:1917997]	protein_coding
ENSMUSG00000063765	5.47765	3.68876	34.3856	8.25228e-14	1.93103e-11	21.8547	Chadl	chondroadherin-like [Source:MGI Symbol;Acc:MGI:3036284]	protein_coding
ENSMUSG00000039452	5.43268	3.43271	30.2491	4.05765e-13	4.36103e-11	20.3722	Snx22	sorting nexin 22 [Source:MGI Symbol;Acc:MGI:2685966]	protein_coding
ENSMUSG00000034353	5.37602	2.32662	20.3072	5.51365e-11	1.10668e-09	15.6343	Ramp1	receptor (calcitonin) activity modifying protein 1 [Source:MGI Symbol;Acc:MGI:1858418]	protein_coding
ENSMUSG00000026437	5.3679	1.72626	9.47275	4.42755e-07	1.66391e-06	6.78721	Cdk18	cyclin-dependent kinase 18 [Source:MGI Symbol;Acc:MGI:97518]	protein_coding
ENSMUSG00000076858	5.34269	-0.982144	14.1022	4.48807e-09	3.51632e-08	10.9826	Trav3-4	T cell receptor alpha variable 3-4 [Source:MGI Symbol;Acc:MGI:2684925]	TR_V_gene
ENSMUSG00000069805	5.32725	-0.428554	12.955	1.22267e-08	7.97822e-08	10.198	Fbp1	fructose bisphosphatase 1 [Source:MGI Symbol;Acc:MGI:95492]	protein_coding
ENSMUSG00000078771	5.32173	0.0788341	17.6398	3.05934e-10	4.06285e-09	13.4664	Evi2a	ecotropic viral integration site 2a [Source:MGI Symbol;Acc:MGI:95458]	protein_coding
ENSMUSG00000045532	5.27225	3.93327	33.8093	1.01834e-13	2.15349e-11	21.7593	C1ql1	complement component 1, q subcomponent-like 1 [Source:MGI Symbol;Acc:MGI:1344400]	protein_coding
ENSMUSG00000030342	5.27006	5.67356	42.1746	6.47471e-15	4.78766e-12	24.5789	Cd9	CD9 antigen [Source:MGI Symbol;Acc:MGI:88348]	protein_coding
ENSMUSG00000030607	5.24037	3.39395	20.2284	5.7821e-11	1.14415e-09	15.7079	Acan	aggrecan [Source:MGI Symbol;Acc:MGI:99602]	protein_coding
ENSMUSG00000043068	5.23541	0.321971	11.0252	7.96282e-08	3.77341e-07	8.52633	Fam89a	family with sequence similarity 89, member A [Source:MGI Symbol;Acc:MGI:1916877]	protein_coding
ENSMUSG00000024395	5.20869	4.18199	33.4101	1.18047e-13	2.34646e-11	21.6838	Lims2	LIM and senescent cell antigen like domains 2 [Source:MGI Symbol;Acc:MGI:2385067]	protein_coding
ENSMUSG00000043629	5.18745	2.11452	23.2004	1.07686e-11	3.40954e-10	17.1016	1700019D03Rik	RIKEN cDNA 1700019D03 gene [Source:MGI Symbol;Acc:MGI:1914330]	protein_coding
ENSMUSG00000021573	5.17587	5.41468	27.2407	1.48582e-12	9.82733e-11	19.3595	Tppp	tubulin polymerization promoting protein [Source:MGI Symbol;Acc:MGI:1920198]	protein_coding
ENSMUSG00000024176	5.16446	6.41262	44.898	2.96354e-15	3.65227e-12	25.4153	Sox8	SRY (sex determining region Y)-box 8 [Source:MGI Symbol;Acc:MGI:98370]	protein_coding
ENSMUSG00000042312	5.15554	3.66797	33.8996	9.8511e-14	2.14244e-11	21.7385	S100a13	S100 calcium binding protein A13 [Source:MGI Symbol;Acc:MGI:109581]	protein_coding
ENSMUSG00000050505	5.14012	4.07399	29.9025	4.68136e-13	4.7812e-11	20.4008	Pcdh20	protocadherin 20 [Source:MGI Symbol;Acc:MGI:2443376]	protein_coding
ENSMUSG00000050121	5.13999	-2.207	10.9071	9.00791e-08	4.20081e-07	8.22892	Opalin	oligodendrocytic myelin paranodal and inner loop protein [Source:MGI Symbol;Acc:MGI:2657025]	protein_coding
ENSMUSG00000054450	5.13713	-2.19438	14.2953	3.81858e-09	3.08389e-08	11.0425	Gm9945	predicted gene 9945 [Source:MGI Symbol;Acc:MGI:3641652]	protein_coding
ENSMUSG00000026830	5.12404	2.17258	15.2421	1.77698e-09	1.66761e-08	12.2851	Ermn	ermin, ERM-like protein [Source:MGI Symbol;Acc:MGI:1925017]	protein_coding
ENSMUSG00000007888	5.11342	0.903888	13.9789	4.98089e-09	3.82697e-08	11.2347	Crlf1	cytokine receptor-like factor 1 [Source:MGI Symbol;Acc:MGI:1340030]	protein_coding
ENSMUSG00000024935	5.10313	6.00229	43.5645	4.31899e-15	4.59831e-12	25.0284	Slc1a1	solute carrier family 1 (neuronal/epithelial high affinity glutamate transporter, system Xag), member 1 [Source:MGI Symbol;Acc:MGI:105083]	protein_coding
ENSMUSG00000065485	5.08544	-1.04327	9.65136	3.59506e-07	1.38541e-06	7.04144	Mir219a-2	microRNA 219a-2 [Source:MGI Symbol;Acc:MGI:3618754]	miRNA
ENSMUSG00000046008	5.06392	2.35102	11.9008	3.29576e-08	1.80949e-07	9.37286	Pnlip	pancreatic lipase [Source:MGI Symbol;Acc:MGI:97722]	protein_coding
ENSMUSG00000037855	5.0449	4.96219	29.9377	4.61352e-13	4.73809e-11	20.4993	Zfp365	zinc finger protein 365 [Source:MGI Symbol;Acc:MGI:2143676]	protein_coding
ENSMUSG00000032356	5.04363	2.20112	20.6969	4.37024e-11	9.29414e-10	15.8454	Rasgrf1	RAS protein-specific guanine nucleotide-releasing factor 1 [Source:MGI Symbol;Acc:MGI:99694]	protein_coding
ENSMUSG00000097783	5.03765	-1.99073	9.40434	4.79911e-07	1.78145e-06	6.74046	Gm26747	predicted gene, 26747 [Source:MGI Symbol;Acc:MGI:5477241]	lincRNA
ENSMUSG00000042282	5.03764	1.29503	19.7718	7.6409e-11	1.41109e-09	15.1459	Gucy2f	guanylate cyclase 2f [Source:MGI Symbol;Acc:MGI:105119]	protein_coding
ENSMUSG00000105867	5.01444	1.5674	20.7259	4.29603e-11	9.18109e-10	15.7351	Gm42517	predicted gene 42517 [Source:MGI Symbol;Acc:MGI:5662654]	lincRNA
ENSMUSG00000017002	4.99699	-0.475213	12.6522	1.6137e-08	1.00678e-07	9.97177	Slpi	secretory leukocyte peptidase inhibitor [Source:MGI Symbol;Acc:MGI:109297]	protein_coding
ENSMUSG00000106379	4.99112	7.34619	24.6218	5.17793e-12	2.07634e-10	18.0381	Lhfpl3	lipoma HMGIC fusion partner-like 3 [Source:MGI Symbol;Acc:MGI:1925076]	protein_coding
ENSMUSG00000097097	4.98656	-1.15385	11.1131	7.26908e-08	3.4873e-07	8.50888	5033426O07Rik	RIKEN cDNA 5033426O07 gene [Source:MGI Symbol;Acc:MGI:1923251]	lincRNA
ENSMUSG00000013523	4.95785	7.01081	24.8996	4.50892e-12	1.8597e-10	18.1809	Bcas1	breast carcinoma amplified sequence 1 [Source:MGI Symbol;Acc:MGI:1924210]	protein_coding
ENSMUSG00000035431	4.95643	3.39981	20.8911	3.89832e-11	8.56565e-10	16.0982	Sstr1	somatostatin receptor 1 [Source:MGI Symbol;Acc:MGI:98327]	protein_coding
ENSMUSG00000044816	4.948	-1.81771	12.2325	2.39367e-08	1.38626e-07	9.48187	D630023F18Rik	RIKEN cDNA D630023F18 gene [Source:MGI Symbol;Acc:MGI:2138198]	protein_coding
ENSMUSG00000044519	4.94379	3.87283	23.4659	9.36207e-12	3.13384e-10	17.5153	Zfp488	zinc finger protein 488 [Source:MGI Symbol;Acc:MGI:2686052]	protein_coding
ENSMUSG00000004894	4.92759	-0.378483	10.5612	1.3013e-07	5.77294e-07	8.02175	Hapln2	hyaluronan and proteoglycan link protein 2 [Source:MGI Symbol;Acc:MGI:2137300]	protein_coding
ENSMUSG00000045608	4.92477	1.03332	21.4481	2.82442e-11	6.74577e-10	15.9184	Dbx2	developing brain homeobox 2 [Source:MGI Symbol;Acc:MGI:107445]	protein_coding
ENSMUSG00000001281	4.91998	0.506399	11.4335	5.24027e-08	2.64894e-07	8.94986	Itgb7	integrin beta 7 [Source:MGI Symbol;Acc:MGI:96616]	protein_coding
ENSMUSG00000097730	4.90941	1.16967	24.8844	4.54294e-12	1.86624e-10	17.472	Gm26588	predicted gene, 26588 [Source:MGI Symbol;Acc:MGI:5477082]	antisense
ENSMUSG00000046500	4.87979	2.0971	18.2567	2.01647e-10	2.96551e-09	14.4106	Fam19a4	family with sequence similarity 19, member A4 [Source:MGI Symbol;Acc:MGI:2444563]	protein_coding
ENSMUSG00000022132	4.87883	0.0131018	13.5784	7.02678e-09	5.07411e-08	10.8092	Cldn10	claudin 10 [Source:MGI Symbol;Acc:MGI:1913101]	protein_coding
ENSMUSG00000001773	4.87532	0.465994	16.6777	6.02584e-10	7.0103e-09	13.1164	Folh1	folate hydrolase 1 [Source:MGI Symbol;Acc:MGI:1858193]	protein_coding
ENSMUSG00000030317	4.86439	3.94829	23.3165	1.01274e-11	3.29605e-10	17.4386	Timp4	tissue inhibitor of metalloproteinase 4 [Source:MGI Symbol;Acc:MGI:109125]	protein_coding
ENSMUSG00000046240	4.82555	2.92598	15.7276	1.2204e-09	1.22478e-08	12.6754	Hepacam	hepatocyte cell adhesion molecule [Source:MGI Symbol;Acc:MGI:1920177]	protein_coding
ENSMUSG00000092193	4.8234	-2.22647	11.74	3.85945e-08	2.05371e-07	9.04395	Cd9-ps	Cd9 antigen, pseudogene [Source:MGI Symbol;Acc:MGI:3645134]	processed_pseudogene
ENSMUSG00000044708	4.81786	3.91202	19.7721	7.63931e-11	1.41109e-09	15.427	Kcnj10	potassium inwardly-rectifying channel, subfamily J, member 10 [Source:MGI Symbol;Acc:MGI:1194504]	protein_coding
ENSMUSG00000029999	4.81636	5.89209	27.7483	1.18236e-12	8.34241e-11	19.5815	Tgfa	transforming growth factor alpha [Source:MGI Symbol;Acc:MGI:98724]	protein_coding
ENSMUSG00000108084	4.80288	-1.88774	10.8125	9.95194e-08	4.58211e-07	8.1986			lincRNA
ENSMUSG00000026994	4.7948	1.41516	19.0127	1.23127e-10	2.01412e-09	14.7602	Galnt3	UDP-N-acetyl-alpha-D-galactosamine:polypeptide N-acetylgalactosaminyltransferase 3 [Source:MGI Symbol;Acc:MGI:894695]	protein_coding
ENSMUSG00000070498	4.79254	5.81111	51.244	5.67481e-16	1.31131e-12	26.8672	Tmem132b	transmembrane protein 132B [Source:MGI Symbol;Acc:MGI:3609245]	protein_coding
ENSMUSG00000074892	4.78062	2.89615	22.4182	1.64145e-11	4.58366e-10	16.9023	B3galt5	UDP-Gal:betaGlcNAc beta 1,3-galactosyltransferase, polypeptide 5 [Source:MGI Symbol;Acc:MGI:2136878]	protein_coding
[truncated: 6,502 more rows]

## Sheet: P7vsE_novel
adjacentgene	genes	logFC	AveExpr	t	P.Value	adj.P.Val	B	transcript	adjacenttranscript	sense	genic	int	orientation	location	class	ORF_cover	RNA_size	coding_potential	chr	strand	mgi_symbol	description	gene_biotype
[truncated: 2,235 more rows]

[truncated: 13 more sheets: P7vsE GO, EBvsS_known, EBvsS_novel, EBvsS GO, P7BvsS_known, P7BvsS_novel, P7BvsS GO, BP7vsE_known, BP7vsE_novel, B7PvsE GO, SP7vsE_known, SP7vsE_novel, SP7vsE GO]
