# Supplementary material for: Transcriptional Convergence of Oligodendrocyte Lineage Progenitors during Development
Source: Dev Cell. 2018 Aug 20;46(4):504–517.e7. doi: 10.1016/j.devcel.2018.07.005 (PMC6104814; doi:10.1016/j.devcel.2018.07.005)
Supplement: Table S2. Lists of Marker and Enriched Genes for Each Cluster Identified in the Single-Cell RNA-Seq Experiment in Figures 2 and 3, Related to Figures 2 and 3 — Gene ontology terms associated with genes enriched in the identified clusters are also presented [file mmc3.xlsx]

## Sheet: Legend
Markers, Gene Ontology and Enriched genes_Single-Cell RNA-Seq
	Column	Description
	lb	lower bound
	mle	maximum likelihood estimate
	ub	upper bound of the 95
	ce	conservative estimate of expression-fold change (equals to the min(abs(c(lb, ub))), or 0 if the CI crosses the 0
	Z	uncorrected Z-score of expression difference
	cZ	expression difference Z-score corrected for multiple hypothesis testing using Holm procedure
	Gene Ontology
	Column	Description
	module	Geneset ID
	modSize	Size of Geneset
	bkgrModSize	Size of background
	rank	Goterm rank based on p-value
	enrichmentP	p-value
	BonferoniP	adj p-value
	p-value	P-value
	nModGenesInTerm	Number of genes from the module found in the GO-term
	fracOfBkgrModSize	Fraction of BackGround VS Module size
	fracOfBkgrTermSize	Faction of BackGround over term size
	bkgrTermSize	Background term size
	termID	GO-term ID
	termOntology	Ontology
	termName	GO-term name
	termDefinition	Description of GO-term

## Sheet: Enriched genes for NP1a
	lb	mle	ub	ce	Z	cZ	pvalue
Sox11	1.43721	1.59343	1.7184	1.43721	7.16081	6.2245	4.01013e-13
Rspo2	4.24914	5.62386	6.62365	4.24914	7.16081	6.2245	4.01013e-13
Wnt8b	6.52992	7.62345	8.3733	6.52992	7.16076	6.2245	4.01124e-13
Rspo3	3.68675	4.96774	6.03002	3.68675	7.15463	6.2245	4.19553e-13
Vim	1.56218	2.03084	2.65571	1.56218	7.05652	6.13837	8.5365e-13
Nnat	1.12477	1.65591	1.78089	1.12477	6.95638	6.04928	1.74571e-12
Arx	2.40576	3.2181	3.81173	2.40576	6.95557	6.04928	1.75571e-12
Hes5	1.65591	2.37452	2.9369	1.65591	6.7308	5.81478	8.43658e-12
Dlx1	2.18706	3.03063	3.90546	2.18706	6.44477	5.49273	5.78889e-11
Otx2	3.56178	4.68655	5.6551	3.56178	6.42543	5.47459	6.57482e-11
Dlx2	2.03084	2.99939	3.71799	2.03084	6.09469	5.12727	5.48257e-10
Cenpw	1.78089	2.81193	3.59302	1.78089	5.91552	4.92996	1.65416e-09
Tubb3	1.06228	1.59343	2.06208	1.06228	5.80593	4.82011	3.20047e-09
Nr2f1	1.15602	1.65591	2.15581	1.15602	5.63043	4.6384	8.98781e-09
Cd24a	1.03104	1.4997	2.03084	1.03104	5.62767	4.63803	9.13279e-09
Dach1	1.7184	2.53074	3.31183	1.7184	5.62214	4.63435	9.4305e-09
Pax6	2.40576	3.4368	4.37411	2.40576	5.54308	4.55345	1.48597e-08
Dlx6os1	1.99959	2.9369	3.81173	1.99959	5.51723	4.5251	1.72189e-08
Ezr	1.84338	2.9369	3.90546	1.84338	5.49585	4.50206	1.94418e-08
Incenp	1.74964	2.56198	3.28058	1.74964	5.20939	4.18598	9.47315e-08
Msx1	1.40596	2.28079	3.03063	1.40596	5.20703	4.18598	9.59441e-08
Mex3a	0.93731	1.4997	1.96835	0.93731	5.18455	4.16944	1.08268e-07
Sox2	0.843579	1.31223	1.78089	0.843579	5.18447	4.16944	1.08314e-07
Dlx5	1.65591	2.65571	3.81173	1.65591	5.15338	4.13605	1.27915e-07
Rfx3	1.24975	1.96835	2.7182	1.24975	5.10581	4.08687	1.64686e-07
Nes	1.43721	2.31203	3.03063	1.43721	5.05015	4.02733	2.20737e-07
Smc4	1.18726	1.96835	2.49949	1.18726	5.03491	4.01293	2.39034e-07
Nfib	0.624873	1.06228	1.56218	0.624873	5.02149	3.99855	2.56366e-07
Map1b	0.718604	1.18726	1.59343	0.718604	4.98199	3.96247	3.14666e-07
Igf2bp1	1.43721	2.31203	2.87442	1.43721	4.95269	3.93038	3.65965e-07
Stmn1	0.656117	1.18726	1.62467	0.656117	4.93518	3.91242	4.00379e-07
Tmem47	1.2185	2.09332	2.62447	1.2185	4.93489	3.91242	4.0098e-07
Nr2f2	1.09353	1.87462	2.65571	1.09353	4.92418	3.90118	4.23564e-07
Hnrnpa0	0.624873	1.12477	1.56218	0.624873	4.7577	3.73294	9.79054e-07
Sox9	1.12477	1.90586	2.437	1.12477	4.73431	3.71058	1.09902e-06
Nrep	0.749848	1.28099	1.7184	0.749848	4.69149	3.68589	1.35611e-06
Fam60a	1.2185	2.15581	2.96815	1.2185	4.68864	3.68589	1.37515e-06
Tead2	1.34348	2.12457	2.7182	1.34348	4.6512	3.66439	1.65006e-06
Dcc	0.999797	1.68716	2.34327	0.999797	4.58906	3.64283	2.2262e-06
Tenm4	1.84338	3.81173	4.49909	1.84338	4.56501	3.64063	2.49738e-06
Hnrnph1	0.531142	0.968553	1.37472	0.531142	4.54207	3.6367	2.78517e-06
Ccdc41	1.43721	2.34327	3.40556	1.43721	4.51608	3.63636	3.14974e-06
Celf2	0.68736	1.15602	1.62467	0.68736	4.5037	3.635	3.33901e-06
Hist1h2ap_loc1	1.03104	1.93711	2.7182	1.03104	4.4789	3.62507	3.75148e-06
H1f0	0.749848	1.34348	1.81213	0.749848	4.45316	3.61695	4.23071e-06
Ddah2	0.812335	1.40596	1.96835	0.812335	4.42763	3.60605	4.76363e-06
Cenpf	1.18726	2.12457	3.03063	1.18726	4.39636	3.58935	5.50397e-06
H3f3a	0.468655	0.906066	1.28099	0.468655	4.3308	3.57108	7.42839e-06
Ccnd2	0.749848	1.43721	1.90586	0.749848	4.31018	3.5615	8.15605e-06
Epha4	1.12477	1.87462	2.34327	1.12477	4.29621	3.554	8.68706e-06
Rnd3	0.874822	1.7184	2.2183	0.874822	4.29325	3.554	8.80388e-06
Lhx6	1.65591	2.68695	3.4368	1.65591	4.27487	3.54422	9.56242e-06
Gm9846	0.531142	0.68736	0.781091	0.531142	4.27288	3.54422	9.64802e-06
Cdca3	1.09353	2.12457	2.99939	1.09353	4.26769	3.53964	9.8754e-06
Sfpq	0.437411	0.906066	1.34348	0.437411	4.25541	3.53412	1.04333e-05
Zfhx4	0.843579	1.59343	2.15581	0.843579	4.24197	3.52701	1.10781e-05
Nudt4	0.718604	1.37472	1.87462	0.718604	4.2124	3.51632	1.26336e-05
Gli3	1.37472	2.24954	4.49909	1.37472	4.21107	3.51632	1.27081e-05
Pou3f2	0.999797	1.84338	2.46825	0.999797	4.20582	3.51559	1.30071e-05
Cenpe	1.18726	2.40576	3.2181	1.18726	4.20156	3.51449	1.32542e-05
Grb10	0.874822	1.7184	2.37452	0.874822	4.18646	3.5089	1.41672e-05
2610203C20Rik	0.968553	1.81213	2.65571	0.968553	4.18374	3.50818	1.43378e-05
Dll1	1.03104	1.99959	2.7182	1.03104	4.13402	3.48078	1.78238e-05
Dcx	0.499898	1.06228	1.56218	0.499898	4.09755	3.46054	2.08773e-05
Kdm5b	0.781091	1.43721	1.99959	0.781091	4.09094	3.45739	2.14813e-05
Atrx	0.499898	1.06228	1.53094	0.499898	4.06073	3.43543	2.44597e-05
Fnbp1l	0.781091	1.43721	1.93711	0.781091	3.96496	3.34798	3.67039e-05
Rnf38	0.624873	1.24975	1.84338	0.624873	3.95673	3.34066	3.79913e-05
Igfbpl1	0.906066	1.78089	2.34327	0.906066	3.95297	3.33673	3.85934e-05
Csnk1e	0.718604	1.34348	1.78089	0.718604	3.94891	3.33313	3.92539e-05
Gm5643_loc1	0.499898	0.93731	1.43721	0.499898	3.9444	3.32944	4.00004e-05
Set	0.531142	0.906066	1.34348	0.531142	3.93828	3.32322	4.10332e-05
H2afv	0.624873	1.18726	1.7184	0.624873	3.9355	3.32087	4.15111e-05
Ildr2	1.06228	2.12457	2.96815	1.06228	3.93465	3.32076	4.16587e-05
Rgs12	0.968553	1.84338	2.49949	0.968553	3.90391	3.28984	4.73256e-05
Tead1	0.999797	1.78089	2.56198	0.999797	3.90025	3.28579	4.80474e-05
Marcksl1	0.437411	0.874822	1.37472	0.437411	3.87982	3.26527	5.22676e-05
Rps19	0.406167	0.874822	1.31223	0.406167	3.85694	3.24335	5.74079e-05
2900092D14Rik	1.31223	2.40576	3.2181	1.31223	3.8558	3.24251	5.76755e-05
Bcl11a	0.781091	1.4997	2.31203	0.781091	3.85565	3.24251	5.77121e-05
Efna5	1.03104	2.03084	2.84317	1.03104	3.85546	3.2425	5.77568e-05
Col2a1	0.999797	2.06208	2.84317	0.999797	3.8524	3.24	5.84838e-05
H1fx	0.906066	1.74964	2.437	0.906066	3.83334	3.22162	6.32066e-05
Fam214b	0.968553	1.90586	2.65571	0.968553	3.82792	3.21699	6.46144e-05
Hdac2	0.593629	1.2185	1.7184	0.593629	3.82405	3.21378	6.56391e-05
Smo	0.749848	1.4997	2.15581	0.749848	3.81982	3.20944	6.67745e-05
Sulf1	1.15602	2.2183	2.96815	1.15602	3.818	3.20779	6.72689e-05
Mest	0.718604	1.34348	2.09332	0.718604	3.76447	3.15606	8.34499e-05
Mki67	0.843579	1.74964	2.78068	0.843579	3.75083	3.1448	8.81254e-05
Tle1	0.749848	1.53094	2.15581	0.749848	3.72158	3.11905	9.89913e-05
Sox4	0.531142	1.06228	1.4997	0.531142	3.70972	3.11031	0.000103743
Nasp	0.499898	0.999797	1.65591	0.499898	3.70114	3.10282	0.000107317
Sox2ot	1.03104	1.90586	2.7182	1.03104	3.69997	3.10242	0.000107813
Hmgb2	0.749848	1.56218	2.06208	0.749848	3.69129	3.0948	0.000111561
Ptbp2	0.499898	1.09353	1.53094	0.499898	3.68683	3.09074	0.000113532
Zic3	1.09353	2.15581	2.96815	1.09353	3.68337	3.08766	0.000115085
Arl6ip6	0.843579	1.74964	2.49949	0.843579	3.68309	3.08752	0.000115214
Fzd3	0.593629	1.31223	2.03084	0.593629	3.67902	3.08486	0.000117068
Foxg1	0.874822	1.78089	2.90566	0.874822	3.67295	3.07948	0.000119885
Efnb3	0.656117	1.37472	1.87462	0.656117	3.66346	3.07105	0.000124414
Ckap2	0.874822	1.78089	2.56198	0.874822	3.63342	3.04599	0.000139847
Ctnnb1	0.406167	0.999797	1.43721	0.406167	3.6322	3.04562	0.00014051
Uhrf1	1.06228	2.18706	3.09312	1.06228	3.60692	3.02836	0.000154926
Top2a	1.4997	2.437	3.12437	1.4997	3.60628	3.02834	0.000155311
Npm1	0.312437	0.749848	1.15602	0.312437	3.59795	3.02314	0.000160369
Msi2	0.624873	1.4997	1.90586	0.624873	3.58751	3.01427	0.000166923
Rbm6	0.656117	1.43721	2.12457	0.656117	3.57621	3.00622	0.000174307
Irf2bpl	0.593629	1.37472	1.93711	0.593629	3.56436	2.99664	0.000182375
Smc2	0.68736	1.68716	2.24954	0.68736	3.54867	2.98453	0.000193592
Clk2	0.812335	1.68716	2.40576	0.812335	3.53133	2.97233	0.000206734
Khdrbs1	0.406167	0.812335	1.56218	0.406167	3.5275	2.9702	0.000209753
Dclk2	0.656117	1.46845	2.06208	0.656117	3.52673	2.97019	0.00021036
Gpr56	0.531142	1.2185	1.7184	0.531142	3.51861	2.96474	0.000216909
Mir684-1_loc9	0.718604	1.53094	2.09332	0.718604	3.49157	2.94545	0.000240099
Basp1	0.281193	0.781091	1.24975	0.281193	3.48791	2.94243	0.00024341
Gad1	0.718604	1.53094	2.24954	0.718604	3.48334	2.9388	0.000247598
Nsg2	0.406167	1.12477	1.40596	0.406167	3.46658	2.92643	0.000263559
Acin1	0.468655	1.15602	1.56218	0.468655	3.46593	2.92591	0.0002642
Cks2	0.812335	1.7184	2.37452	0.812335	3.44684	2.9099	0.000283595
Axin2	0.812335	1.7184	2.34327	0.812335	3.43946	2.90369	0.000291435
Zic1	0.499898	1.40596	1.84338	0.499898	3.42436	2.89098	0.000308122
Cdk1	0.749848	1.81213	2.56198	0.749848	3.42116	2.88813	0.000311774
Mn1	0.718604	1.62467	2.40576	0.718604	3.41236	2.88123	0.000322013
Id1	0.93731	1.96835	2.62447	0.93731	3.39342	2.86286	0.000345128
Tmpo	0.468655	0.999797	1.59343	0.468655	3.37143	2.84275	0.00037389
Hnrnpab	0.406167	0.843579	1.40596	0.406167	3.36968	2.84086	0.000376282
Hmgn1	0.34368	0.906066	1.37472	0.34368	3.3689	2.84018	0.000377345
H2afx	0.718604	1.68716	2.62447	0.718604	3.36475	2.83613	0.000383071
Hn1	0.406167	1.12477	1.62467	0.406167	3.3552	2.82735	0.000396542
Bcl11b	0.624873	1.40596	2.06208	0.624873	3.34699	2.81931	0.000408476
Dock7	0.593629	1.46845	2.09332	0.593629	3.34461	2.8174	0.000411986
Ssrp1	0.374924	0.93731	1.34348	0.374924	3.34218	2.81513	0.000415615
Ptma	0.218706	0.624873	0.68736	0.218706	3.34193	2.81497	0.000415996
Cdk4	0.281193	0.68736	1.12477	0.281193	3.34116	2.81422	0.000417147
Ccnb1	0.68736	1.81213	2.74944	0.68736	3.33856	2.81163	0.000421069
Vrk1	0.749848	1.65591	2.31203	0.749848	3.32968	2.8037	0.000434735
Rnps1	0.406167	0.93731	1.46845	0.406167	3.32397	2.79844	0.000443723
Elavl2	0.624873	1.43721	2.18706	0.624873	3.32001	2.79505	0.000450078
Nelfcd	0.562386	1.31223	2.15581	0.562386	3.31716	2.79232	0.000454686
Smarcc1	0.437411	1.06228	1.56218	0.437411	3.31266	2.78861	0.000462064
Rad21	0.406167	1.06228	1.56218	0.406167	3.30981	2.78626	0.000466793
Pcdh18	0.562386	1.34348	2.03084	0.562386	3.30652	2.78285	0.000472312
Ckap5	0.468655	1.2185	1.87462	0.468655	3.27762	2.75677	0.00052343
Gm5643_loc2	0.281193	0.812335	1.24975	0.281193	3.26996	2.74954	0.000537822
Tubb5	0.249949	0.68736	1.06228	0.249949	3.26353	2.74404	0.000550164
Dpysl5	0.624873	1.53094	2.18706	0.624873	3.26013	2.74075	0.00055681
Prc1	0.624873	1.90586	2.74944	0.624873	3.25189	2.73358	0.000573205
Ilf3	0.34368	0.999797	1.59343	0.34368	3.24945	2.73181	0.000578137
Nono	0.281193	0.781091	1.15602	0.281193	3.24851	2.73138	0.000580055
Tfdp2	0.781091	1.65591	2.46825	0.781091	3.2431	2.72655	0.000591173
Tmem2	0.624873	1.43721	2.24954	0.624873	3.23486	2.71879	0.000608511
Lsm4	0.624873	1.4997	2.28079	0.624873	3.23344	2.71744	0.000611548
Ift74	0.593629	1.34348	1.96835	0.593629	3.22628	2.7112	0.000627046
Rnf146	0.531142	1.34348	2.12457	0.531142	3.21982	2.70595	0.000641351
Gad2	0.68736	1.65591	2.68695	0.68736	3.20496	2.69348	0.000675406
Rbm25	0.281193	0.781091	1.24975	0.281193	3.1986	2.68815	0.00069049
Lsm2	0.656117	1.59343	2.56198	0.656117	3.18217	2.67433	0.000730882
Eif4g2	0.249949	0.68736	1.09353	0.249949	3.1753	2.66835	0.000748418
Cnn3	0.312437	0.812335	1.31223	0.312437	3.17391	2.66713	0.000751989
Srsf1	0.312437	0.968553	1.37472	0.312437	3.16648	2.66101	0.000771492
Cdc25a	0.656117	1.65591	2.62447	0.656117	3.1583	2.65384	0.000793453
Phip	0.406167	1.03104	1.65591	0.406167	3.15746	2.6533	0.00079574
Dhx9	0.374924	0.999797	1.53094	0.374924	3.15569	2.65175	0.000800582
Kdm6a	0.68736	1.62467	2.24954	0.68736	3.14731	2.64488	0.000823899
Pcbp2	0.281193	0.812335	1.24975	0.281193	3.13982	2.63884	0.000845248
Dhx40	0.531142	1.46845	2.06208	0.531142	3.13551	2.63513	0.000857789
Hdgfrp3	0.312437	0.906066	1.34348	0.312437	3.127	2.6282	0.000882991
Qser1	0.562386	1.37472	2.03084	0.562386	3.1254	2.62683	0.000887807
Nedd4	0.249949	0.718604	1.12477	0.249949	3.11869	2.62075	0.000908299
Draxin	0.749848	1.74964	2.53074	0.749848	3.11791	2.62032	0.0009107
Birc2	0.624873	1.56218	2.28079	0.624873	3.10891	2.61328	0.000938895
Pkn2	0.468655	1.43721	1.96835	0.468655	3.10834	2.61282	0.000940721
Anp32e	0.312437	0.874822	1.37472	0.312437	3.10283	2.60876	0.000958403
Rcc2	0.374924	1.03104	1.59343	0.374924	3.0872	2.59469	0.00101025
Mir684-1_loc1	0.562386	1.56218	2.28079	0.562386	3.08205	2.59015	0.00102789
Hnrnpu	0.249949	0.749848	1.2185	0.249949	3.07681	2.58514	0.00104614
Bptf	0.406167	1.31223	1.7184	0.406167	3.06531	2.57549	0.00108721
Ccni	0.34368	0.999797	1.56218	0.34368	3.06193	2.57284	0.00109956
Nxn	0.531142	1.31223	1.99959	0.531142	3.06162	2.57259	0.00110071
Crip2	0.499898	1.34348	1.99959	0.499898	3.038	2.55163	0.00119076
Phf21b	0.437411	1.2185	1.90586	0.437411	3.03755	2.55123	0.00119253
Usp7	0.34368	0.999797	1.4997	0.34368	3.0371	2.55082	0.00119434
Pom121	0.374924	1.06228	1.59343	0.374924	3.01575	2.53345	0.00128171
Smad1	0.499898	1.2185	1.74964	0.499898	3.0121	2.53033	0.00129722
Igf2bp2	0.437411	1.28099	2.06208	0.437411	3.00934	2.52782	0.00130907
Ubtf	0.406167	1.09353	1.65591	0.406167	3.00466	2.5232	0.00132938
2810474O19Rik	0.468655	1.34348	2.03084	0.468655	2.99905	2.51828	0.00135411
Erdr1	0.437411	1.2185	1.96835	0.437411	2.98886	2.50884	0.00140012
Cotl1	0.437411	1.28099	1.87462	0.437411	2.98719	2.5077	0.00140778
Sltm	0.281193	0.874822	1.59343	0.281193	2.98687	2.50744	0.00140927
Gpc2	0.531142	1.4997	2.03084	0.531142	2.98096	2.50273	0.00143672
Zfp609	0.499898	1.37472	1.99959	0.499898	2.97444	2.49697	0.00146762
Zfhx3	0.312437	0.968553	1.59343	0.312437	2.9697	2.49314	0.00149048
Sh3bgrl	0.312437	1.37472	1.68716	0.312437	2.96106	2.48547	0.00153291
Rps23	0.249949	0.624873	1.03104	0.249949	2.95359	2.47881	0.00157052
Gmeb1	0.593629	1.65591	2.24954	0.593629	2.95067	2.47686	0.00158542
Gng2	0.374924	1.09353	1.87462	0.374924	2.93627	2.46435	0.00166095
Lrp8	0.468655	1.18726	1.78089	0.468655	2.93581	2.46408	0.0016634
Ptms	0.281193	1.06228	1.4997	0.281193	2.93489	2.46373	0.00166832
Eif3a	0.249949	0.68736	1.24975	0.249949	2.93392	2.46293	0.00167358
Akap9	0.249949	0.749848	1.2185	0.249949	2.91798	2.45	0.00176152
Rbm4b	0.406167	1.28099	1.90586	0.406167	2.91267	2.44514	0.00179179
Rbfox2	0.312437	1.09353	1.56218	0.312437	2.90975	2.44242	0.00180859
Cks1b	0.374924	1.15602	1.78089	0.374924	2.90578	2.43908	0.00183168
St8sia2	0.437411	1.31223	2.12457	0.437411	2.90527	2.43883	0.00183471
Nsmce4a	0.562386	1.59343	2.18706	0.562386	2.90406	2.43787	0.00184178
Zmym2	0.312437	0.874822	1.43721	0.312437	2.89514	2.43084	0.00189497
Ppih	0.593629	1.59343	2.24954	0.593629	2.88876	2.42558	0.00193381
Tet3	0.312437	1.06228	1.7184	0.312437	2.88854	2.42543	0.00193516
Nfia	0.249949	1.12477	1.31223	0.249949	2.88358	2.42106	0.00196594
Kdm6b	0.312437	1.03104	1.4997	0.312437	2.88161	2.41953	0.00197824
Mtf2	0.34368	0.999797	1.53094	0.34368	2.86977	2.40805	0.00205386
Alyref	0.374924	1.2185	1.90586	0.374924	2.86965	2.40802	0.0020546
Slk	0.468655	1.43721	2.06208	0.468655	2.86076	2.40004	0.00211315
Gpr125	0.468655	1.46845	2.15581	0.468655	2.86013	2.39973	0.00211735
Usp42	0.374924	1.40596	2.24954	0.374924	2.85905	2.39879	0.00212459
Gm12191	0.187462	0.749848	1.15602	0.187462	2.85424	2.39449	0.00215697
Egln2	0.437411	1.28099	2.03084	0.437411	2.85178	2.39227	0.00217374
Psip1	0.312437	0.906066	1.40596	0.312437	2.84814	2.38869	0.00219876
Zcchc11	0.34368	1.18726	1.74964	0.34368	2.84095	2.38254	0.00224899
Brd3	0.218706	0.874822	1.37472	0.218706	2.82833	2.37024	0.00233957
Epha5	0.406167	1.31223	2.28079	0.406167	2.82485	2.36735	0.0023651
Hsp90ab1	0.249949	0.562386	0.624873	0.249949	2.82384	2.36656	0.00237259
Nap1l1	0.218706	0.68736	1.15602	0.218706	2.81057	2.35384	0.0024727
Syne2	0.374924	1.18726	1.7184	0.374924	2.81011	2.35359	0.00247624
Chd7	0.249949	0.781091	1.37472	0.249949	2.80978	2.35336	0.0024788
Snrpe	0.187462	0.624873	1.09353	0.187462	2.80879	2.35248	0.0024864
Nudt21	0.312437	1.06228	1.65591	0.312437	2.80548	2.34937	0.00251208
Hnrnpc	0.218706	0.593629	1.2185	0.218706	2.80298	2.34719	0.00253164
Gm12657	0.34368	1.12477	1.68716	0.34368	2.80237	2.34659	0.00253641
Kmt2e	0.187462	0.93731	1.24975	0.187462	2.79131	2.33605	0.00262478
Btg2	0.374924	1.2185	1.84338	0.374924	2.79122	2.33605	0.0026255
Cited2	0.374924	1.24975	1.90586	0.374924	2.78966	2.33485	0.00263819
Topbp1	0.468655	1.4997	2.40576	0.468655	2.77491	2.32074	0.00276089
Ssh2	0.406167	1.28099	1.99959	0.406167	2.7695	2.31591	0.00280711
Pou3f3	0.312437	1.06228	1.68716	0.312437	2.76875	2.31523	0.00281363
Atp6v1g1	0.218706	0.718604	1.06228	0.218706	2.76812	2.31485	0.00281907
Ddx39b	0.187462	0.999797	1.24975	0.187462	2.76243	2.31004	0.00286868
Clasp1	0.437411	1.28099	1.87462	0.437411	2.76114	2.30875	0.00288004
Pafah1b3	0.249949	0.906066	1.4997	0.249949	2.7605	2.30842	0.00288564
Rpl37a	0.124975	0.656117	0.999797	0.124975	2.75928	2.30751	0.00289649
Id3	0.281193	0.999797	1.56218	0.281193	2.74817	2.29628	0.00299641
Ewsr1	0.187462	0.843579	1.24975	0.187462	2.74517	2.29361	0.00302397
Hes6	0.437411	1.34348	2.2183	0.437411	2.74491	2.29351	0.00302637
Cenpc1	0.34368	1.28099	2.18706	0.34368	2.73766	2.28612	0.00309389
Tpr	0.249949	0.968553	1.40596	0.249949	2.73721	2.28581	0.00309809
Irf2bp2	0.281193	1.06228	1.68716	0.281193	2.73399	2.28318	0.00312857
Shprh	0.468655	1.43721	2.09332	0.468655	2.73217	2.28161	0.00314591
Cbx4	0.34368	1.24975	1.93711	0.34368	2.72401	2.27392	0.00322475
Ptprf	0.312437	1.28099	1.78089	0.312437	2.71471	2.26516	0.0033167
Ubtd2	0.374924	1.24975	1.78089	0.374924	2.71266	2.26326	0.00333728
Siah1a	0.34368	1.18726	1.84338	0.34368	2.70968	2.26043	0.00336743
Plxnb1	0.281193	0.968553	1.59343	0.281193	2.70799	2.25917	0.0033846
Csrnp3	0.374924	1.37472	2.15581	0.374924	2.70536	2.25699	0.00341152
Casp8ap2	0.312437	1.2185	2.03084	0.312437	2.69851	2.2511	0.00348257
Sbk1	0.249949	1.03104	1.46845	0.249949	2.69573	2.24894	0.00351169
H2afz	0.156218	0.656117	1.06228	0.156218	2.69371	2.24729	0.00353306
Rpl41	0.124975	0.624873	1.12477	0.124975	2.69221	2.24575	0.00354905
BC005764	0.34368	1.2185	1.96835	0.34368	2.69037	2.24441	0.00356863
Rcor2	0.406167	1.53094	2.40576	0.406167	2.68977	2.2438	0.00357511
H3f3b	0.156218	0.624873	0.68736	0.156218	2.68943	2.24352	0.0035787
Csnk2a1	0.187462	0.718604	1.34348	0.187462	2.68342	2.23823	0.00364369
Armcx4	0.34368	1.18726	1.84338	0.34368	2.67881	2.23388	0.00369419
Cbx3	0.124975	0.468655	0.906066	0.124975	2.67746	2.2326	0.00370917
Phf6	0.249949	1.03104	1.81213	0.249949	2.66979	2.22568	0.0037949
Lmnb1	0.34368	1.15602	1.90586	0.34368	2.66863	2.22474	0.00380805
Srrt	0.281193	1.06228	1.7184	0.281193	2.66803	2.22424	0.00381487
Smarcd3	0.34368	1.15602	2.15581	0.34368	2.66773	2.22407	0.00381829
Magoh	0.249949	0.906066	1.43721	0.249949	2.66443	2.22085	0.00385595
Prpf8	0.281193	0.999797	1.65591	0.281193	2.65837	2.21559	0.00392594
Hnrnpd	0.187462	0.68736	1.37472	0.187462	2.65817	2.21555	0.00392836
Hsf2	0.34368	1.37472	2.15581	0.34368	2.65344	2.21154	0.00398374
Hnrnpf	0.218706	1.09353	1.34348	0.218706	2.64643	2.20468	0.00406735
Rrn3	0.406167	1.31223	1.90586	0.406167	2.64246	2.20096	0.00411526
G3bp1	0.218706	0.781091	1.31223	0.218706	2.6391	2.19746	0.00415627
Ptrh2	0.34368	1.2185	1.87462	0.34368	2.63747	2.19606	0.00417631
Clic4	0.249949	1.09353	1.68716	0.249949	2.63502	2.19379	0.00420666
Pcm1	0.187462	0.906066	1.40596	0.187462	2.63429	2.19304	0.00421572
Dek	0.249949	0.999797	1.53094	0.249949	2.62707	2.18681	0.00430619
Gm7367	0.312437	1.12477	1.81213	0.312437	2.62651	2.18626	0.00431328
Zic4	0.34368	1.31223	1.99959	0.34368	2.62116	2.18151	0.00438157
Srek1ip1	0.406167	1.37472	1.99959	0.406167	2.62085	2.18134	0.00438559
Ncapd2	0.34368	1.34348	2.2183	0.34368	2.6202	2.18087	0.00439396
Bcl9	0.34368	1.24975	1.96835	0.34368	2.61544	2.17633	0.00445567
Kdm1a	0.218706	0.874822	1.59343	0.218706	2.61479	2.17579	0.00446411
Slbp	0.34368	1.31223	1.99959	0.34368	2.61348	2.17469	0.00448125
Fam222b	0.312437	1.2185	1.93711	0.312437	2.61212	2.17344	0.00449914
Rapgef6	0.374924	1.46845	2.15581	0.374924	2.61143	2.17283	0.00450826
2700094K13Rik	0.218706	0.93731	1.43721	0.218706	2.60597	2.16814	0.00458074
Usp9x	0.218706	0.843579	1.43721	0.218706	2.60328	2.16563	0.00461684
Miat	0.281193	1.18726	1.68716	0.281193	2.59922	2.16205	0.00467176
Mllt3	0.249949	1.06228	1.78089	0.249949	2.59562	2.15817	0.00472097
Nutf2-ps1	0.249949	0.999797	1.46845	0.249949	2.59507	2.15762	0.00472862
Trpm7	0.312437	1.18726	1.68716	0.312437	2.59358	2.15676	0.00474907
Dbn1	0.218706	0.874822	1.56218	0.218706	2.59266	2.15597	0.0047619
Pitpnc1	0.34368	1.24975	1.93711	0.34368	2.59219	2.15566	0.00476833
Top1	0.156218	0.624873	1.12477	0.156218	2.58715	2.15102	0.0048387
Ssb	0.124975	0.656117	1.18726	0.124975	2.58584	2.14988	0.00485712
Rcn2	0.249949	0.968553	1.46845	0.249949	2.58093	2.14572	0.00492666
Sorbs2	0.281193	1.12477	1.81213	0.281193	2.5801	2.14495	0.00493856
Trim2	0.187462	0.812335	1.31223	0.187462	2.5797	2.14458	0.00494428
Auts2	0.312437	1.09353	1.68716	0.312437	2.5791	2.14426	0.00495291
Zc3h13	0.312437	1.2185	1.84338	0.312437	2.57699	2.14258	0.00498325
N4bp1	0.312437	1.18726	1.90586	0.312437	2.57451	2.14037	0.00501911
2810004N23Rik	0.281193	1.24975	1.87462	0.281193	2.5718	2.1377	0.00505857
Zfp532	0.281193	1.15602	1.93711	0.281193	2.57122	2.13721	0.0050671
Rcbtb1	0.281193	1.12477	1.7184	0.281193	2.57009	2.13641	0.0050836
Tmem259	0.312437	1.2185	1.84338	0.312437	2.56902	2.13552	0.00509936
Usp3	0.249949	1.15602	1.93711	0.249949	2.56724	2.13402	0.00512559
Ccdc88a	0.187462	0.68736	1.15602	0.187462	2.5666	2.13366	0.0051351
2810417H13Rik	0.312437	1.40596	2.12457	0.312437	2.56442	2.13177	0.00516744
Igsf3	0.281193	1.09353	1.65591	0.281193	2.56434	2.13177	0.00516858
Cbx1	0.249949	1.03104	1.59343	0.249949	2.56088	2.12892	0.00522041
Ckap4	0.218706	0.906066	1.46845	0.218706	2.55784	2.12615	0.00526626
Ttc28	0.218706	0.968553	1.59343	0.218706	2.55762	2.12608	0.00526958
Ssbp3	0.187462	0.874822	1.40596	0.187462	2.55488	2.12394	0.00531128
Elavl4	0.156218	0.812335	1.56218	0.156218	2.55395	2.12295	0.00532549
Rasal2	0.281193	1.12477	1.90586	0.281193	2.55374	2.12281	0.00532861
Phf23	0.34368	1.40596	1.96835	0.34368	2.54848	2.11821	0.00540969
Dync2h1	0.281193	1.18726	1.99959	0.281193	2.54792	2.11766	0.00541833
Zmym5	0.218706	1.06228	1.78089	0.218706	2.54529	2.11518	0.00545938
Gas1	0.281193	1.37472	2.2183	0.281193	2.54349	2.11375	0.00548761
Mdk	0.187462	0.843579	1.43721	0.187462	2.5416	2.1123	0.00551735
Ezh2	0.249949	1.06228	1.7184	0.249949	2.54076	2.11161	0.00553058
Cbx5	0.156218	0.656117	1.09353	0.156218	2.54004	2.11096	0.00554199
Pbdc1	0.218706	0.968553	1.59343	0.218706	2.53768	2.10897	0.00557954
Snrpf	0.187462	0.874822	1.37472	0.187462	2.53687	2.10823	0.00559237
Rnf165	0.281193	1.28099	2.18706	0.281193	2.53239	2.10388	0.00566436
Nucks1	0.187462	0.843579	1.56218	0.187462	2.52102	2.09369	0.0058507
Fbl	0.156218	0.749848	1.31223	0.156218	2.52019	2.093	0.00586461
Wls	0.249949	0.999797	1.4997	0.249949	2.51829	2.09163	0.00589633
Usp1	0.281193	1.18726	2.06208	0.281193	2.51805	2.09154	0.00590036
Ap2s1	0.187462	0.874822	1.4997	0.187462	2.5168	2.09037	0.00592133
Ccdc34	0.249949	1.24975	1.78089	0.249949	2.51507	2.08883	0.00595044
Lphn2	0.249949	1.15602	1.74964	0.249949	2.51474	2.08854	0.00595596
G2e3	0.249949	1.09353	1.68716	0.249949	2.50964	2.08411	0.00604275
Chd8	0.156218	0.656117	1.28099	0.156218	2.50143	2.07654	0.00618466
Ep300	0.249949	1.09353	1.87462	0.249949	2.49982	2.07522	0.00621291
Hnrnpa3	0.124975	0.749848	1.15602	0.124975	2.49632	2.07209	0.00627451
Smarcad1	0.218706	0.968553	1.56218	0.218706	2.49245	2.06899	0.00634326
Knop1	0.156218	0.812335	1.40596	0.156218	2.48567	2.06306	0.00646544
Cxadr	0.218706	0.968553	1.46845	0.218706	2.4816	2.05936	0.00653964
Flna	0.187462	0.874822	1.4997	0.187462	2.47857	2.05706	0.00659542
Chd1	0.218706	1.09353	1.65591	0.218706	2.47767	2.05644	0.00661224
Arl14ep	0.249949	1.15602	1.87462	0.249949	2.47671	2.05597	0.00662996
Srgap3	0.187462	1.03104	1.62467	0.187462	2.47579	2.05544	0.00664713
Hist1h2ap_loc2	0.249949	1.24975	2.09332	0.249949	2.47208	2.05233	0.00671656
Zfp292	0.156218	0.781091	1.56218	0.156218	2.47153	2.05188	0.00672683
Zc3h18	0.34368	1.28099	1.90586	0.34368	2.47049	2.05085	0.00674644
Zic2	0.249949	1.28099	1.99959	0.249949	2.46218	2.04401	0.00690479
Ccz1	0.187462	0.999797	1.7184	0.187462	2.45486	2.0384	0.00704704
Rps15	0.124975	0.812335	1.37472	0.124975	2.44834	2.03229	0.00717582
Arih1	0.218706	1.06228	1.65591	0.218706	2.44044	2.02563	0.0073347
Ranbp9	0.187462	0.968553	1.56218	0.187462	2.44014	2.02537	0.00734082
Lig1	0.249949	1.18726	1.96835	0.249949	2.4374	2.02302	0.00739672
Ctnna1	0.249949	1.09353	1.7184	0.249949	2.43726	2.02302	0.00739961
Ywhaz	0.124975	0.68736	1.09353	0.124975	2.42312	2.00953	0.00769387
Snrpg	0.124975	0.718604	1.06228	0.124975	2.41879	2.00621	0.00778607
Hmgn5	0.218706	1.34348	1.96835	0.218706	2.41821	2.00606	0.00779862
Mxi1	0.156218	0.843579	1.46845	0.156218	2.41728	2.00552	0.00781849
Gm13498	0.249949	1.2185	2.03084	0.249949	2.4144	2.0029	0.00788053
Trp53bp1	0.187462	1.09353	1.84338	0.187462	2.41379	2.00228	0.00789387
Foxp1	0.156218	0.968553	1.62467	0.156218	2.41197	2.00098	0.00793326
Tenm3	0.218706	1.15602	2.06208	0.218706	2.40815	1.99797	0.00801682
Zfp428	0.249949	1.31223	1.93711	0.249949	2.40795	1.99782	0.00802124
6430706D22Rik	0.187462	1.06228	1.65591	0.187462	2.4001	1.99008	0.00819531
Phc2	0.124975	0.781091	1.34348	0.124975	2.39888	1.98893	0.00822266
Uhrf2	0.187462	1.03104	1.78089	0.187462	2.3964	1.98659	0.00827856
Rfc3	0.218706	1.12477	1.87462	0.218706	2.39492	1.98526	0.00831208
Atxn7l3b	0.093731	0.562386	0.968553	0.093731	2.39487	1.98526	0.0083131
Htatsf1	0.187462	1.12477	1.84338	0.187462	2.39326	1.98396	0.00834978
Kif2a	0.156218	0.843579	1.46845	0.156218	2.39229	1.98325	0.00837178
Pbx2	0.187462	0.999797	1.59343	0.187462	2.39218	1.98321	0.00837421
Lsm14b	0.156218	0.906066	1.53094	0.156218	2.39109	1.98234	0.0083993
Dazap1	0.187462	0.999797	1.56218	0.187462	2.38732	1.97917	0.00848579
Ctbp2	0.187462	0.999797	1.65591	0.187462	2.38695	1.97892	0.00849443
Rpl27	0.0624873	0.624873	1.03104	0.0624873	2.38576	1.97815	0.00852195
Smarce1	0.156218	0.874822	1.62467	0.156218	2.38354	1.97611	0.00857355
Ythdf2	0.124975	0.843579	1.40596	0.124975	2.38318	1.97594	0.00858181
Phrf1	0.218706	1.12477	1.84338	0.218706	2.38316	1.97594	0.0085823
Ppp4c	0.218706	1.06228	1.7184	0.218706	2.38214	1.97502	0.00860616
Camta1	0.156218	0.843579	1.40596	0.156218	2.3803	1.97382	0.00864938
Ptov1	0.124975	0.749848	1.40596	0.124975	2.38021	1.97382	0.00865146
Tardbp	0.093731	0.593629	1.31223	0.093731	2.37508	1.96914	0.00877246
Ankhd1	0.218706	1.06228	1.62467	0.218706	2.36922	1.96428	0.00891272
Ttc3	0.0624873	0.531142	0.968553	0.0624873	2.36631	1.96134	0.00898327
Hspa4	0.156218	0.93731	1.46845	0.156218	2.36475	1.95989	0.00902108
Bbx	0.187462	1.12477	1.84338	0.187462	2.35519	1.95145	0.0092566
Cdk8	0.187462	1.15602	1.87462	0.187462	2.35282	1.94957	0.00931594
Rnmt	0.156218	1.06228	1.93711	0.156218	2.35197	1.94886	0.00933723
Nrxn3	0.124975	0.781091	1.37472	0.124975	2.35059	1.94804	0.00937183
Syncrip	0.124975	0.749848	1.43721	0.124975	2.34702	1.94519	0.00946203
Zfr	0.093731	0.656117	1.2185	0.093731	2.33718	1.93625	0.00971495
Zmym4	0.156218	0.999797	1.90586	0.156218	2.33567	1.93511	0.00975421
Kif21a	0.156218	1.31223	1.84338	0.156218	2.32619	1.9275	0.0100043
Hcfc1	0.156218	1.06228	1.68716	0.156218	2.32548	1.92707	0.0100232
Tbpl1	0.156218	0.968553	1.65591	0.156218	2.32137	1.92374	0.0101336
Ktn1	0.093731	0.812335	1.28099	0.093731	2.31912	1.92173	0.0101942
Rsf1	0.156218	0.843579	1.43721	0.156218	2.31501	1.91813	0.0103063
Sall3	0.187462	1.31223	2.2183	0.187462	2.31425	1.91764	0.0103269
Caprin1	0.093731	0.812335	1.28099	0.093731	2.31364	1.91722	0.0103437
Vezf1	0.093731	0.593629	1.24975	0.093731	2.31297	1.91676	0.0103622
Ddr1	0.156218	0.968553	1.59343	0.156218	2.31204	1.91594	0.0103878
Huwe1	0.093731	0.781091	1.24975	0.093731	2.31142	1.91583	0.0104049
Mrps9	0.187462	1.15602	1.81213	0.187462	2.31094	1.91556	0.0104181
Arhgef7	0.124975	0.906066	1.62467	0.124975	2.3109	1.91556	0.0104191
Numa1	0.093731	0.718604	1.28099	0.093731	2.31	1.91486	0.010444
Hnrnpa2b1	0.0624873	0.531142	0.906066	0.0624873	2.30889	1.91389	0.0104748
Mllt10	0.124975	0.999797	1.74964	0.124975	2.30855	1.9136	0.0104844
Bach2	0.156218	1.09353	1.7184	0.156218	2.30642	1.91196	0.0105437
Ak2	0.124975	0.93731	1.68716	0.124975	2.30396	1.91016	0.0106126
Mrpl42	0.156218	0.999797	1.65591	0.156218	2.3035	1.90981	0.0106252
Dnajc8	0.093731	0.718604	1.15602	0.093731	2.30269	1.90939	0.0106483
Anapc1	0.124975	0.874822	1.46845	0.124975	2.29812	1.90521	0.0107774
Mcm7	0.187462	1.28099	1.99959	0.187462	2.29668	1.90394	0.0108185
Hnrnpdl	0.0624873	0.718604	1.06228	0.0624873	2.29435	1.9018	0.0108853
Sp1	0.124975	0.999797	1.56218	0.124975	2.28933	1.89776	0.01103
Daam1	0.156218	1.18726	1.84338	0.156218	2.28835	1.89697	0.0110584
2700081O15Rik	0.124975	0.812335	1.43721	0.124975	2.28397	1.89275	0.0111867
Ppp2r3d	0.156218	1.03104	1.7184	0.156218	2.28272	1.89172	0.0112236
Usf1	0.156218	1.18726	2.03084	0.156218	2.28237	1.8915	0.0112336
Jund	0.0624873	0.656117	1.12477	0.0624873	2.27905	1.88859	0.011332
2310036O22Rik	0.156218	1.03104	1.74964	0.156218	2.27859	1.88822	0.0113458
Rps27a	0.0624873	0.562386	1.06228	0.0624873	2.27665	1.88657	0.0114037
Setd1b	0.124975	0.93731	1.53094	0.124975	2.27162	1.88213	0.0115546
Gnb2l1	0.0624873	0.406167	0.93731	0.0624873	2.27157	1.88213	0.0115563
Rps8	0.0624873	0.531142	1.06228	0.0624873	2.27133	1.88194	0.0115635
Cul4b	0.156218	1.09353	1.74964	0.156218	2.27033	1.88112	0.0115939
Fam104a	0.124975	1.03104	1.78089	0.124975	2.27012	1.88102	0.0116001
Tuba1b	0.093731	0.624873	1.18726	0.093731	2.26646	1.87749	0.0117117
Paip1	0.156218	1.06228	1.68716	0.156218	2.26401	1.87542	0.0117869
Camsap1	0.093731	0.812335	1.56218	0.093731	2.26348	1.87505	0.0118032
Exosc8	0.124975	0.93731	1.62467	0.124975	2.26291	1.87448	0.0118207
AI854517	0.124975	0.93731	1.56218	0.124975	2.25502	1.8674	0.0120661
Bod1l	0.093731	0.874822	1.43721	0.093731	2.25336	1.86597	0.0121183
Cxxc5	0.093731	0.906066	1.4997	0.093731	2.25251	1.86533	0.0121449
Smchd1	0.093731	1.03104	1.7184	0.093731	2.24904	1.86215	0.0122551
Ralgps2	0.093731	0.874822	1.46845	0.093731	2.24811	1.86124	0.0122847
Armc8	0.124975	0.999797	1.65591	0.124975	2.24709	1.86015	0.0123172
Angel2	0.124975	0.999797	1.65591	0.124975	2.24551	1.859	0.0123677
Emg1	0.093731	0.874822	1.4997	0.093731	2.24272	1.85629	0.0124573
Rnf2	0.093731	0.93731	1.53094	0.093731	2.24234	1.85608	0.0124698
Trappc6b	0.124975	1.15602	1.96835	0.124975	2.23538	1.84939	0.0126963
Cacna1g	0.124975	1.06228	1.78089	0.124975	2.23481	1.84898	0.0127149
Anapc11	0.093731	0.749848	1.37472	0.093731	2.23459	1.84882	0.012722
Suv420h2	0.156218	1.2185	1.81213	0.156218	2.23453	1.84882	0.0127241
Tbc1d16	0.124975	1.2185	1.93711	0.124975	2.23415	1.84868	0.0127365
Gapdh	0.0624873	0.999797	1.31223	0.0624873	2.2331	1.84817	0.0127711
Hmgb3	0.0624873	0.718604	1.2185	0.0624873	2.23075	1.84633	0.0128488
Maf1	0.124975	1.03104	1.65591	0.124975	2.22934	1.84532	0.0128956
Rif1	0.124975	1.15602	1.74964	0.124975	2.22902	1.84512	0.0129062
Fscn1	0.093731	0.718604	1.18726	0.093731	2.2269	1.84343	0.012977
Psme4	0.093731	0.999797	1.62467	0.093731	2.2267	1.84343	0.0129837
Srsf11	0.0624873	0.531142	0.999797	0.0624873	2.22266	1.83968	0.0131194
Zfp362	0.156218	1.34348	2.12457	0.156218	2.222	1.83923	0.0131415
2610017I09Rik	0.124975	1.06228	1.81213	0.124975	2.22078	1.83811	0.013183
Usp11	0.093731	1.03104	1.81213	0.093731	2.21912	1.83674	0.0132394
Mir684-1_loc5	0.124975	1.12477	1.84338	0.124975	2.21531	1.83362	0.0133694
Safb2	0.124975	1.03104	1.74964	0.124975	2.21429	1.83293	0.0134043
Sumo1	0.0624873	0.468655	1.09353	0.0624873	2.21394	1.83268	0.0134165
Klhl9	0.093731	0.93731	1.59343	0.093731	2.21207	1.83109	0.013481
Thrap3	0.0624873	0.749848	1.28099	0.0624873	2.20749	1.82686	0.01364
Rheb	0.0624873	0.718604	1.28099	0.0624873	2.20474	1.82452	0.0137361
Chd4	0.0624873	0.624873	1.28099	0.0624873	2.20409	1.82415	0.0137591
Ddx17	0.0624873	0.531142	1.03104	0.0624873	2.20403	1.82415	0.0137611
Rbm33	0.093731	1.03104	1.84338	0.093731	2.2013	1.82154	0.0138574
Usp34	0.0624873	0.812335	1.31223	0.0624873	2.19982	1.82024	0.0139098
Celsr2	0.093731	1.03104	1.84338	0.093731	2.19837	1.81873	0.0139615
Csnk1a1	0.0624873	0.656117	1.09353	0.0624873	2.19779	1.81831	0.013982
Rps12	0.0624873	0.718604	1.12477	0.0624873	2.19653	1.81718	0.0140272
Eif4g1	0.093731	0.749848	1.24975	0.093731	2.19605	1.81687	0.0140441
Rab24	0.093731	0.93731	1.4997	0.093731	2.19583	1.8167	0.0140522
Spen	0.093731	0.999797	1.78089	0.093731	2.19502	1.81601	0.0140812
Cep57	0.093731	0.999797	1.65591	0.093731	2.1935	1.81498	0.0141356
Kras	0.093731	1.03104	1.74964	0.093731	2.19332	1.81498	0.0141421
U2af1l4	0.093731	1.03104	1.65591	0.093731	2.191	1.81293	0.0142259
Efnb2	0.093731	1.03104	1.74964	0.093731	2.18756	1.81003	0.0143507
Ruvbl2	0.093731	1.03104	1.65591	0.093731	2.18268	1.80554	0.0145299
Pias1	0.093731	1.09353	1.7184	0.093731	2.17714	1.80054	0.014735
Tnrc18	0.093731	0.999797	1.62467	0.093731	2.17385	1.7974	0.0148584
Smarca4	0.0312437	0.624873	1.15602	0.0312437	2.17333	1.79705	0.0148778
Pnrc1	0.093731	1.03104	1.68716	0.093731	2.17211	1.7958	0.0149237
Dennd2a	0.093731	1.2185	1.87462	0.093731	2.16353	1.78859	0.0152503
Wbp11	0.0624873	0.874822	1.46845	0.0624873	2.16262	1.78803	0.015285
Hs2st1	0.093731	0.999797	1.65591	0.093731	2.16007	1.78567	0.0153837
Smc6	0.0624873	0.968553	1.46845	0.0624873	2.15849	1.7844	0.0154451
Anp32a	0.0624873	0.718604	1.40596	0.0624873	2.15775	1.78371	0.0154737
Rbpj	0.0624873	0.781091	1.34348	0.0624873	2.15601	1.78224	0.0155414
Med1	0.0624873	0.906066	1.56218	0.0624873	2.15598	1.78224	0.0155427
Rpl28	0.0312437	0.781091	1.28099	0.0312437	2.15525	1.78156	0.0155711
Mpp5	0.0624873	0.874822	1.46845	0.0624873	2.15376	1.78049	0.0156294
Pcgf2	0.093731	1.06228	1.7184	0.093731	2.15337	1.7802	0.0156448
Hmgn2	0.0312437	0.624873	1.15602	0.0312437	2.15255	1.77942	0.015677
Mapk8	0.093731	1.09353	1.7184	0.093731	2.15144	1.77873	0.0157208
Dyrk1a	0.093731	1.15602	1.96835	0.093731	2.14982	1.77724	0.0157848
Fam135a	0.093731	1.09353	1.96835	0.093731	2.14962	1.77709	0.0157925
Cnot6	0.093731	1.09353	1.68716	0.093731	2.1489	1.77681	0.015821
Dnajb6	0.0312437	0.624873	1.24975	0.0312437	2.14613	1.77411	0.0159315
Pja1	0.0312437	0.718604	1.34348	0.0312437	2.13733	1.76642	0.0162858
Mat2a	0.0312437	0.562386	1.31223	0.0312437	2.13657	1.76584	0.0163164
Sra1	0.0624873	0.843579	1.43721	0.0624873	2.13609	1.76536	0.016336
Polr2h	0.0624873	0.843579	1.62467	0.0624873	2.13541	1.76482	0.0163638
Fam192a	0.0624873	0.968553	1.59343	0.0624873	2.13355	1.76317	0.0164397
Rimklb	0.0624873	0.93731	1.68716	0.0624873	2.13172	1.76162	0.0165149
Ctbp1	0.0312437	0.749848	1.2185	0.0312437	2.12668	1.75733	0.0167235
Zfp106	0.0624873	0.906066	1.53094	0.0624873	2.12559	1.75632	0.0167687
Arid4a	0.0624873	0.843579	1.43721	0.0624873	2.12502	1.75598	0.0167924
Ackr3	0.0624873	0.906066	1.53094	0.0624873	2.12385	1.75495	0.0168414
Trp53inp2	0.0624873	0.968553	1.68716	0.0624873	2.12324	1.75441	0.016867
2011-09-01	0.0312437	0.718604	1.37472	0.0312437	2.12247	1.75368	0.0168992
Srsf6	0.0312437	0.499898	1.12477	0.0312437	2.12047	1.75202	0.0169832
Mtmr3	0.0624873	0.968553	1.68716	0.0624873	2.12016	1.75184	0.0169964
Srrm1	0.0312437	0.468655	1.06228	0.0312437	2.1201	1.75184	0.0169987
Erh	0.0312437	0.531142	0.93731	0.0312437	2.11822	1.75007	0.0170783
Mrpl34	0.0624873	0.781091	1.34348	0.0624873	2.11713	1.74922	0.0171246
Ppip5k2	0.0624873	0.999797	1.62467	0.0624873	2.11689	1.74918	0.0171345
Ppp1r9b	0.0624873	1.15602	1.96835	0.0624873	2.10915	1.7421	0.0174658
Kdm5c	0.0624873	1.12477	1.78089	0.0624873	2.1072	1.74041	0.01755
Tmem132c	0.0624873	1.12477	1.87462	0.0624873	2.10605	1.73956	0.0176001
Zfp91	0.0624873	0.93731	1.56218	0.0624873	2.10203	1.73549	0.0177755
Fam126a	0.0624873	0.874822	1.56218	0.0624873	2.10189	1.73549	0.0177812
Rpl31	0.0312437	0.749848	1.28099	0.0312437	2.1014	1.73509	0.0178028
Rpl11	0.0312437	0.531142	1.18726	0.0312437	2.09796	1.73173	0.0179542
Mapk6	0.0312437	0.874822	1.56218	0.0312437	2.09745	1.73126	0.0179768
Ccdc55	0.0312437	0.874822	1.46845	0.0312437	2.0971	1.73102	0.0179922
Elavl1	0.0312437	0.749848	1.31223	0.0312437	2.09702	1.731	0.0179958
Ppig	0.0312437	0.749848	1.34348	0.0312437	2.09317	1.7276	0.0181669
Meis2	0.0312437	0.999797	1.74964	0.0312437	2.08975	1.72484	0.0183203
Mgea5	0.0312437	0.593629	1.09353	0.0312437	2.08907	1.72431	0.0183506
Strbp	0.0312437	0.781091	1.34348	0.0312437	2.08817	1.72375	0.0183912
Tnpo2	0.0312437	0.874822	1.46845	0.0312437	2.08301	1.71916	0.018625
H2afy	0.0312437	0.718604	1.28099	0.0312437	2.08235	1.71871	0.0186555
Klhdc10	0.0624873	1.06228	1.68716	0.0624873	2.07799	1.71465	0.0188549
Cnep1r1	0.0312437	0.906066	1.59343	0.0312437	2.07781	1.71465	0.0188634
Rbmxl1	0.0312437	0.68736	1.28099	0.0312437	2.07703	1.71394	0.0188993
Exosc9	0.0312437	0.874822	1.46845	0.0312437	2.07664	1.71364	0.0189176
Prrc2b	0.0312437	0.718604	1.34348	0.0312437	2.07557	1.7128	0.0189671
Celf5	0.0312437	0.843579	1.4997	0.0312437	2.07469	1.71195	0.0190075
Gm15772	0	0.437411	0.93731	0	2.0746	1.71192	0.019012
A730098P11Rik	0.0312437	0.781091	1.31223	0.0312437	2.07406	1.71146	0.0190371
Chd2	0.0312437	0.906066	1.56218	0.0312437	2.07307	1.71057	0.0190827
Fam193b	0.0312437	0.968553	1.62467	0.0312437	2.07179	1.70956	0.0191424
Phf21a	0.0312437	0.843579	1.40596	0.0312437	2.06887	1.70707	0.019279
Zfp664	0.0312437	0.812335	1.40596	0.0312437	2.06718	1.70568	0.0193586
Gsk3b	0.0312437	0.656117	1.03104	0.0312437	2.06664	1.70545	0.0193841
4833420G17Rik	0.0312437	0.812335	1.53094	0.0312437	2.06547	1.70442	0.0194392
Tcf20	0.0312437	1.12477	1.81213	0.0312437	2.06344	1.70248	0.0195352
9330159F19Rik	0.0312437	0.968553	1.68716	0.0312437	2.06163	1.70094	0.0196217
Yeats4	0.0312437	0.874822	1.7184	0.0312437	2.0582	1.69801	0.0197856
Cggbp1	0.0312437	0.781091	1.62467	0.0312437	2.05531	1.69506	0.0199246
Elavl3	0	0.468655	1.03104	0	2.05448	1.69445	0.0199645
Gnas	0	0.499898	0.93731	0	2.05095	1.69124	0.0201361
Dbnl	0.0312437	0.93731	1.59343	0.0312437	2.05049	1.69091	0.0201583
Fzd2	0.0312437	0.999797	1.78089	0.0312437	2.04819	1.68878	0.0202707
Mtss1	0.0312437	0.781091	1.37472	0.0312437	2.04668	1.68768	0.0203446
Ybx1	0	0.499898	0.968553	0	2.04487	1.6859	0.020434
Khsrp	0.0312437	0.906066	1.4997	0.0312437	2.04344	1.68465	0.0205044
Rcbtb2	0.0312437	0.999797	1.84338	0.0312437	2.04259	1.68406	0.0205467
Eif4e	0.0312437	0.749848	1.43721	0.0312437	2.04228	1.68394	0.020562
Ppm1a	0.0312437	0.781091	1.4997	0.0312437	2.03815	1.67981	0.0207677
Ptpn12	0.0312437	1.06228	1.84338	0.0312437	2.03582	1.67796	0.0208842
Sertad2	0.0312437	0.968553	1.81213	0.0312437	2.03542	1.67785	0.0209045
Nipbl	0	0.812335	1.37472	0	2.03522	1.67777	0.0209146
Klhdc2	0.0312437	0.906066	1.56218	0.0312437	2.03493	1.67759	0.0209292
2410089E03Rik	0.0312437	0.93731	1.68716	0.0312437	2.03313	1.67584	0.0210199
Samd14	0	0.749848	1.37472	0	2.03303	1.67581	0.0210246
Smarca5-ps	0	0.874822	1.4997	0	2.03231	1.67521	0.021061
Gpaa1	0.0312437	0.874822	1.46845	0.0312437	2.02642	1.66984	0.0213611
Baz2a	0.0312437	1.12477	1.7184	0.0312437	2.02628	1.66976	0.0213679
Sf3b3	0	0.812335	1.37472	0	2.02619	1.66974	0.0213727
Ncor1	0	0.593629	1.06228	0	2.02612	1.66974	0.021376
Spast	0	0.812335	1.37472	0	2.02504	1.66895	0.0214319
Rangap1	0	0.68736	1.34348	0	2.02064	1.66469	0.0216586
Sema6c	0.0312437	0.906066	1.46845	0.0312437	2.01996	1.66418	0.021694
Vps72	0	0.874822	1.68716	0	2.01993	1.66418	0.0216952
Whsc1	0	0.656117	1.18726	0	2.01912	1.6636	0.0217372
Sp3	0	1.03104	1.65591	0	2.01802	1.66291	0.0217947
Prkar1a	0	0.562386	0.999797	0	2.01285	1.65837	0.0220652
Ncstn	0	0.906066	1.59343	0	2.01257	1.65813	0.0220798
Arid4b	0	0.68736	1.2185	0	2.01167	1.65739	0.0221276
Dynlt1c_loc1	0	0.593629	1.03104	0	2.0101	1.65645	0.0222102
Rnf167	0	0.93731	1.68716	0	2.00886	1.65558	0.022276
Luc7l	0	0.656117	1.28099	0	2.0044	1.65175	0.0225138
Fzr1	0	0.843579	1.74964	0	2.00328	1.65093	0.0225737
Rps11	0	0.499898	0.93731	0	2.00187	1.6497	0.0226493
Tars	0	0.843579	1.43721	0	2.00175	1.64964	0.0226558
Rpl23a	0	0.437411	1.03104	0	1.99656	1.645	0.0229362
Ywhab	0	0.499898	0.874822	0	1.99583	1.64438	0.0229764
Cul7	0	0.781091	1.37472	0	1.9945	1.6434	0.0230486
Blcap	0	0.812335	1.53094	0	1.98443	1.63445	0.0236042
Ube2m	0	0.843579	1.4997	0	1.9838	1.63381	0.0236389
Pdzd11	0	0.812335	1.56218	0	1.98328	1.63336	0.0236682
Cep350	0	0.93731	1.81213	0	1.98295	1.63319	0.0236864
Srsf2	0	0.499898	1.09353	0	1.98293	1.63319	0.0236874
Brcc3	0	1.06228	1.68716	0	1.98278	1.6331	0.0236959
Baz1b	0	0.656117	1.37472	0	1.97867	1.62945	0.0239265
Gpi1	0	0.68736	1.2185	0	1.97432	1.62623	0.0241725
Ago1	0	0.93731	1.74964	0	1.97415	1.62619	0.0241822
D19Ertd737e	0	1.09353	1.84338	0	1.97406	1.62619	0.0241875
2700060E02Rik	0	0.68736	1.43721	0	1.97402	1.62619	0.0241895
Snrpc	0	0.781091	1.43721	0	1.97264	1.62491	0.024268
Tcf3	0	0.812335	1.4997	0	1.97096	1.6239	0.024364
Sms	0	0.906066	1.59343	0	1.97069	1.62375	0.0243795
Chchd2	0	0.468655	1.09353	0	1.96325	1.61703	0.0248088
Mark3	0	0.718604	1.28099	0	1.96071	1.61484	0.0249563
Ptp4a2	-0.0312437	0.499898	0.968553	0	1.95976	1.61418	0.0250116
Taf1	-0.0312437	0.93731	1.62467	0	1.95936	1.61394	0.0250355
Kif5c	-0.0312437	0.749848	1.53094	0	1.95456	1.60939	0.0253176
Cdk17	-0.0312437	1.03104	1.74964	0	1.95412	1.60901	0.0253434
Anks3	-0.0312437	0.874822	1.7184	0	1.95286	1.60806	0.0254182
Cdh2	-0.0312437	0.562386	1.28099	0	1.95275	1.60806	0.0254248
Arid1a	-0.0312437	0.812335	1.40596	0	1.95197	1.6073	0.025471
Cbr1	-0.0312437	0.812335	1.43721	0	1.9492	1.60488	0.0256358
Tmem55a	-0.0312437	1.03104	1.68716	0	1.94839	1.60412	0.0256842
Evl	-0.0312437	0.874822	1.46845	0	1.94369	1.60059	0.0259664
Arhgap21	-0.0312437	0.874822	1.74964	0	1.94308	1.60014	0.0260034
Usf2	-0.0312437	0.906066	1.56218	0	1.94222	1.59947	0.0260551
Ctcf	-0.0312437	0.656117	1.24975	0	1.94212	1.59946	0.0260612
Ipo9	-0.0312437	0.906066	1.59343	0	1.94145	1.59911	0.0261021
Stmn2	-0.0312437	0.874822	1.59343	0	1.93913	1.59743	0.026243
Hnrnpr	-0.0312437	0.718604	1.06228	0	1.93812	1.59658	0.0263046
Hipk1	-0.0312437	0.999797	1.68716	0	1.93786	1.59636	0.02632
Nudt3	-0.0312437	0.68736	1.12477	0	1.93734	1.59607	0.0263517
Pcnp	-0.0312437	0.656117	1.31223	0	1.93727	1.59607	0.026356
Sf3a1	-0.0312437	0.843579	1.53094	0	1.93516	1.59433	0.0264853
Rpl6	-0.0312437	0.562386	0.93731	0	1.93481	1.59415	0.0265069
Trappc1	-0.0312437	0.718604	1.24975	0	1.93364	1.59304	0.0265785
Ccdc50	-0.0312437	0.749848	1.59343	0	1.93358	1.59304	0.0265824
Serpinh1	-0.0312437	0.718604	1.18726	0	1.93271	1.59235	0.0266362
Gm17066	-0.0312437	0.718604	1.34348	0	1.93199	1.5916	0.0266802
Celf4	-0.0312437	0.93731	1.40596	0	1.93168	1.59136	0.0266994
Cacfd1	-0.0312437	0.999797	1.87462	0	1.92974	1.58964	0.0268198
Ccng2	-0.0312437	1.09353	1.68716	0	1.92895	1.5891	0.0268683
Fubp1	-0.0312437	0.93731	1.12477	0	1.92749	1.5881	0.0269594
Polr2m	-0.0312437	0.93731	1.43721	0	1.9245	1.58564	0.0271462
Rps2	-0.0312437	0.593629	1.06228	0	1.92252	1.58392	0.0272702
Rpa3	-0.0312437	0.843579	1.46845	0	1.92205	1.58346	0.0272996
Tipin	-0.0312437	0.93731	1.65591	0	1.92147	1.58293	0.0273365
Brd2	-0.0312437	0.718604	1.28099	0	1.91929	1.58097	0.0274739
Ttyh3	-0.0312437	0.874822	1.40596	0	1.9176	1.57926	0.027581
Nup85	-0.0312437	1.06228	1.7184	0	1.91238	1.575	0.0279141
Rybp	-0.0312437	0.968553	1.84338	0	1.8994	1.56359	0.028756
Wdr82	-0.0312437	0.562386	1.12477	0	1.89788	1.56216	0.0288558
Rpl27a	-0.0312437	0.718604	1.03104	0	1.89683	1.56125	0.0289252
Mbd3	-0.0312437	0.843579	1.4997	0	1.89538	1.55984	0.029021
Hes1	-0.0312437	0.531142	1.28099	0	1.89354	1.55878	0.0291434
Sf3b2	-0.0312437	0.406167	0.999797	0	1.89348	1.55878	0.0291471
Ube2k	-0.0312437	0.624873	1.09353	0	1.88915	1.55557	0.0294359
6330403K07Rik	-0.0624873	0.874822	1.62467	0	1.88741	1.55428	0.0295526
Ylpm1	-0.0312437	0.749848	1.37472	0	1.88677	1.55378	0.0295958
Brd1	-0.0624873	0.93731	1.59343	0	1.88581	1.55312	0.0296606
Smg6	-0.0624873	0.906066	1.62467	0	1.8819	1.54996	0.0299245
Rps26	-0.0312437	0.593629	1.12477	0	1.88024	1.54861	0.0300378
Xrn2	-0.0312437	0.593629	1.28099	0	1.8781	1.54678	0.0301838
Llgl1	-0.0624873	0.749848	1.34348	0	1.87623	1.54515	0.0303115
Trim28	-0.0624873	0.781091	1.28099	0	1.87361	1.54304	0.0304921
Polr3k	-0.0624873	0.718604	1.24975	0	1.87329	1.5429	0.030514
Runx1t1	-0.0312437	0.656117	1.46845	0	1.87302	1.54266	0.0305327
U2af2	-0.0624873	0.781091	1.43721	0	1.87271	1.5426	0.0305543
Odc1	-0.0624873	0.843579	1.43721	0	1.87257	1.54251	0.0305641
Sf1	-0.0312437	0.624873	1.12477	0	1.87124	1.54128	0.0306558
Ube2b	-0.0312437	0.906066	1.18726	0	1.86688	1.5375	0.030959
Eif5	-0.0312437	0.593629	1.18726	0	1.86643	1.53723	0.0309907
Ext1	-0.0624873	0.812335	1.56218	0	1.86621	1.53709	0.0310063
Olfm1	-0.0624873	0.874822	1.40596	0	1.86557	1.53659	0.0310507
Cpsf6	-0.0312437	0.593629	1.06228	0	1.86524	1.53644	0.0310737
Bmpr1a	-0.0624873	0.968553	1.56218	0	1.86276	1.53419	0.0312481
Ehmt2	-0.0624873	0.843579	1.43721	0	1.86163	1.53326	0.0313279
Smndc1	-0.0624873	0.93731	1.56218	0	1.8608	1.53247	0.031386
Med22	-0.0624873	0.812335	1.59343	0	1.85951	1.53121	0.0314774
Smarcc2	-0.0624873	0.812335	1.34348	0	1.85893	1.53092	0.0315183
Stub1	-0.0624873	0.781091	1.43721	0	1.85512	1.5276	0.0317892
Setbp1	-0.0624873	0.812335	1.56218	0	1.85281	1.52619	0.031955
Rfx7	-0.0624873	0.93731	1.56218	0	1.85182	1.52531	0.0320256
Ireb2	-0.0624873	0.781091	1.37472	0	1.85094	1.5246	0.0320892
Kpna2	-0.0624873	0.93731	1.68716	0	1.85042	1.52415	0.0321264
Ddx3x	-0.0312437	0.468655	0.968553	0	1.84991	1.52371	0.0321633
Prdm2	-0.0624873	0.812335	1.37472	0	1.8456	1.51968	0.032475
Nfrkb	-0.0624873	0.68736	1.31223	0	1.84549	1.51962	0.032483
Cdkn1c	-0.0624873	0.999797	1.53094	0	1.84541	1.51961	0.0324888
Plxna2	-0.0624873	0.93731	1.74964	0	1.84271	1.51729	0.0326858
Akt1	-0.093731	0.874822	1.53094	0	1.84072	1.51542	0.0328315
Atn1	-0.093731	0.968553	1.68716	0	1.83841	1.51322	0.0330011
Smc3	-0.0624873	0.68736	1.2185	0	1.83743	1.51233	0.0330729
Wasl	-0.0624873	0.843579	1.40596	0	1.8368	1.51167	0.03312
Sephs1	-0.0624873	0.874822	1.62467	0	1.83605	1.51104	0.0331752
Atat1	-0.0624873	0.812335	1.53094	0	1.82791	1.50336	0.0337813
Gm9855	-0.0624873	0.656117	1.2185	0	1.82518	1.50075	0.0339869
Chd3	-0.0624873	0.999797	1.46845	0	1.82486	1.50053	0.0340112
Ptprs	-0.0624873	0.374924	0.906066	0	1.8202	1.49663	0.0343642
Topors	-0.093731	0.843579	1.43721	0	1.81848	1.49545	0.0344952
Cdk12	-0.093731	1.03104	1.74964	0	1.8179	1.49508	0.0345397
Pafah1b1	-0.0624873	0.593629	1.12477	0	1.81688	1.49414	0.0346175
Safb	-0.0624873	0.593629	1.03104	0	1.81414	1.49162	0.0348281
Zfp266	-0.093731	0.781091	1.62467	0	1.81205	1.48994	0.0349893
5830418K08Rik	-0.093731	0.843579	1.59343	0	1.81138	1.48932	0.0350407
Kdm5a	-0.093731	0.812335	1.40596	0	1.80728	1.48558	0.0353597
Zfp608	-0.093731	0.749848	1.31223	0	1.8066	1.48496	0.035412
Golga4	-0.093731	0.812335	1.43721	0	1.8043	1.48293	0.0355924
Lsm12	-0.093731	0.781091	1.40596	0	1.80352	1.48247	0.0356532
Pdap1	-0.0624873	0.437411	1.06228	0	1.80297	1.48206	0.0356963
Poldip3	-0.093731	0.874822	1.53094	0	1.79952	1.4793	0.0359678
Med4	-0.093731	0.812335	1.40596	0	1.79908	1.47909	0.0360027
Kit	-0.093731	0.968553	1.78089	0	1.79578	1.47619	0.0362651
Ythdc1	-0.093731	0.781091	1.4997	0	1.79124	1.47217	0.0366276
Magi1	-0.093731	0.999797	1.7184	0	1.78937	1.4707	0.036778
Smarcd1	-0.093731	0.68736	1.37472	0	1.78887	1.47023	0.0368177
Tpt1	-0.0624873	0.437411	0.843579	0	1.78767	1.4692	0.0369144
Fubp3	-0.093731	0.781091	1.40596	0	1.78606	1.46787	0.0370452
Sall2	-0.093731	0.812335	1.46845	0	1.78445	1.46647	0.0371757
Gigyf1	-0.124975	0.843579	1.53094	0	1.77935	1.46199	0.0375916
Cab39	-0.093731	0.781091	1.59343	0	1.77786	1.46069	0.0377137
Igf1r	-0.093731	0.781091	1.37472	0	1.77213	1.45519	0.0381867
Ivns1abp	-0.0624873	0.562386	1.12477	0	1.77191	1.45519	0.038205
Fkbp3	-0.093731	0.562386	1.06228	0	1.76922	1.45281	0.0384282
Ccnl1	-0.093731	0.718604	1.43721	0	1.76799	1.45183	0.0385315
Anp32b	-0.124975	0.812335	1.4997	0	1.76742	1.4514	0.0385789
Stoml2	-0.093731	0.718604	1.7184	0	1.76601	1.45006	0.0386975
Fip1l1	-0.124975	0.874822	1.62467	0	1.76592	1.45006	0.0387042
Smc5	-0.093731	0.812335	1.46845	0	1.76542	1.44971	0.0387464
Ubap2	-0.124975	0.906066	1.84338	0	1.76479	1.44921	0.0387993
Rbm39	-0.0624873	0.468655	0.968553	0	1.76398	1.44865	0.0388674
Supt16	-0.124975	0.781091	1.46845	0	1.76307	1.44782	0.0389444
Bclaf1	-0.0624873	0.656117	0.999797	0	1.76243	1.44717	0.0389982
Rfc2	-0.124975	0.843579	1.4997	0	1.76196	1.44677	0.0390384
Rpl10a	-0.0624873	0.499898	0.968553	0	1.76144	1.44639	0.0390823
H2afy2	-0.093731	0.718604	1.34348	0	1.76059	1.44564	0.0391542
Pin4	-0.093731	0.749848	1.34348	0	1.75999	1.44518	0.0392049
Eif4h	-0.124975	0.68736	1.24975	0	1.75993	1.44518	0.0392097
Mllt4	-0.093731	0.781091	1.40596	0	1.7599	1.44518	0.0392127
Pphln1	-0.093731	0.624873	1.24975	0	1.75973	1.44518	0.0392268
Add2	-0.124975	0.843579	1.46845	0	1.75363	1.4404	0.0397467
Zmynd11	-0.093731	0.562386	1.09353	0	1.7533	1.44009	0.0397755
Tspyl1	-0.124975	0.781091	1.43721	0	1.75086	1.43811	0.0399846
Klhl13	-0.124975	0.749848	1.40596	0	1.74983	1.43715	0.0400737
Map4k4	-0.0624873	0.374924	0.968553	0	1.74909	1.43663	0.0401377
Gpatch8	-0.093731	0.749848	1.40596	0	1.74596	1.43433	0.040409
Zfp512	-0.093731	0.656117	1.34348	0	1.74567	1.43415	0.0404344
Kansl1	-0.124975	0.843579	1.4997	0	1.74469	1.43347	0.0405194
Pbx1	-0.093731	0.656117	1.24975	0	1.74213	1.43123	0.0407433
Setd8	-0.124975	0.874822	1.53094	0	1.74209	1.43123	0.040746
Srsf4	-0.124975	0.781091	1.4997	0	1.74014	1.42951	0.040917
Ehmt1	-0.093731	0.68736	1.65591	0	1.73508	1.42467	0.0413635
Eif5b	-0.093731	0.812335	1.40596	0	1.73371	1.42327	0.0414848
Uba52	-0.093731	0.656117	0.93731	0	1.73089	1.42069	0.0417356
Rpl15	-0.093731	0.624873	0.999797	0	1.72809	1.41815	0.0419861
Dcakd	-0.093731	0.624873	1.2185	0	1.72802	1.41815	0.0419919
Pias2	-0.124975	0.718604	1.37472	0	1.72164	1.41246	0.0425671
Ptpn1	-0.124975	0.781091	1.46845	0	1.72152	1.4124	0.0425779
Phgdh	-0.124975	0.749848	1.34348	0	1.7211	1.41209	0.042616
Ruvbl1	-0.124975	0.656117	1.34348	0	1.72107	1.41209	0.0426194
Rps10	-0.093731	0.562386	1.15602	0	1.71869	1.41018	0.0428352
Maea	-0.124975	0.781091	1.37472	0	1.7179	1.40942	0.0429078
Scaf11	-0.124975	0.749848	1.40596	0	1.71732	1.40905	0.0429604
Sugt1	-0.124975	0.968553	1.59343	0	1.71507	1.40728	0.043166
Smek1	-0.124975	0.843579	1.62467	0	1.71406	1.40646	0.0432592
Ube4b	-0.124975	0.68736	1.65591	0	1.71326	1.40573	0.0433319
Hnrnpm	-0.093731	0.593629	1.09353	0	1.71274	1.40562	0.0433802
Bnip3l	-0.093731	0.593629	1.28099	0	1.71096	1.40424	0.0435439
Myo1b	-0.156218	0.906066	1.59343	0	1.71061	1.40394	0.0435761
Crnkl1	-0.124975	0.812335	1.4997	0	1.70879	1.40244	0.0437447
Ube2d3	-0.093731	0.531142	1.03104	0	1.70818	1.40202	0.0438017
Snn	-0.124975	0.68736	1.24975	0	1.70796	1.40192	0.043822
Fam120a	-0.124975	0.812335	1.53094	0	1.70167	1.39591	0.0444083
Slu7	-0.156218	0.906066	1.65591	0	1.70047	1.39474	0.0445212
Gnb1	-0.093731	0.718604	1.12477	0	1.69867	1.39327	0.0446911
Gtpbp4	-0.156218	0.812335	1.62467	0	1.69781	1.39272	0.0447722
Map2k2	-0.124975	0.68736	1.28099	0	1.69653	1.39154	0.0448927
Notch1	-0.124975	0.656117	1.28099	0	1.69627	1.39135	0.0449175
D15Ertd621e	-0.124975	0.718604	1.34348	0	1.69393	1.38924	0.0451395
Larp7	-0.156218	0.968553	1.43721	0	1.69286	1.38839	0.0452407
Cdk11b	-0.124975	0.593629	1.2185	0	1.69214	1.388	0.0453092
Ptk2	-0.156218	0.781091	1.40596	0	1.69203	1.38794	0.0453203
Vdac1	-0.124975	0.593629	1.18726	0	1.68965	1.38611	0.0455479
Ube2g1	-0.156218	0.843579	1.46845	0	1.68455	1.38179	0.046038
Braf	-0.156218	0.874822	1.4997	0	1.68277	1.38021	0.04621
Creb1	-0.124975	0.624873	1.15602	0	1.68168	1.37924	0.0463158
Gpbp1	-0.124975	0.656117	1.31223	0	1.68023	1.37786	0.046456
Hp1bp3	-0.093731	0.468655	0.968553	0	1.67528	1.37342	0.0469398
Sarnp	-0.124975	0.718604	1.12477	0	1.67445	1.37294	0.0470214
G3bp2	-0.093731	0.437411	0.968553	0	1.67384	1.37247	0.0470813
Slc39a6	-0.156218	0.68736	1.34348	0	1.67295	1.37174	0.0471681
Satb1	-0.156218	0.843579	1.46845	0	1.67216	1.37112	0.0472468
Rpl17	-0.124975	0.531142	1.12477	0	1.67144	1.37043	0.0473178
Plxnb2	-0.156218	0.781091	1.46845	0	1.67138	1.37043	0.0473235
Ssbp2	-0.124975	0.624873	1.37472	0	1.67016	1.36942	0.0474438
Phf14	-0.124975	0.781091	1.37472	0	1.66525	1.36526	0.0479314
Lyrm2	-0.156218	0.656117	1.24975	0	1.66407	1.36465	0.0480492
Tnks2	-0.124975	0.499898	1.09353	0	1.66341	1.36417	0.0481151
Ubap2l	-0.156218	0.68736	1.34348	0	1.66311	1.36397	0.0481454
Zyg11b	-0.156218	0.968553	1.43721	0	1.66289	1.36379	0.0481674
Med8	-0.156218	0.718604	1.43721	0	1.6626	1.36359	0.0481961
Aak1	-0.156218	0.749848	1.31223	0	1.65995	1.3611	0.048462
Anapc4	-0.156218	0.812335	1.43721	0	1.65941	1.36076	0.0485168
Rsrc2	-0.093731	0.406167	0.906066	0	1.65901	1.36038	0.0485569
Sf3b5	-0.124975	0.562386	1.12477	0	1.6578	1.35929	0.048679
Ola1	-0.156218	0.718604	1.40596	0	1.6575	1.35901	0.0487096
Rbm17	-0.156218	0.781091	1.37472	0	1.65647	1.35807	0.0488131
Fastk	-0.156218	0.781091	1.40596	0	1.65522	1.35713	0.0489403
Cep170	-0.124975	0.68736	1.18726	0	1.65314	1.35563	0.0491511
Fam193a	-0.156218	0.68736	1.37472	0	1.65059	1.35401	0.0494115
Brd9	-0.124975	0.593629	1.12477	0	1.64613	1.34973	0.0498682
Rsbn1	-0.187462	0.874822	1.53094	0	1.64567	1.34928	0.0499155
Ik	-0.156218	0.624873	1.15602	0	1.64403	1.34805	0.0500846
Bri3	-0.124975	0.624873	1.2185	0	1.64308	1.34739	0.0501834
Smad5	-0.156218	0.68736	1.31223	0	1.6404	1.3453	0.0504608
Atg12	-0.156218	0.656117	1.28099	0	1.64036	1.3453	0.0504653
Sf3a3	-0.156218	0.656117	1.28099	0	1.63989	1.3451	0.0505135
Mbtd1	-0.124975	0.468655	0.999797	0	1.63886	1.34452	0.0506208
Bcl7a	-0.187462	0.812335	1.4997	0	1.63835	1.34416	0.050674
Smc1a	-0.124975	0.593629	1.24975	0	1.63818	1.34403	0.0506921
Dpy19l1	-0.156218	0.656117	1.40596	0	1.63809	1.344	0.0507018
Pik3ca	-0.124975	0.593629	1.15602	0	1.63687	1.3429	0.050829
Zfp422	-0.187462	0.749848	1.34348	0	1.63473	1.34096	0.051053
Hnrnph3	-0.156218	0.593629	1.18726	0	1.63437	1.34066	0.0510909
Usp4	-0.156218	0.656117	1.43721	0	1.63344	1.34	0.0511882
Khdrbs3	-0.187462	0.93731	1.78089	0	1.63329	1.33994	0.0512038
Asxl1	-0.156218	0.781091	1.53094	0	1.63299	1.33977	0.0512358
Fam98b	-0.218706	0.781091	1.53094	0	1.63067	1.33752	0.0514804
Fam103a1	-0.156218	0.68736	1.31223	0	1.63063	1.33752	0.0514839
Mcl1	-0.156218	0.593629	1.28099	0	1.62889	1.33582	0.0516677
Uchl1	-0.156218	0.68736	1.40596	0	1.62832	1.33538	0.0517284
0610010K14Rik	-0.187462	0.718604	1.40596	0	1.62544	1.33303	0.0520344
Phf3	-0.156218	0.656117	1.28099	0	1.62358	1.33127	0.0522329
Ddx46	-0.156218	0.749848	1.34348	0	1.62089	1.32878	0.0525207
Cpsf7	-0.187462	0.718604	1.34348	0	1.61747	1.32639	0.0528885
Sfswap	-0.156218	0.624873	1.24975	0	1.61509	1.32437	0.053146
Otud4	-0.187462	0.781091	1.53094	0	1.61507	1.32437	0.0531476
Srrm2	-0.124975	0.437411	1.18726	0	1.61225	1.32181	0.0534534
Snrpa	-0.187462	0.718604	1.46845	0	1.61008	1.32027	0.0536898
Ube2d2a	-0.124975	0.531142	1.06228	0	1.60861	1.31895	0.0538506
Senp6	-0.156218	0.624873	1.18726	0	1.60691	1.31715	0.0540375
Herc1	-0.187462	0.749848	1.28099	0	1.60653	1.3168	0.0540783
Lancl2	-0.187462	0.749848	1.40596	0	1.60471	1.31523	0.0542783
Rpl7	-0.124975	0.406167	0.843579	0	1.60448	1.31517	0.0543043
Csnk1d	-0.187462	0.68736	1.18726	0	1.60418	1.31503	0.0543369
Eif2s3x	-0.187462	0.656117	1.34348	0	1.60303	1.31409	0.0544644
Prrc2a	-0.249949	0.93731	1.4997	0	1.60159	1.313	0.0546229
Hnrnpl	-0.093731	0.406167	0.93731	0	1.60022	1.3118	0.0547751
Tob2	-0.187462	0.718604	1.46845	0	1.5996	1.31147	0.0548435
Socs7	-0.156218	0.656117	1.31223	0	1.59784	1.31004	0.0550394
Zfp280d	-0.187462	0.656117	1.37472	0	1.59611	1.30857	0.0552317
Tra2a	-0.124975	0.468655	0.93731	0	1.59482	1.30781	0.0553764
Prpf6	-0.218706	0.812335	1.53094	0	1.59458	1.30762	0.0554026
Zfp503	-0.156218	0.624873	1.34348	0	1.59411	1.30715	0.0554553
Prkcsh	-0.156218	0.624873	1.18726	0	1.59256	1.30576	0.0556289
Myl12a	-0.124975	0.468655	1.03104	0	1.59116	1.30472	0.055787
Med31	-0.187462	0.718604	1.46845	0	1.591	1.30461	0.0558047
Nufip2	-0.156218	0.562386	1.15602	0	1.58723	1.30132	0.05623
Frg1	-0.156218	0.562386	1.18726	0	1.58409	1.29874	0.0565868
Rnf20	-0.156218	0.593629	1.24975	0	1.58397	1.29867	0.0566001
Snrnp40	-0.218706	0.906066	1.59343	0	1.57858	1.29389	0.0572166
Eftud2	-0.187462	0.656117	1.34348	0	1.57839	1.29375	0.0572379
Pwwp2a	-0.218706	0.749848	1.46845	0	1.57762	1.29301	0.0573267
Yeats2	-0.218706	0.812335	1.53094	0	1.57639	1.29193	0.0574684
Efnb1	-0.187462	0.68736	1.37472	0	1.57288	1.28905	0.0578735
Ran	-0.124975	0.406167	0.874822	0	1.57273	1.28905	0.0578911
Gnb2	-0.124975	0.437411	0.999797	0	1.57069	1.28737	0.0581278
Rplp0	-0.156218	0.499898	1.09353	0	1.56702	1.28413	0.0585552
Zmynd8	-0.156218	0.531142	1.2185	0	1.56239	1.27968	0.0590979
Sh3pxd2b	-0.187462	0.656117	1.28099	0	1.55967	1.27737	0.0594191
Psmd4	-0.156218	0.531142	1.09353	0	1.55928	1.27713	0.0594651
Ubqln2	-0.156218	0.499898	1.03104	0	1.55927	1.27713	0.0594657
B230219D22Rik	-0.187462	0.718604	1.24975	0	1.55736	1.27555	0.0596925
Hsp90aa1	-0.093731	0.312437	0.718604	0	1.55529	1.27352	0.0599389
Fbxl3	-0.249949	0.874822	1.46845	0	1.55437	1.27263	0.0600479
Tnpo3	-0.218706	0.624873	1.24975	0	1.55427	1.27258	0.0600604
Zfp148	-0.218706	0.749848	1.31223	0	1.55285	1.27118	0.060229
Akirin2	-0.187462	0.718604	1.34348	0	1.54817	1.26778	0.0607904
Xpo1	-0.187462	0.593629	1.40596	0	1.54787	1.26753	0.0608273
Nfyb	-0.187462	0.656117	1.28099	0	1.54463	1.26467	0.0612184
Raf1	-0.218706	0.718604	1.43721	0	1.54292	1.26336	0.0614256
R3hdm2	-0.187462	0.68736	1.43721	0	1.54217	1.26287	0.0615161
Ddx6	-0.124975	0.749848	1.03104	0	1.54056	1.26161	0.0617114
Dzip3	-0.187462	0.656117	1.31223	0	1.54039	1.26151	0.0617321
Tsen34	-0.218706	0.68736	1.37472	0	1.54035	1.26151	0.0617373
Xist	-0.218706	0.656117	1.28099	0	1.53946	1.26087	0.0618461
Dtx3	-0.187462	0.68736	1.43721	0	1.53931	1.26087	0.0618649
Pkp4	-0.218706	0.718604	1.59343	0	1.53836	1.26017	0.06198
Setd2	-0.187462	0.656117	1.34348	0	1.53791	1.25994	0.0620355
Snrpa1	-0.187462	0.624873	1.31223	0	1.53566	1.25778	0.0623112
Rbmx	-0.218706	0.68736	1.24975	0	1.53189	1.25424	0.0627746
Mmadhc	-0.218706	0.68736	1.37472	0	1.52771	1.25039	0.0632919
Cdv3	-0.218706	0.749848	1.40596	0	1.52733	1.25005	0.063339
Upf2	-0.218706	0.749848	1.34348	0	1.52642	1.24943	0.0634526
Tsix	-0.187462	0.499898	0.968553	0	1.52641	1.24943	0.0634535
Tax1bp3	-0.187462	0.593629	1.18726	0	1.52265	1.24599	0.0639237
Cdkn2d	-0.187462	0.593629	1.43721	0	1.52196	1.24529	0.06401
Fus	-0.156218	0.437411	0.968553	0	1.52035	1.24375	0.0642117
Pdcd6ip	-0.218706	0.624873	1.56218	0	1.51756	1.2416	0.0645628
Gon4l	-0.249949	0.68736	1.62467	0	1.51567	1.24014	0.0648012
Rpl37	-0.124975	0.34368	0.781091	0	1.51479	1.23928	0.0649125
Crebbp	-0.249949	0.718604	1.34348	0	1.51395	1.23839	0.0650198
Jarid2	-0.218706	0.781091	1.40596	0	1.50997	1.23509	0.0655249
Fam114a2	-0.187462	0.562386	1.24975	0	1.50796	1.2335	0.0657827
Eif4b	-0.156218	0.499898	0.93731	0	1.50719	1.23285	0.0658806
Rps21	-0.156218	0.312437	0.93731	0	1.50632	1.2322	0.0659922
Suds3	-0.249949	0.781091	1.4997	0	1.50004	1.22713	0.066802
Gmps	-0.218706	0.656117	1.43721	0	1.49981	1.22694	0.0668318
Ptges3	-0.187462	0.624873	1.12477	0	1.49892	1.22628	0.0669468
Gga1	-0.218706	0.624873	1.31223	0	1.498	1.22538	0.0670667
Polr1c	-0.218706	0.593629	1.2185	0	1.49519	1.22254	0.0674328
Pum1	-0.187462	0.468655	1.06228	0	1.49214	1.21986	0.0678312
Pcna	-0.218706	0.781091	1.34348	0	1.49203	1.2198	0.0678462
Dcaf8	-0.187462	0.562386	1.24975	0	1.48849	1.21642	0.0683114
Ddb1	-0.156218	0.34368	0.906066	0	1.4854	1.21398	0.0687192
Ing1	-0.249949	0.624873	1.28099	0	1.48322	1.21206	0.0690086
Smad4	-0.218706	0.624873	1.18726	0	1.48247	1.21142	0.0691083
Bex4	-0.218706	0.593629	1.28099	0	1.47877	1.20871	0.0696008
Ctnnd1	-0.249949	0.68736	1.31223	0	1.4783	1.20853	0.0696638
Ppp1r12a	-0.249949	0.656117	1.24975	0	1.47809	1.20848	0.0696925
Naa15	-0.187462	0.68736	0.968553	0	1.47807	1.20848	0.0696946
Zfp131	-0.218706	0.593629	1.2185	0	1.47782	1.20834	0.0697279
Crmp1	-0.218706	0.718604	1.28099	0	1.47592	1.20668	0.0699828
Srsf3	-0.156218	0.374924	0.781091	0	1.47099	1.20249	0.0706475
Kmt2a	-0.187462	0.562386	1.09353	0	1.46599	1.19768	0.071325
Nemf	-0.187462	0.468655	0.999797	0	1.46571	1.1975	0.0713637
Lmo4	-0.187462	0.406167	1.12477	0	1.46503	1.19693	0.071457
Atad2b	-0.281193	0.68736	1.34348	0	1.46344	1.19535	0.0716732
Cnot1	-0.249949	0.562386	1.46845	0	1.46187	1.19399	0.071889
Impdh2	-0.187462	0.468655	0.93731	0	1.45854	1.1912	0.0723463
Iws1	-0.281193	0.781091	1.40596	0	1.45798	1.19071	0.0724224
Cdk5r1	-0.218706	0.562386	1.2185	0	1.4546	1.18765	0.0728902
Srsf10	-0.187462	0.468655	1.06228	0	1.45436	1.18758	0.0729237
Smarca5	-0.281193	0.749848	1.37472	0	1.45416	1.18755	0.0729515
Ranbp1	-0.187462	0.531142	1.15602	0	1.45406	1.18753	0.0729654
Gbf1	-0.249949	0.718604	1.34348	0	1.44867	1.18297	0.0737149
Snrnp48	-0.281193	0.781091	1.40596	0	1.44711	1.1817	0.0739334
Smg1	-0.34368	0.843579	1.65591	0	1.44689	1.18151	0.0739645
Myef2	-0.218706	0.718604	1.28099	0	1.44634	1.18117	0.0740413
Dicer1	-0.281193	0.656117	1.43721	0	1.4461	1.18105	0.0740751
Armcx2	-0.249949	0.68736	1.34348	0	1.44589	1.18105	0.0741039
Sub1	-0.124975	0.34368	0.718604	0	1.44389	1.17917	0.0743853
Wbp5	-0.187462	0.34368	0.749848	0	1.44258	1.17777	0.074569
Pfn1	-0.156218	0.406167	0.968553	0	1.44247	1.17776	0.0745853
Brd4	-0.249949	0.656117	1.28099	0	1.44106	1.17682	0.0747832
Lsm14a	-0.249949	0.593629	1.28099	0	1.4401	1.17608	0.0749197
Leo1	-0.249949	0.562386	1.31223	0	1.43996	1.17598	0.07494
Dnaja1	-0.124975	0.437411	0.781091	0	1.43956	1.17579	0.0749964
Ubfd1	-0.281193	0.68736	1.40596	0	1.43822	1.17472	0.0751862
Enc1	-0.34368	0.874822	1.46845	0	1.42939	1.16676	0.0764462
Tcf12	-0.187462	0.406167	1.12477	0	1.42728	1.16479	0.0767502
Eef1g	-0.187462	0.531142	1.06228	0	1.42553	1.16337	0.0770024
Pogk	-0.281193	0.718604	1.46845	0	1.42246	1.16092	0.0774466
Ppp4r2	-0.249949	0.656117	1.34348	0	1.42209	1.16074	0.0775006
Ube3a	-0.249949	0.593629	1.06228	0	1.42091	1.15976	0.0776711
Ddx42	-0.249949	0.624873	1.24975	0	1.41874	1.15787	0.0779872
Nsd1	-0.249949	0.562386	1.2185	0	1.41824	1.15744	0.0780603
Maz	-0.281193	0.874822	1.40596	0	1.41788	1.15718	0.0781132
Ldb1	-0.312437	0.874822	1.59343	0	1.41773	1.15714	0.078135
Rpl19	-0.156218	0.656117	0.93731	0	1.41742	1.15686	0.0781802
Mprip	-0.187462	0.499898	1.12477	0	1.41593	1.15547	0.0783985
Timm13	-0.187462	0.406167	1.09353	0	1.41559	1.15541	0.0784472
Twsg1	-0.312437	0.749848	1.46845	0	1.41481	1.15489	0.0785619
Sbno1	-0.249949	0.531142	1.24975	0	1.40951	1.1505	0.0793428
Psmd7	-0.187462	0.406167	0.93731	0	1.40895	1.15022	0.0794247
Rdx	-0.187462	0.499898	0.93731	0	1.40756	1.14893	0.0796311
Rtf1	-0.281193	0.656117	1.43721	0	1.40457	1.14611	0.0800748
Alkbh5	-0.281193	0.593629	1.46845	0	1.40434	1.14599	0.0801084
Aco2	-0.187462	0.437411	0.999797	0	1.40102	1.14328	0.0806047
Fam168b	-0.249949	0.562386	1.15602	0	1.40071	1.143	0.0806505
Smek2	-0.281193	0.656117	1.2185	0	1.399	1.14153	0.0809063
Papola	-0.249949	0.562386	1.12477	0	1.39847	1.14103	0.080986
Arhgef12	-0.281193	0.624873	1.18726	0	1.3977	1.1403	0.0811014
Pak1ip1	-0.374924	0.906066	1.4997	0	1.39755	1.14021	0.0811235
Kat6b	-0.281193	0.593629	1.28099	0	1.39614	1.1391	0.0813355
Klhl7	-0.249949	0.562386	1.15602	0	1.39408	1.1374	0.0816473
Nap1l4	-0.218706	0.468655	0.93731	0	1.39095	1.13482	0.0821205
Ncor2	-0.249949	0.593629	1.37472	0	1.39071	1.13468	0.0821562
Serbp1	-0.156218	0.593629	0.843579	0	1.39059	1.13465	0.0821745
Sf3b1	-0.281193	0.406167	0.843579	0	1.38959	1.13384	0.0823268
Prdx2	-0.124975	0.312437	0.749848	0	1.38769	1.13235	0.0826154
Arf2	-0.249949	0.562386	1.15602	0	1.38534	1.13011	0.0829748
Mpnd	-0.281193	0.624873	1.31223	0	1.38423	1.12899	0.0831443
Aebp2	-0.281193	0.624873	1.46845	0	1.38342	1.12823	0.0832674
Rpl36a	-0.156218	0.406167	0.812335	0	1.3829	1.1281	0.0833476
Tm2d3	-0.249949	0.562386	1.15602	0	1.3828	1.12808	0.0833624
Cdk9	-0.281193	0.749848	1.43721	0	1.38219	1.1276	0.083457
Cspp1	-0.249949	0.593629	1.31223	0	1.37993	1.12546	0.0838047
Prpf38b	-0.312437	0.593629	1.15602	0	1.37851	1.12438	0.0840232
Ube2i	-0.187462	0.406167	0.999797	0	1.3772	1.12315	0.0842249
Fnbp4	-0.281193	0.593629	1.24975	0	1.3756	1.12191	0.0844722
Chmp5	-0.218706	0.468655	0.968553	0	1.37371	1.12053	0.0847666
Sfrs18	-0.218706	0.468655	0.999797	0	1.37134	1.11867	0.0851343
Rab11b	-0.218706	0.437411	1.15602	0	1.36572	1.11356	0.0860141
Eif5a	-0.281193	0.499898	1.03104	0	1.36562	1.11356	0.0860287
Ap1m1	-0.281193	0.531142	1.15602	0	1.36556	1.11356	0.0860384
Luc7l2	-0.187462	0.468655	1.12477	0	1.36535	1.11354	0.0860715
Zmiz1	-0.218706	0.437411	1.24975	0	1.36072	1.1095	0.0868011
Snrpb2	-0.249949	0.437411	0.906066	0	1.36011	1.10896	0.0868972
Usp47	-0.281193	0.562386	1.15602	0	1.35999	1.10896	0.0869164
Mga	-0.249949	0.499898	1.09353	0	1.35735	1.10681	0.0873353
Rsrc1	-0.34368	0.68736	1.31223	0	1.35728	1.1068	0.0873462
Ncaph2	-0.281193	0.562386	1.18726	0	1.35362	1.10359	0.0879289
Apc	-0.281193	0.562386	1.15602	0	1.3535	1.10359	0.087948
N4bp2l2	-0.312437	0.624873	1.34348	0	1.35287	1.10308	0.0880488
Ei24	-0.249949	0.531142	1.12477	0	1.35194	1.10224	0.0881976
1110038B12Rik	-0.249949	0.499898	1.06228	0	1.35055	1.10109	0.08842
Spin1	-0.281193	0.531142	1.09353	0	1.34924	1.0999	0.0886296
Nxf1	-0.281193	0.656117	1.24975	0	1.34819	1.09899	0.0887989
Mrpl51	-0.249949	0.499898	1.03104	0	1.34671	1.09774	0.0890371
Ywhaq	-0.187462	0.34368	0.906066	0	1.34537	1.09658	0.0892525
Rnf187	-0.187462	0.437411	0.968553	0	1.34521	1.09647	0.0892779
Naa35	-0.281193	0.531142	1.09353	0	1.34505	1.09646	0.0893046
Ywhah	-0.312437	0.593629	1.09353	0	1.34377	1.09554	0.0895111
U2surp	-0.187462	0.374924	0.874822	0	1.34332	1.0951	0.0895842
Trrap	-0.34368	0.68736	1.34348	0	1.34126	1.09325	0.0899175
Drap1	-0.281193	0.593629	1.31223	0	1.34019	1.09226	0.0900926
Copz1	-0.281193	0.562386	1.12477	0	1.33999	1.09212	0.0901237
Hdac1	-0.312437	0.593629	1.18726	0	1.33812	1.09021	0.0904289
Tcf4	-0.156218	0.312437	0.749848	0	1.33788	1.09003	0.0904674
Rpl23	-0.218706	0.437411	0.93731	0	1.33612	1.08854	0.0907551
Celf1	-0.249949	0.468655	0.999797	0	1.33205	1.08462	0.0914219
Kmt2d	-0.312437	0.624873	1.40596	0	1.3311	1.0839	0.0915779
R3hdm4	-0.34368	0.68736	1.34348	0	1.33052	1.08339	0.0916731
Camk2n1	-0.281193	0.593629	1.06228	0	1.32939	1.08246	0.0918592
Rasa1	-0.312437	0.624873	1.24975	0	1.32605	1.07974	0.0924109
Zfp462	-0.218706	0.531142	1.03104	0	1.323	1.077	0.0929171
Suz12	-0.34368	0.68736	1.34348	0	1.31921	1.07356	0.0935501
Cnot7	-0.312437	0.749848	1.43721	0	1.31826	1.07277	0.0937088
Ywhag	-0.281193	0.593629	1.12477	0	1.31731	1.07178	0.0938666
Paip2	-0.218706	0.406167	0.93731	0	1.31575	1.07015	0.0941287
Smu1	-0.249949	0.468655	1.12477	0	1.31439	1.06883	0.0943576
Brd8	-0.281193	0.562386	1.18726	0	1.3094	1.0646	0.0951997
Vps37a	-0.34368	0.562386	1.31223	0	1.30785	1.06351	0.0954621
Pcf11	-0.34368	0.656117	1.28099	0	1.30781	1.06351	0.0954687
Rnf44	-0.374924	0.718604	1.53094	0	1.3039	1.0598	0.0961336
Trim35	-0.249949	0.437411	0.999797	0	1.30063	1.05716	0.096693
Bzw1	-0.187462	0.34368	0.812335	0	1.30034	1.05697	0.0967428
Ccdc59	-0.312437	0.562386	1.24975	0	1.2989	1.05584	0.0969894
Cul3	-0.34368	0.749848	1.40596	0	1.29582	1.05279	0.0975183
Eif4a3	-0.281193	0.531142	1.24975	0	1.2954	1.05246	0.0975905
Txnrd1	-0.312437	0.562386	1.15602	0	1.29402	1.05118	0.0978296
Phf5a	-0.281193	0.531142	1.15602	0	1.29307	1.05032	0.0979943
Trim8	-0.281193	0.531142	1.18726	0	1.29286	1.05032	0.0980294
Pam16	-0.281193	0.499898	1.12477	0	1.29264	1.05032	0.0980676
U2af1	-0.312437	0.624873	1.37472	0	1.29203	1.04987	0.0981742
Gm13363	-0.281193	0.468655	1.03104	0	1.29199	1.04987	0.0981804
Arpc2	-0.312437	0.531142	1.09353	0	1.29131	1.04938	0.0982978
Mrpl32	-0.249949	0.437411	1.03104	0	1.29035	1.0486	0.098464
AI597468	-0.281193	0.531142	1.12477	0	1.28909	1.04788	0.0986836
Hnrnpll	-0.281193	0.499898	1.15602	0	1.28762	1.04667	0.0989394
Slc4a7	-0.34368	0.562386	1.56218	0	1.28633	1.04587	0.0991643
Tia1	-0.218706	0.499898	0.968553	0	1.28232	1.04247	0.0998656
Map4	-0.34368	0.593629	1.2185	0	1.28103	1.04158	0.100091
Strn3	-0.249949	0.468655	1.03104	0	1.27873	1.03954	0.100496
Ncl	-0.187462	0.34368	0.874822	0	1.27816	1.03911	0.100596
Ubn2	-0.312437	0.562386	1.12477	0	1.2764	1.03745	0.100907
Jkamp	-0.312437	0.499898	1.2185	0	1.2758	1.03702	0.101013
Arl5a	-0.312437	0.562386	1.18726	0	1.27411	1.0356	0.101312
Mpped2	-0.312437	0.562386	1.18726	0	1.27352	1.03507	0.101417
Pard3	-0.374924	0.874822	1.46845	0	1.27113	1.03267	0.10184
Ppp1r9a	-0.374924	0.624873	1.59343	0	1.27087	1.03251	0.101887
Crkl	-0.34368	0.531142	1.09353	0	1.26999	1.03208	0.102044
Txnl4a	-0.249949	0.437411	0.93731	0	1.26446	1.02746	0.103033
Rbx1	-0.218706	0.34368	0.93731	0	1.26104	1.02403	0.103648
Ppm1b	-0.374924	0.656117	1.28099	0	1.26006	1.02342	0.103824
Mea1	-0.312437	0.562386	1.18726	0	1.25941	1.0229	0.103941
Wsb1	-0.218706	0.281193	0.968553	0	1.2585	1.02216	0.104106
Trmt112	-0.249949	0.437411	0.999797	0	1.25831	1.02208	0.104139
Qrich1	-0.34368	0.593629	1.24975	0	1.25798	1.02206	0.104199
Epha7	-0.468655	0.906066	1.65591	0	1.25566	1.01994	0.104619
Jmjd1c	-0.281193	0.468655	1.03104	0	1.2514	1.01606	0.105395
Dnaja2	-0.281193	0.437411	0.999797	0	1.24995	1.01518	0.10566
Sdcbp	-0.249949	0.406167	1.03104	0	1.24984	1.01514	0.105678
Eif3h	-0.281193	0.374924	1.03104	0	1.24808	1.01357	0.106001
Dpysl2	-0.218706	0.218706	0.843579	0	1.24609	1.01183	0.106365
Rps14	-0.218706	0.281193	0.718604	0	1.24577	1.0117	0.106424
Dpysl4	-0.406167	0.656117	1.28099	0	1.24567	1.0117	0.106444
Carhsp1	-0.34368	0.624873	1.46845	0	1.2441	1.01006	0.106732
Parp1	-0.281193	0.468655	1.06228	0	1.24366	1.00973	0.106812
Chd6	-0.281193	0.468655	1.06228	0	1.24196	1.00833	0.107126
Stk25	-0.34368	0.499898	1.43721	0	1.23964	1.00625	0.107555
Cnot8	-0.374924	0.68736	1.46845	0	1.23877	1.00568	0.107716
Mzt1	-0.34368	0.531142	1.46845	0	1.2384	1.00542	0.107784
Prpf40a	-0.281193	0.406167	0.906066	0	1.23424	1.00136	0.108557
Rnf114	-0.374924	0.593629	1.31223	0	1.23416	1.00135	0.108571
Pgk1	-0.281193	0.406167	1.12477	0	1.2312	0.999051	0.109123
Dusp1	-0.34368	0.593629	1.31223	0	1.23029	0.998388	0.109295
Tgfbr1	-0.34368	0.531142	1.37472	0	1.2276	0.995926	0.109799
Gm1673	-0.34368	0.531142	1.2185	0	1.2259	0.994391	0.110117
Dlgap4	-0.312437	0.531142	1.15602	0	1.22423	0.992983	0.110432
Mrpl50	-0.34368	0.499898	1.40596	0	1.22375	0.992511	0.110523
Rnf5	-0.281193	0.437411	1.15602	0	1.22343	0.992287	0.110584
Clip3	-0.281193	0.468655	0.968553	0	1.22315	0.992101	0.110637
Naa38	-0.34368	0.499898	1.09353	0	1.22105	0.990174	0.111034
Herc2	-0.374924	0.68736	1.37472	0	1.21993	0.989053	0.111246
Txlna	-0.34368	0.562386	1.2185	0	1.21974	0.988916	0.111281
Hectd1	-0.312437	0.499898	1.15602	0	1.21835	0.987907	0.111546
Sox12	-0.34368	0.531142	1.18726	0	1.21732	0.986962	0.111742
Lin7c	-0.34368	0.531142	1.09353	0	1.2156	0.985665	0.112069
Zswim6	-0.406167	0.593629	1.46845	0	1.2146	0.98489	0.112259
Tomm20	-0.312437	0.468655	1.09353	0	1.21373	0.984055	0.112425
Asxl2	-0.374924	0.531142	1.24975	0	1.21319	0.983676	0.112528
Prpf40b	-0.437411	0.656117	1.43721	0	1.21291	0.983558	0.112583
Mvb12b	-0.312437	0.531142	1.2185	0	1.21165	0.982548	0.112824
Timm44	-0.374924	0.562386	1.18726	0	1.21122	0.982246	0.112905
Stk38	-0.312437	0.468655	1.12477	0	1.20633	0.977631	0.113844
Cmip	-0.249949	0.374924	0.843579	0	1.2051	0.976526	0.114082
Iars	-0.34368	0.531142	1.24975	0	1.20428	0.975706	0.11424
Hist3h2a	-0.312437	0.468655	1.03104	0	1.20391	0.975463	0.114313
Sfr1	-0.312437	0.499898	0.999797	0	1.20104	0.97329	0.114869
Csnk2b	-0.34368	0.499898	1.18726	0	1.19979	0.972179	0.115111
Pcmt1	-0.34368	0.531142	1.15602	0	1.19866	0.971251	0.11533
Ilf2	-0.281193	0.406167	0.874822	0	1.19655	0.969509	0.115742
Cand1	-0.374924	0.499898	1.24975	0	1.19631	0.969431	0.115787
Cul5	-0.374924	0.531142	1.15602	0	1.196	0.969251	0.115847
Nova2	-0.34368	0.531142	1.34348	0	1.19517	0.968666	0.11601
Tma7	-0.218706	0.406167	0.843579	0	1.195	0.968545	0.116043
Apba2	-0.34368	0.499898	1.12477	0	1.19435	0.968091	0.116171
1810026B05Rik	-0.34368	0.499898	1.18726	0	1.19409	0.967954	0.116221
Arid1b	-0.374924	0.531142	1.28099	0	1.19262	0.966711	0.116509
Ccdc12	-0.34368	0.531142	1.24975	0	1.1905	0.964877	0.116925
Taf9	-0.281193	0.406167	0.874822	0	1.19049	0.964877	0.116928
Tmem57	-0.374924	0.593629	1.28099	0	1.18944	0.963838	0.117134
Hmgb1	-0.187462	0.312437	0.749848	0	1.1882	0.962728	0.117378
Zfand3	-0.374924	0.499898	1.18726	0	1.18501	0.959922	0.118007
Cyhr1_loc1	-0.437411	0.593629	1.24975	0	1.18053	0.956438	0.118894
Flrt3	-0.34368	0.468655	1.24975	0	1.17952	0.955579	0.119096
H2-Ke2	-0.374924	0.468655	1.12477	0	1.17943	0.955553	0.119113
Actr2	-0.34368	0.499898	1.03104	0	1.17821	0.954805	0.119357
Arf1	-0.281193	0.499898	0.843579	0	1.17606	0.952767	0.119785
Tnfaip1	-0.374924	0.531142	1.24975	0	1.17466	0.951716	0.120066
Nrd1	-0.374924	0.499898	1.15602	0	1.17251	0.950033	0.120495
Zc3h11a	-0.281193	0.34368	1.09353	0	1.1695	0.947069	0.121102
Gtf3c2	-0.34368	0.499898	1.09353	0	1.16938	0.947041	0.121126
Uba1	-0.374924	0.437411	0.93731	0	1.16935	0.947041	0.121132
Ccdc90b	-0.374924	0.562386	1.2185	0	1.1677	0.945614	0.121464
Pum2	-0.249949	0.34368	0.874822	0	1.1661	0.944107	0.121786
Dhx15	-0.312437	0.437411	1.09353	0	1.16525	0.94329	0.121959
Cct8	-0.34368	0.34368	0.843579	0	1.16469	0.942726	0.122073
Npepps	-0.312437	0.593629	1.15602	0	1.16454	0.942633	0.122102
Srebf2	-0.34368	0.499898	1.15602	0	1.16324	0.94166	0.122367
Arglu1	-0.281193	0.406167	0.968553	0	1.16171	0.94023	0.122677
Ankrd10	-0.406167	0.593629	1.40596	0	1.15882	0.937768	0.123265
Tubb2b	-0.281193	0.531142	0.812335	0	1.1587	0.937768	0.123289
Rgl2	-0.437411	0.593629	1.34348	0	1.15618	0.935467	0.123803
Rps17	-0.249949	0.374924	0.999797	0	1.15588	0.9353	0.123865
Usp5	-0.468655	0.624873	1.28099	0	1.1543	0.933887	0.124188
Trim33	-0.406167	0.531142	1.43721	0	1.15381	0.933403	0.12429
Arrdc3	-0.374924	0.531142	1.15602	0	1.15298	0.932824	0.12446
Dync1i2	-0.218706	0.249949	0.781091	0	1.15291	0.932816	0.124474
Rpl35a	-0.218706	0.312437	0.749848	0	1.15139	0.931472	0.124785
Setd5	-0.374924	0.499898	1.12477	0	1.1507	0.93096	0.124927
Phf20	-0.406167	0.562386	1.15602	0	1.15056	0.930886	0.124957
Slc25a51	-0.374924	0.531142	1.2185	0	1.14872	0.929103	0.125336
Cdc26	-0.34368	0.468655	1.06228	0	1.14828	0.928754	0.125426
Agrn	-0.249949	0.468655	0.843579	0	1.14817	0.928704	0.125449
Ywhae	-0.218706	0.281193	0.656117	0	1.14634	0.927096	0.125827
4932438A13Rik	-0.406167	0.562386	1.15602	0	1.1462	0.927096	0.125856
Top2b	-0.312437	0.468655	0.93731	0	1.14618	0.927096	0.125861
Ubxn1	-0.34368	0.468655	1.15602	0	1.1455	0.926609	0.126
Ist1	-0.374924	0.531142	1.09353	0	1.14543	0.926609	0.126016
D8Ertd738e	-0.281193	0.437411	0.93731	0	1.1415	0.923266	0.12683
Ssbp1	-0.34368	0.437411	1.06228	0	1.14144	0.923266	0.126843
Mapre1	-0.218706	0.312437	0.874822	0	1.13963	0.921653	0.127221
Nr2c2	-0.374924	0.499898	1.09353	0	1.13738	0.919554	0.127691
Lman2	-0.406167	0.499898	1.28099	0	1.13665	0.91902	0.127843
Hdgf	-0.374924	0.531142	1.15602	0	1.13563	0.917946	0.128056
Gigyf2	-0.406167	0.531142	1.24975	0	1.13472	0.917068	0.128247
Rbm28	-0.468655	0.624873	1.28099	0	1.13378	0.916089	0.128443
Rock1	-0.281193	0.374924	0.968553	0	1.13225	0.914834	0.128766
Thoc2	-0.281193	0.374924	1.03104	0	1.13085	0.913793	0.129059
Elp2	-0.374924	0.499898	1.12477	0	1.13029	0.913677	0.129178
Prpf39	-0.499898	0.718604	1.40596	0	1.12602	0.910349	0.130078
St13	-0.312437	0.374924	0.906066	0	1.12571	0.91007	0.130144
Ctnna2	-0.499898	0.593629	1.31223	0	1.12474	0.909265	0.13035
Galnt1	-0.34368	0.468655	1.03104	0	1.12474	0.909265	0.13035
Hipk2	-0.156218	0.249949	0.593629	0	1.21111	0.908516	0.112927
Nup93	-0.437411	0.499898	1.12477	0	1.12282	0.907893	0.130756
Nedd8	-0.124975	0.187462	0.437411	0	1.20806	0.906089	0.113512
Rsl24d1	-0.406167	0.499898	1.18726	0	1.12019	0.905303	0.131316
Ankrd17	-0.374924	0.468655	1.15602	0	1.12012	0.905303	0.131332
Kcmf1	-0.187462	0.281193	0.68736	0	1.20655	0.905056	0.113803
Mdk	-0.156218	0.249949	0.562386	0	1.20494	0.903497	0.114114
Atf4	-0.249949	0.312437	0.999797	0	1.11802	0.903218	0.13178
Ppp1cb	-0.124975	0.156218	0.437411	0	1.2028	0.901655	0.114526
Ddx21	-0.312437	0.406167	0.999797	0	1.11595	0.901395	0.132222
Rpl37	-0.124975	0.281193	0.437411	0	1.20219	0.901176	0.114646
Cetn2	-0.406167	0.468655	1.2185	0	1.11517	0.900591	0.132389
Prrc2c	-0.249949	0.468655	0.968553	0	1.1144	0.899946	0.132553
Ggnbp2	-0.374924	0.406167	1.18726	0	1.11352	0.899098	0.132742
Arl5a	-0.187462	0.249949	0.68736	0	1.1996	0.899044	0.115148
Taok1	-0.312437	0.437411	0.968553	0	1.11276	0.898316	0.132906
Ubr5	-0.312437	0.374924	0.968553	0	1.11098	0.896746	0.133289
Gtf2a1	-0.437411	0.624873	1.37472	0	1.1099	0.895962	0.133521
Sgta	-0.406167	0.468655	1.12477	0	1.10787	0.894039	0.133959
Rpl34-ps1	-0.124975	0.187462	0.437411	0	1.19416	0.893893	0.116209
Cops2	-0.34368	0.468655	1.03104	0	1.10727	0.893524	0.134089
Mmgt1	-0.187462	0.281193	0.749848	0	1.19317	0.892912	0.116402
Psmd4	-0.156218	0.218706	0.499898	0	1.19317	0.892912	0.116402
Dut	-0.249949	0.374924	0.874822	0	1.19298	0.892778	0.116438
Dmtf1	-0.187462	0.249949	0.562386	0	1.19139	0.891663	0.11675
Sfrs18	-0.124975	0.218706	0.437411	0	1.19044	0.890866	0.116936
Eif4a1	-0.187462	0.249949	0.593629	0	1.1032	0.8903	0.134969
Zfp704	-0.374924	0.468655	1.2185	0	1.10268	0.890095	0.135082
Cct2	-0.34368	0.468655	0.999797	0	1.10213	0.889655	0.135204
Nup88	-0.437411	0.531142	1.28099	0	1.10033	0.888139	0.135594
Pou6f1	-0.218706	0.312437	0.812335	0	1.18595	0.88708	0.117821
Plxnb2	-0.218706	0.281193	0.718604	0	1.18472	0.886125	0.118065
Rpl38	-0.093731	0.156218	0.374924	0	1.18426	0.885761	0.118154
Tnrc6b	-0.281193	0.34368	0.968553	0	1.09693	0.885111	0.136336
Orc6	-0.406167	0.468655	1.34348	0	1.09648	0.88475	0.136434
Sumo3	-0.34368	0.406167	1.03104	0	1.09549	0.883851	0.136651
Psme1	-0.468655	0.531142	1.34348	0	1.09411	0.882736	0.136953
Ttc4	-0.406167	0.499898	1.2185	0	1.09353	0.882363	0.137081
Lsm1	-0.218706	0.312437	0.812335	0	1.17809	0.880332	0.119381
Rock2	-0.437411	0.593629	1.2185	0	1.08946	0.878944	0.137975
Arl3	-0.156218	0.218706	0.562386	0	1.17648	0.878864	0.119701
Sfswap	-0.187462	0.281193	0.656117	0	1.17501	0.877791	0.119996
Negr1	-0.218706	0.312437	0.781091	0	1.17407	0.877083	0.120183
Med8	-0.218706	0.312437	0.718604	0	1.17169	0.874889	0.120662
Pou2f1	-0.218706	0.281193	0.749848	0	1.17131	0.874616	0.120737
Lsm5	-0.34368	0.437411	1.12477	0	1.08209	0.87204	0.139607
Tcp1	-0.124975	0.187462	0.468655	0	1.16822	0.871814	0.12136
Dhx15	-0.124975	0.187462	0.468655	0	1.16781	0.871416	0.121442
Nrcam	-0.156218	0.218706	0.531142	0	1.16722	0.870807	0.121562
Bag6	-0.374924	0.437411	1.03104	0	1.08003	0.870478	0.140065
Cwf19l2	-0.406167	0.531142	1.28099	0	1.07895	0.8697	0.140304
Rpl7a	-0.34368	0.374924	0.906066	0	1.07808	0.869058	0.1405
Gnai2	-0.218706	0.187462	0.656117	0	1.07749	0.868669	0.14063
Rab1	-0.124975	0.187462	0.468655	0	1.16422	0.868398	0.122167
Hars	-0.374924	0.437411	1.09353	0	1.07688	0.868374	0.140767
Zfp706	-0.281193	0.34368	0.93731	0	1.07592	0.867545	0.140981
D4Wsu53e	-0.124975	0.187462	0.499898	0	1.16223	0.866776	0.122571
Matr3	-0.218706	0.34368	0.781091	0	1.07161	0.86367	0.141948
Mta2	-0.249949	0.34368	0.874822	0	1.15772	0.863461	0.123489
Tob1	-0.406167	0.499898	1.28099	0	1.06876	0.861031	0.142588
Senp7	-0.249949	0.312437	0.812335	0	1.15441	0.860242	0.124167
Tle4	-0.499898	0.593629	1.31223	0	1.06717	0.859754	0.142947
Pdpk1	-0.406167	0.499898	1.24975	0	1.06672	0.859451	0.14305
Arpc5	-0.124975	0.187462	0.468655	0	1.15328	0.859391	0.124399
Zfp281	-0.374924	0.437411	1.03104	0	1.06617	0.859056	0.143173
Cdc40	-0.406167	0.468655	1.09353	0	1.06582	0.858732	0.143252
Rere	-0.406167	0.468655	1.2185	0	1.06502	0.858175	0.143433
Pdcd11	-0.406167	0.437411	1.12477	0	1.06467	0.857873	0.143512
Rab6a	-0.124975	0.187462	0.468655	0	1.14938	0.855675	0.1252
Golga2	-0.249949	0.34368	0.812335	0	1.14781	0.854333	0.125523
Rps2	-0.156218	0.187462	0.499898	0	1.14667	0.853572	0.125759
Psme2	-0.34368	0.406167	0.999797	0	1.05941	0.853051	0.144708
Cdc5l	-0.187462	0.249949	0.593629	0	1.14542	0.852355	0.126018
Lsm12	-0.218706	0.281193	0.718604	0	1.14365	0.850774	0.126385
Nxf1	-0.187462	0.281193	0.656117	0	1.14224	0.849458	0.126677
Gnai3	-0.406167	0.499898	1.24975	0	1.05437	0.849126	0.145856
Cwc25	-0.218706	0.281193	0.749848	0	1.14109	0.848606	0.126916
Pds5b	-0.406167	0.468655	1.15602	0	1.05361	0.848421	0.14603
Alkbh5	-0.218706	0.281193	0.718604	0	1.14037	0.848088	0.127066
Ppp2r3c	-0.218706	0.281193	0.718604	0	1.13979	0.847657	0.127186
Gcc2	-0.437411	0.499898	1.18726	0	1.05192	0.847023	0.146419
Zc3h7b	-0.249949	0.312437	0.781091	0	1.13873	0.84668	0.127408
Spag7	-0.187462	0.249949	0.593629	0	1.13818	0.846263	0.127523
Pja2	-0.124975	0.187462	0.468655	0	1.13577	0.844347	0.128026
Luc7l3	-0.281193	0.281193	0.812335	0	1.04699	0.842918	0.147551
Chd9	-0.218706	0.281193	0.68736	0	1.13331	0.842294	0.128541
Pin1	-0.374924	0.437411	1.09353	0	1.04262	0.838702	0.148561
Rtfdc1	-0.468655	0.531142	1.40596	0	1.03946	0.835685	0.149295
Dpysl3	-0.312437	0.249949	0.906066	0	1.0392	0.835592	0.149355
Fat1	-0.499898	0.531142	1.53094	0	1.03902	0.835456	0.149398
Rpl37a	-0.124975	0.124975	0.374924	0	1.12531	0.835312	0.13023
Asf1a	-0.437411	0.468655	1.09353	0	1.03853	0.83505	0.149512
Psma1	-0.34368	0.34368	1.06228	0	1.03697	0.833803	0.149876
Ggnbp2	-0.156218	0.218706	0.562386	0	1.12327	0.833414	0.130662
Magi2	-0.249949	0.34368	0.906066	0	1.12326	0.833414	0.130663
Swi5	-0.312437	0.312437	0.843579	0	1.03535	0.832504	0.150253
Rpl22	-0.34368	0.374924	1.03104	0	1.03465	0.831931	0.150416
Ube2e3	-0.406167	0.437411	1.06228	0	1.03393	0.831341	0.150584
9930021J03Rik	-0.218706	0.312437	0.749848	0	1.1199	0.830472	0.131378
Sdhc	-0.312437	0.34368	0.93731	0	1.03128	0.829091	0.151205
Bzw2	-0.312437	0.312437	0.843579	0	1.03083	0.828736	0.151309
Dnajc5	-0.374924	0.406167	1.03104	0	1.0306	0.828541	0.151365
Vcp	-0.124975	0.156218	0.374924	0	1.11594	0.827069	0.132225
G2e3	-0.249949	0.312437	0.843579	0	1.11432	0.825511	0.132571
Ppil4	-0.218706	0.281193	0.718604	0	1.11333	0.824437	0.132783
Wdr61	-0.406167	0.437411	0.999797	0	1.02617	0.823958	0.152406
Uba2	-0.437411	0.468655	1.12477	0	1.02462	0.822728	0.152771
Hipk2	-0.437411	0.499898	1.15602	0	1.0239	0.822066	0.152941
Eif4e2	-0.406167	0.406167	0.999797	0	1.02222	0.820549	0.153338
Dixdc1	-0.249949	0.312437	0.749848	0	1.10825	0.820389	0.133876
Rbbp6	-0.156218	0.187462	0.499898	0	1.10794	0.820264	0.133945
Rcc2	-0.187462	0.218706	0.624873	0	1.1076	0.8202	0.134017
Rnf14	-0.187462	0.249949	0.624873	0	1.10622	0.819436	0.134315
Trappc11	-0.249949	0.312437	0.718604	0	1.10511	0.81868	0.134555
Gabbr1	-0.531142	0.562386	1.15602	0	1.02008	0.818454	0.153846
Rdx	-0.156218	0.187462	0.468655	0	1.10452	0.818311	0.134684
Dcun1d5	-0.249949	0.34368	0.781091	0	1.10364	0.817532	0.134875
Ube2n	-0.249949	0.281193	0.749848	0	1.01839	0.816987	0.154246
Akap8	-0.374924	0.374924	1.03104	0	1.01832	0.816976	0.154263
Rpl36al	-0.34368	0.312437	0.781091	0	1.0179	0.81672	0.154363
Rpl7a	-0.156218	0.187462	0.499898	0	1.10118	0.815708	0.13541
Snrpa1	-0.187462	0.218706	0.593629	0	1.1011	0.815708	0.135427
Cald1	-0.374924	0.374924	0.906066	0	1.01654	0.815495	0.154685
Nisch	-0.281193	0.281193	0.968553	0	1.01593	0.815026	0.154831
Stag1	-0.499898	0.468655	1.24975	0	1.01469	0.813852	0.155127
Pten	-0.156218	0.187462	0.531142	0	1.09731	0.812269	0.136253
Ncan	-0.156218	0.187462	0.562386	0	1.09626	0.811126	0.136483
Tab2	-0.374924	0.406167	1.03104	0	1.01119	0.810453	0.155962
Zfp326	-0.437411	0.437411	1.09353	0	1.01054	0.809934	0.156119
Smchd1	-0.249949	0.281193	0.718604	0	1.09253	0.807519	0.1373
Mecp2	-0.562386	0.593629	1.24975	0	1.00764	0.807457	0.156814
Crnkl1	-0.218706	0.281193	0.68736	0	1.09136	0.806644	0.137557
Atp1b1	-0.249949	0.34368	0.906066	0	1.09067	0.806169	0.137708
Lsm3	-0.437411	0.437411	1.06228	0	1.00552	0.805762	0.157324
Copg1	-0.437411	0.437411	0.93731	0	1.0043	0.804629	0.157618
Cwc15	-0.374924	0.374924	0.999797	0	1.00368	0.804214	0.157766
Zcchc14	-0.34368	0.374924	0.93731	0	1.00281	0.803669	0.157976
Ergic1	-0.249949	0.312437	0.749848	0	1.08801	0.803637	0.138295
Pak3	-0.187462	0.218706	0.593629	0	1.08654	0.802488	0.138621
Otub1	-0.374924	0.374924	0.906066	0	1.0011	0.802184	0.15839
Ppp2r3c	-0.468655	0.499898	1.18726	0	1.00067	0.801858	0.158492
Ipo5	-0.499898	0.499898	1.15602	0	0.999506	0.800982	0.158775
Abcf1	-0.156218	0.187462	0.531142	0	1.08395	0.800408	0.139193
Rnf7	-0.156218	0.187462	0.468655	0	1.0834	0.800061	0.139314
Fsd1l	-0.499898	0.593629	1.28099	0	0.998495	0.799999	0.15902
Dnmt3a	-0.34368	0.312437	0.874822	0	0.998216	0.799813	0.159087
Peg3	-0.499898	0.499898	1.18726	0	0.995998	0.797857	0.159626
Bnip2	-0.468655	0.468655	1.09353	0	0.995828	0.797819	0.159667
Slc38a1	-0.437411	0.437411	1.18726	0	0.995772	0.797819	0.15968
Ddr1	-0.218706	0.249949	0.656117	0	1.08056	0.797315	0.139947
Denr	-0.374924	0.374924	0.93731	0	0.994434	0.796614	0.160006
Btg1	-0.34368	0.374924	0.93731	0	0.993266	0.795455	0.16029
Fam32a	-0.406167	0.406167	0.968553	0	0.990917	0.793194	0.160863
Ogt	-0.34368	0.312437	0.968553	0	0.990434	0.792773	0.160981
Pop4	-0.531142	0.531142	1.31223	0	0.989666	0.792207	0.161169
Ubp1	-0.437411	0.468655	1.2185	0	0.988663	0.79161	0.161414
Rabgap1	-0.218706	0.249949	0.624873	0	1.07254	0.790344	0.141738
Adprh	-0.437411	0.437411	1.06228	0	0.986906	0.789962	0.161844
Psmd2	-0.374924	0.406167	0.906066	0	0.985197	0.788535	0.162264
Rnf4	-0.187462	0.218706	0.593629	0	1.07038	0.788395	0.142224
Rbm27	-0.218706	0.249949	0.718604	0	1.06998	0.788094	0.142314
Erbb2ip	-0.468655	0.437411	1.06228	0	0.983899	0.787588	0.162583
Bud31	-0.374924	0.34368	0.906066	0	0.983705	0.787443	0.16263
Atp6v0d1	-0.437411	0.468655	0.999797	0	0.983383	0.787156	0.162709
Thoc7	-0.374924	0.374924	0.968553	0	0.982672	0.786436	0.162884
Pkm	-0.249949	0.218706	0.812335	0	0.981537	0.785315	0.163164
Rad23b	-0.374924	0.374924	0.874822	0	0.981469	0.78531	0.163181
Fkbp8	-0.468655	0.468655	1.12477	0	0.97992	0.783799	0.163563
Fzd2	-0.281193	0.312437	0.812335	0	1.06271	0.781565	0.143957
Cd164	-0.468655	0.437411	0.93731	0	0.974999	0.779606	0.16478
Cdk16	-0.531142	0.531142	1.12477	0	0.974905	0.779572	0.164804
Insr	-0.468655	0.437411	1.12477	0	0.973283	0.778482	0.165206
Fbxo11	-0.468655	0.624873	1.28099	0	0.973012	0.778316	0.165274
Atxn2l	-0.187462	0.218706	0.593629	0	1.05738	0.776926	0.145169
Pik3r3	-0.218706	0.218706	0.624873	0	1.05699	0.776894	0.145259
Msh2	-0.249949	0.281193	0.718604	0	1.05656	0.776789	0.145356
Srgap1	-0.437411	0.406167	0.999797	0	0.970598	0.776423	0.165874
Uba3	-0.437411	0.406167	1.03104	0	0.970304	0.776238	0.165947
Zfp644	-0.499898	0.468655	1.06228	0	0.969061	0.77513	0.166257
Mid1ip1	-0.468655	0.468655	1.31223	0	0.967723	0.774081	0.166591
Rps4x	-0.312437	0.312437	0.812335	0	0.966897	0.773304	0.166798
Copz1	-0.187462	0.218706	0.562386	0	1.05178	0.773019	0.14645
Kdm2a	-0.218706	0.249949	0.68736	0	1.04999	0.771267	0.14686
Wac	-0.406167	0.374924	0.843579	0	0.96481	0.771197	0.16732
Zfp329	-0.249949	0.281193	0.68736	0	1.04947	0.770816	0.146982
Cnot2	-0.218706	0.249949	0.68736	0	1.04924	0.770715	0.147034
Stox2	-0.437411	0.34368	1.15602	0	0.963312	0.770173	0.167696
Ncstn	-0.249949	0.281193	0.749848	0	1.04815	0.769857	0.147284
Orc4	-0.437411	0.406167	1.03104	0	0.962918	0.769807	0.167794
Tsc22d2	-0.249949	0.281193	0.68736	0	1.04785	0.769589	0.147354
Kpnb1	-0.34368	0.34368	0.906066	0	0.962268	0.769442	0.167957
Polr2k	-0.437411	0.406167	1.06228	0	0.961438	0.768732	0.168166
Ing4	-0.499898	0.468655	1.15602	0	0.960991	0.768378	0.168278
Frmd4a	-0.187462	0.218706	0.593629	0	1.04611	0.767732	0.147756
Romo1	-0.437411	0.406167	0.93731	0	0.959844	0.767461	0.168567
Gtf2i	-0.34368	0.468655	0.781091	0	0.955798	0.763891	0.169587
Rpsa	-0.218706	0.187462	0.656117	0	0.954688	0.76287	0.169868
Ubr4	-0.624873	0.531142	1.34348	0	0.954504	0.762739	0.169914
Chordc1	-0.406167	0.34368	0.968553	0	0.953539	0.761952	0.170158
Pgam1	-0.437411	0.406167	1.06228	0	0.952969	0.761532	0.170303
Zfand5	-0.374924	0.312437	0.874822	0	0.952208	0.760916	0.170496
Tulp4	-0.437411	0.312437	1.06228	0	0.952157	0.760916	0.170509
Tnrc6a	-0.374924	0.374924	0.843579	0	0.95083	0.759762	0.170845
Usp14	-0.218706	0.218706	0.624873	0	1.03564	0.759058	0.150184
Nvl	-0.281193	0.312437	0.781091	0	1.03268	0.75608	0.150876
Pex19	-0.468655	0.437411	0.999797	0	0.945637	0.754885	0.172167
Nus1	-0.249949	0.249949	0.718604	0	1.03042	0.754306	0.151407
Cct6a	-0.437411	0.406167	0.93731	0	0.94277	0.752415	0.172899
Epb4,1	-0.468655	0.437411	1.24975	0	0.941599	0.751404	0.173199
Tiprl	-0.562386	0.499898	1.18726	0	0.941453	0.751404	0.173236
Mfsd1	-0.437411	0.406167	1.03104	0	0.941316	0.751404	0.173271
Nbea	-0.531142	0.468655	1.12477	0	0.941303	0.751404	0.173275
Ctr9	-0.499898	0.437411	0.999797	0	0.940988	0.751194	0.173356
Anp32b	-0.218706	0.249949	0.624873	0	1.02675	0.751004	0.152268
Rfc2	-0.249949	0.249949	0.68736	0	1.0265	0.750796	0.152327
Fxr1	-0.406167	0.531142	0.999797	0	0.94031	0.750728	0.173529
Drap1	-0.249949	0.281193	0.718604	0	1.02517	0.749508	0.152642
Leng8	-0.531142	0.468655	1.12477	0	0.938268	0.748918	0.174053
Oaz2	-0.406167	0.312437	0.968553	0	0.937675	0.748441	0.174206
Ubxn4	-0.499898	0.406167	1.09353	0	0.937109	0.747989	0.174351
Glyr1	-0.374924	0.34368	0.906066	0	0.93699	0.747929	0.174382
1110001J03Rik	-0.249949	0.249949	0.68736	0	1.02195	0.746975	0.153401
Ube2r2	-0.374924	0.34368	1.06228	0	0.933837	0.745359	0.175194
Ifnar1	-0.218706	0.249949	0.624873	0	1.01939	0.744896	0.154008
Ykt6	-0.249949	0.249949	0.656117	0	1.01726	0.743067	0.154516
Mex3b	-0.531142	0.499898	1.12477	0	0.930525	0.742182	0.17605
Capza1	-0.406167	0.374924	1.09353	0	0.930446	0.742167	0.17607
Qtrt1	-0.218706	0.218706	0.562386	0	1.01578	0.741843	0.154867
Nudcd3	-0.218706	0.218706	0.531142	0	1.01508	0.741388	0.155033
Ptcd3	-0.249949	0.249949	0.718604	0	1.0146	0.741124	0.155148
Stip1	-0.187462	0.187462	0.499898	0	1.01188	0.739351	0.155798
Sobp	-0.531142	0.468655	1.37472	0	0.927204	0.739081	0.17691
Ddx24	-0.406167	0.34368	0.968553	0	0.926751	0.738924	0.177028
Ammecr1l	-0.468655	0.406167	1.2185	0	0.925998	0.738303	0.177224
Rsrc2	-0.156218	0.156218	0.437411	0	1.01035	0.737903	0.156163
Hira	-0.281193	0.281193	0.781091	0	1.00976	0.73729	0.156306
Suco	-0.468655	0.406167	1.15602	0	0.9242	0.736522	0.177691
Gnb2l1	-0.124975	0.093731	0.374924	0	1.00759	0.735916	0.156826
Ttc5	-0.531142	0.437411	1.31223	0	0.923255	0.735832	0.177937
Fam133b	-0.437411	0.374924	1.03104	0	0.921963	0.734758	0.178274
Vta1	-0.218706	0.218706	0.593629	0	1.00525	0.734099	0.157388
Vps37b	-0.437411	0.374924	0.93731	0	0.919876	0.73316	0.178819
Xpo7	-0.281193	0.312437	0.781091	0	1.00418	0.733098	0.157646
Mrpl24	-0.218706	0.218706	0.593629	0	1.00363	0.73263	0.157778
Soga3	-0.499898	0.468655	1.09353	0	0.918362	0.731982	0.179215
Api5	-0.187462	0.218706	0.562386	0	1.00194	0.731387	0.158186
Nrd1	-0.281193	0.281193	0.656117	0	1.00193	0.731387	0.158188
Mir703	-0.34368	0.281193	0.843579	0	0.917513	0.731328	0.179437
Sema6a	-0.562386	0.531142	1.2185	0	0.916459	0.73044	0.179713
Fgfr1	-0.593629	0.593629	1.28099	0	0.915912	0.729983	0.179857
Crebzf	-0.249949	0.249949	0.656117	0	0.999973	0.729358	0.158662
Kat6a	-0.281193	0.312437	0.812335	0	0.99843	0.727975	0.159035
Vdac1	-0.187462	0.187462	0.499898	0	0.996521	0.7262	0.159499
Peli1	-0.156218	0.187462	0.468655	0	0.995776	0.72571	0.159679
Sod2	-0.468655	0.406167	1.12477	0	0.909992	0.72442	0.181413
Gas5	-0.281193	0.312437	0.781091	0	0.909274	0.723839	0.181603
Cct4	-0.34368	0.281193	0.781091	0	0.908195	0.72293	0.181888
Fmnl2	-0.468655	0.406167	1.15602	0	0.907826	0.722664	0.181985
Cyb5b	-0.593629	0.531142	1.2185	0	0.905287	0.720423	0.182657
Tra2b	-0.281193	0.249949	0.624873	0	0.904896	0.720135	0.18276
Dcaf7	-0.437411	0.374924	0.93731	0	0.904563	0.719915	0.182848
Cttn	-0.406167	0.34368	0.874822	0	0.904367	0.719865	0.1829
Idh2	-0.218706	0.218706	0.656117	0	0.987971	0.719592	0.161583
Rnf220	-0.249949	0.249949	0.68736	0	0.987592	0.719233	0.161676
Exosc9	-0.249949	0.249949	0.68736	0	0.986569	0.718454	0.161927
Cyth2	-0.437411	0.374924	0.999797	0	0.901464	0.717392	0.183671
Serf1	-0.406167	0.34368	0.906066	0	0.899332	0.715332	0.184238
Brd7	-0.499898	0.374924	1.18726	0	0.898327	0.714433	0.184506
Rnf10	-0.312437	0.281193	0.749848	0	0.898025	0.714243	0.184586
Pebp1	-0.312437	0.34368	0.718604	0	0.896377	0.712846	0.185026
1110038F14Rik	-0.499898	0.437411	1.03104	0	0.894728	0.711597	0.185466
Etf1	-0.593629	0.468655	1.2185	0	0.893698	0.710745	0.185742
Psma6	-0.34368	0.281193	0.812335	0	0.893351	0.710432	0.185835
Tceb1	-0.187462	0.187462	0.499898	0	0.976728	0.709487	0.164352
Arhgap5	-0.468655	0.374924	1.09353	0	0.891691	0.709097	0.186279
Klc1	-0.499898	0.437411	1.12477	0	0.891048	0.708601	0.186452
Psmb6	-0.34368	0.468655	0.68736	0	0.890981	0.708599	0.18647
Slc25a3	-0.34368	0.499898	0.812335	0	0.890169	0.707897	0.186688
Fbxw11	-0.249949	0.249949	0.656117	0	0.97413	0.707208	0.164996
Mrpl4	-0.468655	0.374924	1.09353	0	0.889266	0.707204	0.18693
Rbm5	-0.34368	0.281193	0.843579	0	0.888695	0.706715	0.187084
Myh10	-0.437411	0.34368	0.999797	0	0.887574	0.705544	0.187385
B4galt3	-0.374924	0.281193	0.812335	0	0.886123	0.704297	0.187776
Mfap2	-0.499898	0.406167	0.999797	0	0.885838	0.704199	0.187852
Gng5	-0.374924	0.34368	0.812335	0	0.885692	0.704182	0.187892
Rcn2	-0.187462	0.156218	0.499898	0	0.97053	0.703604	0.165891
Zmat2	-0.468655	0.406167	0.93731	0	0.88475	0.703354	0.188146
Stau1	-0.218706	0.218706	0.624873	0	0.968987	0.702623	0.166276
Rbbp6	-0.406167	0.312437	0.93731	0	0.883404	0.702344	0.188509
Esf1	-0.468655	0.406167	1.12477	0	0.88297	0.70196	0.188626
Raph1	-0.249949	0.249949	0.624873	0	0.967895	0.701939	0.166548
Apex1	-0.468655	0.374924	1.09353	0	0.882657	0.70177	0.188711
Tcea1	-0.406167	0.312437	0.906066	0	0.882401	0.701619	0.18878
Arl3	-0.499898	0.437411	1.06228	0	0.881808	0.701123	0.18894
Wdr33	-0.468655	0.34368	0.968553	0	0.881757	0.701123	0.188954
B4galt6	-0.312437	0.281193	0.812335	0	0.96649	0.700719	0.1669
Cops8	-0.468655	0.34368	1.09353	0	0.880449	0.699962	0.189308
Sh2b1	-0.437411	0.374924	0.968553	0	0.880162	0.699717	0.189386
Pnn	-0.374924	0.312437	0.968553	0	0.879504	0.699061	0.189564
Bmpr1a	-0.249949	0.249949	0.656117	0	0.962726	0.697559	0.167843
Txndc9	-0.437411	0.374924	0.968553	0	0.877543	0.697394	0.190096
Cdk7	-0.249949	0.218706	0.656117	0	0.960465	0.696353	0.168411
Ncbp1	-0.281193	0.249949	0.718604	0	0.958004	0.694401	0.16903
Srsf10	-0.156218	0.156218	0.406167	0	0.957557	0.694128	0.169143
Kdelr1	-0.468655	0.374924	1.06228	0	0.87027	0.690496	0.192076
Exoc3	-0.218706	0.218706	0.593629	0	0.952758	0.690205	0.170356
Rpl36	-0.156218	0.156218	0.406167	0	0.952263	0.689794	0.170482
Anapc2	-0.281193	0.281193	0.718604	0	0.951333	0.68925	0.170718
Phax	-0.218706	0.187462	0.562386	0	0.950714	0.6889	0.170875
Dync1h1	-0.156218	0.156218	0.406167	0	0.950241	0.688681	0.170995
Hsd17b10	-0.468655	0.374924	0.999797	0	0.868136	0.688471	0.19266
Csde1	-0.281193	0.156218	0.718604	0	0.866509	0.686982	0.193105
Ino80d	-0.249949	0.249949	0.68736	0	0.947828	0.68654	0.171609
Mrps18a	-0.593629	0.468655	1.06228	0	0.865622	0.686144	0.193349
Dstn	-0.437411	0.374924	0.843579	0	0.864982	0.68558	0.193524
Suz12	-0.312437	0.249949	0.718604	0	0.946416	0.685231	0.171968
Ddx5	-0.249949	0.187462	0.562386	0	0.863098	0.683899	0.194042
Sepw1	-0.124975	0.124975	0.34368	0	0.943633	0.682997	0.172679
Rsl1d1	-0.468655	0.374924	0.968553	0	0.859453	0.68091	0.195045
Fabp5	-0.468655	0.312437	0.812335	0	0.858375	0.679834	0.195343
Zzz3	-0.468655	0.34368	1.12477	0	0.858156	0.679691	0.195403
Ccar1	-0.374924	0.281193	0.843579	0	0.857542	0.679108	0.195573
Zranb2	-0.374924	0.281193	0.93731	0	0.854427	0.676509	0.196434
Med13	-0.531142	0.437411	1.03104	0	0.85366	0.675735	0.196647
Pdcl	-0.249949	0.218706	0.624873	0	0.933603	0.674722	0.175254
Clip3	-0.218706	0.218706	0.562386	0	0.933203	0.674435	0.175358
Brwd1	-0.437411	0.281193	1.28099	0	0.851709	0.674227	0.197188
Ldha	-0.468655	0.312437	0.812335	0	0.851131	0.673806	0.197348
Ube2s	-0.531142	0.437411	1.03104	0	0.850825	0.673645	0.197433
Rbm8a	-0.374924	0.312437	0.812335	0	0.850788	0.673645	0.197444
Pcbp4	-0.312437	0.249949	0.718604	0	0.850008	0.672931	0.19766
Ttc14	-0.468655	0.34368	0.906066	0	0.849502	0.672675	0.197801
Dnm1l	-0.468655	0.34368	1.06228	0	0.849471	0.672675	0.19781
Psmd1	-0.406167	0.312437	0.906066	0	0.847342	0.670705	0.198402
Lrp6	-0.562386	0.437411	1.28099	0	0.845841	0.66949	0.198821
Npc2	-0.468655	0.34368	0.93731	0	0.845783	0.66949	0.198837
Sec24c	-0.249949	0.218706	0.624873	0	0.924774	0.667347	0.177542
Rc3h2	-0.499898	0.437411	1.12477	0	0.841656	0.665615	0.19999
Rpl18	-0.218706	0.218706	0.656117	0	0.841623	0.665615	0.199999
Eif1a	-0.249949	0.218706	0.624873	0	0.922334	0.6653	0.178177
Hspd1	-0.406167	0.34368	0.843579	0	0.84067	0.664926	0.200266
Ppp2cb	-0.499898	0.374924	0.968553	0	0.838211	0.662789	0.200956
Pdrg1	-0.249949	0.218706	0.656117	0	0.918275	0.661587	0.179237
Dync1h1	-0.34368	0.218706	0.874822	0	0.835788	0.660986	0.201637
Tmeff1	-0.468655	0.374924	0.999797	0	0.83566	0.660917	0.201673
Rps6kb1	-0.437411	0.34368	1.03104	0	0.834442	0.659862	0.202016
Psmb4	-0.187462	0.156218	0.468655	0	0.915998	0.659363	0.179834
Gnl3	-0.593629	0.468655	1.15602	0	0.833765	0.659332	0.202207
Parp1	-0.218706	0.187462	0.562386	0	0.915642	0.659279	0.179927
Txnl1	-0.624873	0.406167	0.999797	0	0.833456	0.659209	0.202294
Psmd3	-0.562386	0.437411	1.12477	0	0.832869	0.658999	0.202459
Cadm3	-0.281193	0.249949	0.749848	0	0.914935	0.658804	0.180113
Tbca	-0.437411	0.281193	0.718604	0	0.827801	0.654566	0.203891
Nktr	-0.531142	0.406167	0.999797	0	0.82731	0.654096	0.204031
Ammecr1l	-0.249949	0.218706	0.593629	0	0.909189	0.654065	0.181625
Lrrcc1	-0.281193	0.249949	0.781091	0	0.90859	0.653586	0.181783
2009-09-01	-0.249949	0.249949	0.656117	0	0.908007	0.65324	0.181937
Akirin1	-0.249949	0.218706	0.624873	0	0.907744	0.653018	0.182007
Raph1	-0.531142	0.374924	1.03104	0	0.826052	0.652997	0.204387
Amotl2	-0.218706	0.187462	0.624873	0	0.907604	0.652949	0.182044
Nfe2l1	-0.218706	0.187462	0.499898	0	0.90716	0.652838	0.182161
Fmnl2	-0.249949	0.187462	0.562386	0	0.906494	0.65223	0.182337
Tmem259	-0.34368	0.281193	0.812335	0	0.904711	0.650661	0.182809
Cdc27	-0.249949	0.187462	0.624873	0	0.904376	0.650438	0.182898
Chsy1	-0.312437	0.249949	0.718604	0	0.904004	0.650337	0.182997
Ddx1	-0.437411	0.34368	0.906066	0	0.822543	0.649703	0.205384
Polr2b	-0.499898	0.406167	0.93731	0	0.822309	0.649591	0.205451
Ash1l	-0.468655	0.312437	1.03104	0	0.820616	0.648419	0.205933
Eif3f	-0.374924	0.281193	0.874822	0	0.820257	0.648232	0.206035
Gm6402	-0.34368	0.281193	0.68736	0	0.820151	0.648232	0.206065
Tomm6	-0.34368	0.249949	0.718604	0	0.819961	0.648168	0.206119
Arfgef1	-0.531142	0.374924	1.03104	0	0.818862	0.647174	0.206433
Tpp2	-0.249949	0.218706	0.656117	0	0.900067	0.647101	0.184042
Mlec	-0.562386	0.437411	1.28099	0	0.817944	0.646486	0.206695
Eprs	-0.374924	0.281193	0.812335	0	0.817915	0.646486	0.206703
Tpm3	-0.499898	0.374924	0.968553	0	0.81767	0.646295	0.206773
Cbx6	-0.249949	0.218706	0.593629	0	0.898673	0.646065	0.184413
Rps15a	-0.374924	0.218706	0.749848	0	0.8167	0.645591	0.20705
Gm6548	-0.531142	0.406167	1.03104	0	0.816433	0.645434	0.207126
Ebna1bp2	-0.468655	0.312437	0.874822	0	0.816426	0.645434	0.207128
Nap1l4	-0.187462	0.156218	0.437411	0	0.897873	0.645386	0.184627
Cox7a2l	-0.34368	0.218706	0.781091	0	0.816127	0.64525	0.207214
Naca	-0.281193	0.124975	0.68736	0	0.815591	0.644952	0.207367
Smim11	-0.499898	0.374924	0.93731	0	0.814249	0.643882	0.207751
Cd200	-0.249949	0.218706	0.624873	0	0.896238	0.643881	0.185063
Ptpn11	-0.249949	0.218706	0.624873	0	0.896215	0.643881	0.185069
Ncaph2	-0.249949	0.218706	0.593629	0	0.894581	0.642733	0.185505
Add1	-0.531142	0.374924	1.06228	0	0.811841	0.641469	0.208441
Pigx	-0.281193	0.249949	0.718604	0	0.892197	0.640635	0.186144
Tiparp	-0.281193	0.249949	0.718604	0	0.891605	0.640033	0.186302
Stx5a	-0.531142	0.374924	1.15602	0	0.810031	0.639616	0.208961
Snrnp70	-0.187462	0.156218	0.468655	0	0.888604	0.637801	0.187108
Rab5a	-0.499898	0.34368	0.906066	0	0.806894	0.636997	0.209864
Bhlhb9	-0.281193	0.218706	0.718604	0	0.886711	0.636437	0.187617
Fbxo21	-0.562386	0.406167	1.15602	0	0.805578	0.635872	0.210243
Dync1li2	-0.437411	0.312437	0.93731	0	0.805101	0.63564	0.210381
Dhx30	-0.499898	0.406167	1.03104	0	0.804369	0.634905	0.210592
Zfr	-0.156218	0.156218	0.406167	0	0.884246	0.634082	0.188282
Ap3d1	-0.531142	0.34368	1.09353	0	0.803206	0.633695	0.210928
Snrpd3	-0.406167	0.281193	0.843579	0	0.800839	0.631596	0.211612
Dcun1d1	-0.312437	0.249949	0.656117	0	0.880954	0.631268	0.189171
Ncl	-0.187462	0.124975	0.374924	0	0.880041	0.630625	0.189419
Serf2	-0.374924	0.218706	0.624873	0	0.79948	0.630315	0.212006
Mdm2	-0.249949	0.187462	0.562386	0	0.878986	0.629654	0.189704
Snord49b	-0.531142	0.374924	1.31223	0	0.798637	0.629531	0.212251
Api5	-0.499898	0.34368	0.999797	0	0.797906	0.628945	0.212463
Nolc1	-0.249949	0.218706	0.593629	0	0.877185	0.628124	0.190193
Bach1	-0.531142	0.34368	1.18726	0	0.796463	0.627647	0.212881
Scg3	-0.249949	0.187462	0.593629	0	0.876408	0.627418	0.190404
Phb2	-0.249949	0.187462	0.562386	0	0.875106	0.626656	0.190758
Rala	-0.531142	0.406167	1.12477	0	0.794183	0.625444	0.213545
Myl12b	-0.406167	0.312437	0.906066	0	0.794024	0.625395	0.213591
Nsfl1c	-0.531142	0.34368	0.906066	0	0.793134	0.62456	0.21385
2900097C17Rik	-0.374924	0.249949	0.906066	0	0.792588	0.624108	0.214009
Mrpl20	-0.499898	0.374924	0.93731	0	0.790906	0.622866	0.2145
Tpm4	-0.531142	0.374924	1.03104	0	0.789932	0.622023	0.214784
Mrpl41	-0.531142	0.374924	0.968553	0	0.78934	0.621687	0.214957
Adnp	-0.531142	0.406167	1.03104	0	0.788601	0.621178	0.215173
H19	-0.718604	0.531142	1.90586	0	0.787553	0.620244	0.215479
Aff4	-0.406167	0.281193	0.718604	0	0.78678	0.619491	0.215705
Flrt2	-0.531142	0.406167	1.15602	0	0.786737	0.619491	0.215718
Edf1	-0.562386	0.374924	0.999797	0	0.786434	0.619263	0.215807
Psmd8	-0.218706	0.187462	0.531142	0	0.863907	0.617377	0.19382
4933434E20Rik	-0.281193	0.218706	0.593629	0	0.863782	0.617377	0.193854
Sugt1	-0.249949	0.187462	0.531142	0	0.863453	0.617245	0.193944
Lig1	-0.34368	0.281193	0.781091	0	0.862385	0.616537	0.194238
1810022K09Rik	-0.468655	0.312437	1.06228	0	0.782555	0.615835	0.216944
Med13l	-0.499898	0.34368	0.906066	0	0.782231	0.615626	0.21704
Stoml2	-0.312437	0.249949	0.656117	0	0.859878	0.614456	0.194928
Kpna2	-0.249949	0.187462	0.624873	0	0.859003	0.613869	0.195169
5830418K08Rik	-0.281193	0.218706	0.68736	0	0.858954	0.613869	0.195183
Gdpd1	-0.499898	0.34368	0.906066	0	0.779004	0.612731	0.217989
Cript	-0.499898	0.34368	0.968553	0	0.776082	0.61047	0.21885
Tob1	-0.281193	0.218706	0.624873	0	0.854463	0.610421	0.196424
Cisd2	-0.562386	0.374924	1.03104	0	0.775789	0.610269	0.218937
Gdi1	-0.374924	0.281193	0.812335	0	0.77538	0.609917	0.219058
Eps15	-0.249949	0.187462	0.593629	0	0.853514	0.60941	0.196687
Spop	-0.562386	0.34368	1.03104	0	0.773648	0.608377	0.21957
Arhgef2	-0.562386	0.374924	0.968553	0	0.773319	0.608138	0.219667
Thoc1	-0.562386	0.374924	0.93731	0	0.773297	0.608138	0.219673
Insr	-0.312437	0.249949	0.656117	0	0.851215	0.607657	0.197325
Pmpca	-0.34368	0.249949	0.749848	0	0.848997	0.605522	0.197941
Ppp2r5c	-0.187462	0.156218	0.468655	0	0.848381	0.605044	0.198113
Sec23a	-0.531142	0.34368	1.12477	0	0.769124	0.6044	0.22091
Pisd-ps3	-0.437411	0.218706	0.781091	0	0.768316	0.603682	0.22115
Myo9a	-0.499898	0.312437	0.93731	0	0.76783	0.60322	0.221294
Gtf3c6	-0.562386	0.406167	1.03104	0	0.767182	0.602647	0.221487
4932438A13Rik	-0.249949	0.187462	0.624873	0	0.84501	0.602577	0.199053
Rps24	-0.312437	0.374924	0.656117	0	0.766764	0.602402	0.221611
Rgl2	-0.34368	0.249949	0.68736	0	0.84453	0.602272	0.199187
Rpl22l1	-0.34368	0.249949	0.68736	0	0.766532	0.602234	0.22168
Pkia	-0.187462	0.156218	0.468655	0	0.84405	0.602048	0.199321
BC005561	-0.531142	0.312437	0.906066	0	0.766111	0.60195	0.221805
Zfp318	-0.531142	0.312437	1.12477	0	0.764896	0.601246	0.222167
Pabpn1	-0.249949	0.187462	0.624873	0	0.764123	0.600556	0.222397
Arid2	-0.562386	0.374924	1.06228	0	0.764028	0.600556	0.222425
Suv420h1	-0.624873	0.437411	1.06228	0	0.763195	0.600038	0.222674
Cdc23	-0.562386	0.406167	0.999797	0	0.763042	0.599944	0.222719
Drg1	-0.499898	0.312437	0.999797	0	0.762512	0.599508	0.222877
Rbbp4	-0.374924	0.249949	0.781091	0	0.762287	0.599446	0.222944
Atp2b1	-0.531142	0.374924	0.874822	0	0.762253	0.599446	0.222954
Tceb1	-0.437411	0.249949	0.812335	0	0.758198	0.595497	0.224166
Ccdc104	-0.499898	0.34368	1.03104	0	0.757993	0.595426	0.224228
Ppp3r1	-0.562386	0.374924	1.03104	0	0.757483	0.59508	0.22438
Cript	-0.218706	0.156218	0.499898	0	0.834488	0.593428	0.202003
Tomm22	-0.562386	0.34368	0.968553	0	0.754383	0.592259	0.22531
Cs	-0.499898	0.281193	0.93731	0	0.754219	0.592228	0.225359
Tsg101	-0.531142	0.34368	0.968553	0	0.753513	0.591791	0.225571
Rpl22	-0.187462	0.124975	0.406167	0	0.831887	0.59113	0.202736
Puf60	-0.187462	0.156218	0.468655	0	0.831883	0.59113	0.202737
Pard3	-0.281193	0.218706	0.593629	0	0.831778	0.59113	0.202767
Gspt1	-0.656117	0.437411	0.999797	0	0.752345	0.590832	0.225922
Atxn2	-0.593629	0.34368	1.2185	0	0.751853	0.590364	0.22607
Grb2	-0.499898	0.312437	0.968553	0	0.750949	0.589591	0.226342
Usp10	-0.312437	0.218706	0.68736	0	0.828237	0.588708	0.203768
Kif5b	-0.499898	0.312437	0.874822	0	0.749152	0.588059	0.226883
Dmtf1	-0.531142	0.34368	1.03104	0	0.748842	0.587791	0.226976
Rb1cc1	-0.593629	0.406167	1.15602	0	0.747609	0.586583	0.227348
Trip12	-0.562386	0.34368	0.968553	0	0.747033	0.586246	0.227522
Paics	-0.531142	0.312437	0.93731	0	0.743966	0.583763	0.228448
Snurf	-0.531142	0.312437	0.999797	0	0.742866	0.582744	0.228781
Pnrc2	-0.562386	0.374924	1.03104	0	0.742838	0.582744	0.22879
Fam134a	-0.249949	0.187462	0.562386	0	0.820857	0.581972	0.205864
Pbrm1	-0.406167	0.249949	0.874822	0	0.741007	0.581176	0.229345
Tax1bp1	-0.562386	0.312437	0.843579	0	0.739702	0.579964	0.22974
Pafah1b2	-0.468655	0.312437	0.906066	0	0.738804	0.579348	0.230013
Aak1	-0.312437	0.218706	0.624873	0	0.813764	0.576585	0.20789
Rab6b	-0.531142	0.312437	1.03104	0	0.735733	0.57649	0.230947
Ogt	-0.187462	0.124975	0.406167	0	0.813138	0.576213	0.20807
Khdrbs3	-0.374924	0.281193	0.843579	0	0.812134	0.57539	0.208357
Hdlbp	-0.249949	0.187462	0.593629	0	0.811516	0.574927	0.208535
Pde4dip	-0.312437	0.218706	0.656117	0	0.811257	0.574723	0.208609
Tomm20	-0.218706	0.156218	0.499898	0	0.810112	0.574141	0.208938
Pfdn5	-0.34368	0.406167	0.656117	0	0.731871	0.573213	0.232124
Strip1	-0.499898	0.312437	0.93731	0	0.731496	0.572947	0.232238
Atp5o	-0.34368	0.281193	0.68736	0	0.73058	0.572015	0.232518
Gtf2i	-0.187462	0.124975	0.437411	0	0.806727	0.571385	0.209912
4933434E20Rik	-0.624873	0.406167	1.06228	0	0.728976	0.571031	0.233008
Mcl1	-0.249949	0.187462	0.531142	0	0.805873	0.57084	0.210158
Chordc1	-0.249949	0.156218	0.531142	0	0.802619	0.568639	0.211098
Pde4dip	-0.624873	0.468655	1.15602	0	0.725345	0.567377	0.23412
Lphn1	-0.187462	0.124975	0.437411	0	0.799807	0.566188	0.211911
Cox5a	-0.468655	0.34368	0.812335	0	0.72381	0.565987	0.234591
Ftl1	-0.281193	0.156218	0.562386	0	0.723693	0.565934	0.234627
Cops4	-0.468655	0.281193	0.812335	0	0.722627	0.564911	0.234955
Cacybp	-0.562386	0.312437	1.31223	0	0.722113	0.564571	0.235112
Rpl9	-0.406167	0.249949	0.781091	0	0.721807	0.564384	0.235207
Elmo1	-0.34368	0.218706	0.718604	0	0.797751	0.564322	0.212507
Ube2l3	-0.499898	0.281193	0.906066	0	0.720185	0.562974	0.235706
Fstl1	-0.624873	0.374924	0.843579	0	0.717051	0.560427	0.236671
Brix1	-0.656117	0.374924	0.93731	0	0.715639	0.559323	0.237107
Arf3	-0.281193	0.187462	0.593629	0	0.792034	0.559163	0.21417
Tmod3	-0.281193	0.187462	0.624873	0	0.790854	0.558306	0.214515
Tiprl	-0.312437	0.218706	0.624873	0	0.789844	0.557311	0.214809
Rpl36	-0.406167	0.249949	0.781091	0	0.712825	0.557057	0.237977
Rbp1	-0.249949	0.187462	0.562386	0	0.788951	0.556534	0.21507
1500012F01Rik	-0.218706	0.156218	0.437411	0	0.788392	0.556225	0.215234
Rnf4	-0.656117	0.374924	1.06228	0	0.711806	0.556162	0.238292
H13	-0.593629	0.34368	1.03104	0	0.711393	0.555933	0.23842
Bcas2	-0.531142	0.312437	0.874822	0	0.711181	0.555819	0.238486
Serpinh1	-0.218706	0.124975	0.593629	0	0.787562	0.555769	0.215476
Tcp1	-0.406167	0.218706	0.843579	0	0.708781	0.553715	0.23923
Nras	-0.531142	0.312437	0.93731	0	0.708474	0.553476	0.239325
Cltc	-0.187462	0.124975	0.406167	0	0.784453	0.553445	0.216387
Taok2	-0.718604	0.499898	1.28099	0	0.707638	0.552708	0.239585
Tmx4	-0.624873	0.406167	1.28099	0	0.70676	0.551992	0.239858
Dido1	-0.312437	0.218706	0.718604	0	0.781238	0.551213	0.217331
Rbm26	-0.249949	0.156218	0.562386	0	0.777776	0.54852	0.218351
Sec63	-0.562386	0.312437	1.06228	0	0.701095	0.546948	0.241622
Wnk1	-0.531142	0.281193	1.09353	0	0.700828	0.546776	0.241705
Eef1b2	-0.437411	0.156218	0.718604	0	0.700461	0.546553	0.24182
Gpi1	-0.218706	0.156218	0.499898	0	0.774289	0.545833	0.21938
Ppp2r1a	-0.499898	0.249949	0.718604	0	0.69661	0.543619	0.243023
Bccip	-0.531142	0.281193	0.93731	0	0.696457	0.543585	0.243071
Gtf2a1	-0.281193	0.187462	0.624873	0	0.770979	0.543132	0.22036
Sec23a	-0.249949	0.156218	0.531142	0	0.770809	0.54302	0.22041
Ep400	-0.531142	0.312437	0.968553	0	0.695239	0.542549	0.243453
Crk	-0.499898	0.281193	1.03104	0	0.693969	0.541532	0.243851
Psme2	-0.249949	0.156218	0.499898	0	0.767938	0.540641	0.221262
Srp14	-0.187462	0.124975	0.406167	0	0.766473	0.539437	0.221697
Mfap1b	-0.34368	0.218706	0.68736	0	0.766364	0.539419	0.22173
Slc38a2	-0.187462	0.156218	0.406167	0	0.763354	0.53655	0.222626
Mien1	-0.249949	0.187462	0.531142	0	0.762876	0.536335	0.222769
Ubl5	-0.156218	0.124975	0.374924	0	0.761675	0.535327	0.223127
R3hdm4	-0.281193	0.187462	0.593629	0	0.761634	0.535327	0.223139
Rspry1	-0.68736	0.374924	0.968553	0	0.686316	0.534867	0.246257
Srsf9	-0.281193	0.187462	0.593629	0	0.758017	0.532348	0.22422
Ryk	-0.499898	0.249949	1.03104	0	0.682911	0.531886	0.247332
Tanc2	-0.218706	0.124975	0.468655	0	0.755753	0.530643	0.224899
2410002F23Rik	-0.312437	0.218706	0.68736	0	0.754695	0.529788	0.225216
Med31	-0.281193	0.187462	0.593629	0	0.754398	0.529615	0.225305
Akap11	-0.249949	0.156218	0.531142	0	0.75366	0.529316	0.225527
Mapk1	-0.218706	0.124975	0.437411	0	0.750976	0.527526	0.226334
Eftud2	-0.281193	0.187462	0.562386	0	0.750061	0.526728	0.226609
Sec63	-0.281193	0.187462	0.562386	0	0.749508	0.526261	0.226776
Chmp1a	-0.249949	0.156218	0.531142	0	0.748488	0.525507	0.227083
Zfp36l1	-0.406167	0.249949	0.718604	0	0.675507	0.525276	0.249677
Ccdc25	-0.312437	0.187462	0.593629	0	0.747749	0.52498	0.227306
Btf3l4	-0.531142	0.249949	1.09353	0	0.674296	0.524251	0.250062
Fyttd1	-0.562386	0.281193	0.874822	0	0.673381	0.523586	0.250352
Ptplad1	-0.656117	0.34368	0.906066	0	0.673273	0.523584	0.250387
Ilkap	-0.34368	0.218706	0.718604	0	0.7458	0.523348	0.227894
Rpl10	-0.406167	0.249949	0.718604	0	0.672168	0.522977	0.250739
Med28	-0.624873	0.34368	1.06228	0	0.671871	0.522804	0.250833
Hspa13	-0.468655	0.249949	0.93731	0	0.671792	0.522792	0.250858
Rbbp4	-0.187462	0.124975	0.406167	0	0.744662	0.522212	0.228238
Smap1	-0.531142	0.281193	0.999797	0	0.669958	0.52152	0.251442
Atp6v1e1	-0.249949	0.156218	0.468655	0	0.74338	0.521036	0.228626
Acbd3	-0.34368	0.218706	0.656117	0	0.743343	0.521036	0.228637
2006-03-01	-0.218706	0.156218	0.406167	0	0.742188	0.52013	0.228987
Srcin1	-0.749848	0.437411	1.34348	0	0.667654	0.519621	0.252177
Ifnar1	-0.718604	0.374924	1.31223	0	0.666906	0.519155	0.252416
Ifitm2	-0.562386	0.312437	1.03104	0	0.66618	0.518485	0.252648
Vegfa	-0.531142	0.218706	1.18726	0	0.664744	0.517418	0.253107
Cpsf2	-0.281193	0.187462	0.531142	0	0.738302	0.516911	0.230166
Trappc1	-0.249949	0.156218	0.499898	0	0.738136	0.516911	0.230216
Dazap2	-0.562386	0.312437	0.843579	0	0.663466	0.516245	0.253516
Gbf1	-0.312437	0.218706	0.68736	0	0.73703	0.516099	0.230552
Cul5	-0.249949	0.156218	0.531142	0	0.736919	0.516099	0.230586
Zfp410	-0.312437	0.187462	0.593629	0	0.736442	0.515826	0.230731
Stx7	-0.624873	0.281193	1.15602	0	0.662659	0.515648	0.253775
Ube2v2	-0.531142	0.218706	0.874822	0	0.662644	0.515648	0.253779
Ldhb	-0.718604	0.437411	0.781091	0	0.662205	0.515318	0.25392
Snap91	-0.281193	0.187462	0.593629	0	0.735366	0.514867	0.231058
Mrpl11	-0.281193	0.156218	0.562386	0	0.734345	0.514241	0.231369
Naa50	-0.281193	0.187462	0.593629	0	0.733413	0.513628	0.231653
Nfat5	-0.593629	0.34368	1.06228	0	0.660209	0.513588	0.25456
Cdk2ap1	-0.624873	0.437411	0.999797	0	0.659361	0.512747	0.254832
Psmd1	-0.187462	0.124975	0.406167	0	0.732373	0.512737	0.23197
Rfc1	-0.593629	0.312437	0.968553	0	0.658971	0.51246	0.254957
N4bp2l2	-0.281193	0.187462	0.562386	0	0.729062	0.510285	0.232982
Epm2aip1	-0.249949	0.156218	0.531142	0	0.728518	0.509913	0.233148
Fau	-0.124975	0.093731	0.281193	0	0.727224	0.508853	0.233545
Nf2	-0.593629	0.281193	1.12477	0	0.655029	0.508827	0.256225
Cdc5l	-0.531142	0.187462	1.24975	0	0.65491	0.508773	0.256263
Wdr6	-0.562386	0.281193	0.906066	0	0.653392	0.507491	0.256752
Cops6	-0.593629	0.312437	0.93731	0	0.653175	0.50733	0.256822
Rpa3	-0.312437	0.187462	0.624873	0	0.724015	0.506269	0.234528
Calm3	-0.437411	0.218706	0.749848	0	0.651476	0.505622	0.25737
Vdac2	-0.531142	0.281193	0.843579	0	0.65134	0.505549	0.257414
Btf3l4	-0.218706	0.124975	0.437411	0	0.722032	0.504738	0.235137
Prpf19	-0.531142	0.437411	0.93731	0	0.648289	0.503275	0.258399
Agpat1	-0.281193	0.156218	0.624873	0	0.72016	0.50316	0.235713
Trove2	-0.249949	0.156218	0.499898	0	0.71873	0.502146	0.236154
Zc3h15	-0.499898	0.281193	0.843579	0	0.646511	0.501939	0.258974
Cabin1	-0.34368	0.187462	0.68736	0	0.717281	0.501163	0.236601
Ikbkap	-0.312437	0.187462	0.624873	0	0.716645	0.500521	0.236796
Rplp2	-0.281193	0.124975	0.624873	0	0.644804	0.500452	0.259527
Phf20l1	-0.624873	0.34368	1.06228	0	0.643221	0.498872	0.26004
Rbm22	-0.749848	0.406167	1.15602	0	0.641629	0.497664	0.260557
Ipo5	-0.312437	0.187462	0.562386	0	0.713112	0.497405	0.237888
Ina	-0.781091	0.437411	1.18726	0	0.641201	0.497348	0.260696
Mrpl53	-0.624873	0.312437	0.906066	0	0.640781	0.497118	0.260832
Rtn4	-0.499898	0.312437	0.812335	0	0.638362	0.495081	0.261619
Zswim8	-0.218706	0.124975	0.468655	0	0.709812	0.494841	0.23891
Mob4	-0.218706	0.124975	0.437411	0	0.709767	0.494841	0.238924
Cdc37	-0.562386	0.249949	1.03104	0	0.637566	0.494364	0.261878
Nsa2	-0.562386	0.281193	0.968553	0	0.631959	0.489608	0.263707
Ube3c	-0.374924	0.249949	0.749848	0	0.702166	0.488592	0.241288
Ankrd12	-0.656117	0.312437	0.843579	0	0.630787	0.488557	0.26409
Prmt5	-0.281193	0.156218	0.531142	0	0.701242	0.487956	0.241576
Atp13a3	-0.656117	0.312437	1.28099	0	0.629052	0.487317	0.264657
Mtpn	-0.437411	0.249949	0.718604	0	0.627254	0.485688	0.265247
Kctd5	-0.312437	0.187462	0.624873	0	0.697132	0.484654	0.24286
Yipf5	-0.562386	0.281193	0.906066	0	0.624316	0.483168	0.26621
Ralbp1	-0.656117	0.34368	1.06228	0	0.623528	0.482459	0.266469
Gprasp1	-0.531142	0.249949	0.93731	0	0.623424	0.482423	0.266503
Gmps	-0.312437	0.187462	0.593629	0	0.694249	0.482408	0.243763
Atp2b4	-0.34368	0.187462	0.718604	0	0.693456	0.481923	0.244012
Mmadhc	-0.312437	0.187462	0.593629	0	0.693022	0.481512	0.244148
Smc5	-0.312437	0.187462	0.593629	0	0.692738	0.481356	0.244237
Mir703	-0.218706	0.124975	0.406167	0	0.68981	0.479107	0.245157
Pik3r3	-0.593629	0.281193	0.968553	0	0.619267	0.478784	0.26787
Clasrp	-0.593629	0.249949	1.12477	0	0.618958	0.478729	0.267972
Tagln3	-0.531142	0.249949	0.874822	0	0.618784	0.478657	0.268029
Trove2	-0.499898	0.249949	0.843579	0	0.618424	0.478416	0.268148
Tcerg1	-0.656117	0.312437	0.93731	0	0.617547	0.477535	0.268437
Rpl3	-0.406167	0.218706	0.68736	0	0.617156	0.477339	0.268566
Kifap3	-0.218706	0.124975	0.437411	0	0.686645	0.476758	0.246153
Larp1	-0.656117	0.34368	0.999797	0	0.613859	0.474568	0.269654
Qtrt1	-0.531142	0.249949	0.906066	0	0.613135	0.473946	0.269893
Ppid	-0.562386	0.281193	0.843579	0	0.611841	0.472763	0.270322
Eif1ax	-0.562386	0.281193	0.968553	0	0.611278	0.47238	0.270508
Glcci1	-0.34368	0.187462	0.593629	0	0.679233	0.470871	0.248495
Sptan1	-0.437411	0.187462	0.843579	0	0.609256	0.470556	0.271177
Rpl23	-0.156218	0.124975	0.34368	0	0.677768	0.469834	0.24896
Ppil2	-0.312437	0.187462	0.562386	0	0.67757	0.469729	0.249022
Hint1	-0.187462	0.124975	0.374924	0	0.676501	0.469247	0.249361
Mrpl50	-0.281193	0.156218	0.531142	0	0.676171	0.469106	0.249466
Pi4ka	-0.34368	0.187462	0.68736	0	0.675718	0.468842	0.24961
Twsg1	-0.34368	0.187462	0.656117	0	0.675173	0.46839	0.249783
Ruvbl1	-0.34368	0.187462	0.593629	0	0.674944	0.468213	0.249856
1110004F10Rik	-0.187462	0.124975	0.374924	0	0.674176	0.46759	0.2501
Sde2	-0.281193	0.156218	0.499898	0	0.672938	0.46635	0.250493
Gtf3c6	-0.281193	0.156218	0.499898	0	0.672758	0.466313	0.250551
AI597468	-0.281193	0.156218	0.531142	0	0.672417	0.466093	0.250659
Cdk14	-0.68736	0.34368	0.968553	0	0.603033	0.464688	0.273244
Nfe2l1	-0.499898	0.249949	0.874822	0	0.601125	0.463145	0.273878
Evi5	-0.593629	0.281193	0.999797	0	0.600612	0.46274	0.274049
Ss18	-0.68736	0.249949	1.31223	0	0.600341	0.462522	0.274139
Dynlrb1	-0.437411	0.218706	0.781091	0	0.600148	0.462465	0.274204
Hnrnpul2	-0.499898	0.218706	0.781091	0	0.598538	0.46094	0.27474
Hypk	-0.437411	0.499898	0.749848	0	0.598234	0.460685	0.274842
Rhoa	-0.593629	0.312437	0.749848	0	0.597938	0.460439	0.274941
Ccnl2	-0.562386	0.281193	0.93731	0	0.597624	0.460174	0.275045
Chchd1	-0.499898	0.218706	0.749848	0	0.597464	0.460076	0.275099
Acly	-0.531142	0.218706	0.968553	0	0.59418	0.457421	0.276196
Tsen34	-0.374924	0.187462	0.656117	0	0.660842	0.456121	0.254357
Slc25a44	-0.312437	0.156218	0.624873	0	0.660156	0.45551	0.254577
Sin3b	-0.312437	0.156218	0.562386	0	0.656863	0.453196	0.255634
Midn	-0.437411	0.187462	0.718604	0	0.589164	0.453117	0.277875
Pmpcb	-0.593629	0.249949	0.93731	0	0.589029	0.453117	0.277921
Kpnb1	-0.218706	0.124975	0.437411	0	0.656334	0.452763	0.255805
Serf2	-0.187462	0.124975	0.312437	0	0.655875	0.452325	0.255952
Skiv2l2	-0.312437	0.156218	0.593629	0	0.653876	0.450727	0.256596
Naca	-0.187462	0.093731	0.312437	0	0.651099	0.448666	0.257491
Rnf145	-0.593629	0.249949	0.999797	0	0.584038	0.448605	0.279597
Polr2d	-0.499898	0.218706	0.749848	0	0.583376	0.447961	0.27982
Tcf4	-0.187462	0.093731	0.406167	0	0.648559	0.447116	0.258312
Lsm7	-0.437411	0.187462	0.781091	0	0.581978	0.446825	0.280291
Hsph1	-0.593629	0.249949	0.906066	0	0.580122	0.445034	0.280916
Ranbp9	-0.34368	0.187462	0.624873	0	0.64506	0.444321	0.259444
Psmd11	-0.499898	0.218706	0.874822	0	0.578241	0.443605	0.281551
Hsp90b1	-0.34368	0.156218	0.624873	0	0.576311	0.44195	0.282202
Strap	-0.593629	0.281193	0.874822	0	0.57601	0.441795	0.282304
Pcnp	-0.249949	0.124975	0.437411	0	0.641966	0.441734	0.260447
Gnpat	-0.34368	0.187462	0.68736	0	0.641609	0.441597	0.260564
Rspry1	-0.281193	0.156218	0.531142	0	0.641279	0.441475	0.260671
Dld	-0.499898	0.218706	0.749848	0	0.574553	0.440518	0.282797
Hnrnpk	-0.312437	0.124975	0.562386	0	0.573568	0.439869	0.28313
Ccdc124	-0.281193	0.156218	0.531142	0	0.637644	0.438279	0.261853
Tomm22	-0.249949	0.124975	0.437411	0	0.636534	0.43738	0.262214
Ubxn1	-0.281193	0.156218	0.531142	0	0.635748	0.436887	0.26247
Rpl32	-0.34368	0.156218	0.562386	0	0.568487	0.435543	0.284852
Sh2b1	-0.281193	0.156218	0.499898	0	0.633649	0.43535	0.263155
Rps5	-0.34368	0.187462	0.624873	0	0.568182	0.435289	0.284956
Pak2	-0.374924	0.187462	0.624873	0	0.633335	0.435078	0.263257
Ski	-0.281193	0.156218	0.468655	0	0.633069	0.434861	0.263344
2610507B11Rik	-0.593629	0.249949	0.812335	0	0.566154	0.433548	0.285645
Arl8a	-0.249949	0.124975	0.437411	0	0.631419	0.433327	0.263883
0610009D07Rik	-0.468655	0.187462	0.843579	0	0.564762	0.432344	0.286118
Gdi2	-0.468655	0.187462	0.781091	0	0.563959	0.431704	0.286391
Vcp	-0.312437	0.156218	0.593629	0	0.56302	0.430916	0.286711
Otud4	-0.406167	0.187462	0.656117	0	0.626943	0.428867	0.265348
Psmb6	-0.218706	0.124975	0.34368	0	0.623827	0.427086	0.266371
Actn4	-0.624873	0.249949	0.999797	0	0.558883	0.426958	0.288121
Ctr9	-0.312437	0.156218	0.531142	0	0.622868	0.426583	0.266686
Pcbp1	-0.499898	0.218706	0.812335	0	0.557361	0.426161	0.28864
Capza1	-0.249949	0.124975	0.468655	0	0.620292	0.424687	0.267533
Atxn2l	-0.656117	0.281193	0.906066	0	0.554764	0.424016	0.289528
Actg1	-0.281193	0.124975	0.499898	0	0.553836	0.423263	0.289845
Arnt2	-0.562386	0.249949	0.843579	0	0.55331	0.422847	0.290026
Gars	-0.34368	0.156218	0.624873	0	0.617326	0.422427	0.26851
Cox17	-0.562386	0.249949	0.874822	0	0.552201	0.421876	0.290405
Dctn5	-0.312437	0.156218	0.593629	0	0.614288	0.420171	0.269513
Snrnp70	-0.468655	0.187462	0.749848	0	0.547603	0.41797	0.291982
Gnaq	-0.531142	0.218706	0.843579	0	0.546228	0.416866	0.292455
Rps16	-0.34368	0.156218	0.593629	0	0.545535	0.416426	0.292693
Zfand3	-0.281193	0.156218	0.531142	0	0.606379	0.413675	0.272131
Srp9	-0.624873	0.281193	0.93731	0	0.541615	0.413498	0.294042
Fryl	-0.281193	0.124975	0.531142	0	0.605865	0.413348	0.272302
Amotl2	-0.624873	0.249949	1.06228	0	0.540056	0.412274	0.294579
Ubr4	-0.406167	0.187462	0.68736	0	0.603681	0.411725	0.273028
Ahi1	-0.312437	0.156218	0.531142	0	0.602743	0.411002	0.27334
Mapk1	-0.499898	0.218706	0.749848	0	0.537746	0.410392	0.295376
Clta	-0.531142	0.218706	0.843579	0	0.535555	0.408875	0.296133
Zfp871	-0.656117	0.34368	0.843579	0	0.534309	0.407757	0.296564
Smarcb1	-0.499898	0.187462	0.874822	0	0.533636	0.407184	0.296797
Atp6v1h	-0.312437	0.124975	0.531142	0	0.59785	0.406996	0.27497
2003-09-01	-0.562386	0.218706	0.874822	0	0.532991	0.406641	0.29702
Rbm5	-0.218706	0.093731	0.406167	0	0.594954	0.404657	0.275937
Galnt2	-0.624873	0.218706	0.968553	0	0.53072	0.404569	0.297806
Dnajc7	-0.437411	0.187462	0.843579	0	0.53047	0.404375	0.297893
Wbp4	-0.656117	0.281193	0.874822	0	0.529367	0.403505	0.298275
Mta1	-0.593629	0.249949	0.843579	0	0.529306	0.403505	0.298297
Ddx18	-0.656117	0.218706	1.15602	0	0.52826	0.402841	0.29866
Tmem161b	-0.34368	0.156218	0.624873	0	0.592806	0.402738	0.276656
Pin1	-0.281193	0.124975	0.499898	0	0.591375	0.401291	0.277135
Stip1	-0.562386	0.218706	0.843579	0	0.525559	0.400933	0.299597
Eef1e1	-0.593629	0.218706	0.906066	0	0.524537	0.40006	0.299953
Timm8b	-0.593629	0.218706	0.781091	0	0.523662	0.399196	0.300257
Mob4	-0.531142	0.218706	0.781091	0	0.523365	0.399025	0.30036
Tubb4b	-0.68736	0.281193	0.906066	0	0.523233	0.398961	0.300406
Gm8580	-0.312437	0.124975	0.531142	0	0.588501	0.398608	0.278098
Abce1	-0.718604	0.312437	1.06228	0	0.522697	0.398458	0.300593
Ctnna1	-0.374924	0.156218	0.593629	0	0.585494	0.396431	0.279108
Immt	-0.624873	0.249949	0.906066	0	0.51967	0.395722	0.301647
1110004F10Rik	-0.468655	0.156218	0.718604	0	0.519438	0.395633	0.301728
Coq7	-0.281193	0.124975	0.499898	0	0.582208	0.393741	0.280213
Nsg1	-0.531142	0.187462	0.812335	0	0.516192	0.393138	0.30286
Phf20	-0.312437	0.124975	0.531142	0	0.579879	0.391537	0.280998
Srsf9	-0.68736	0.281193	1.06228	0	0.513588	0.391262	0.30377
H13	-0.312437	0.156218	0.531142	0	0.579238	0.390918	0.281214
Pcnxl3	-0.34368	0.156218	0.593629	0	0.578851	0.390803	0.281345
Ndfip2	-0.34368	0.156218	0.562386	0	0.578626	0.390803	0.281421
Tfg	-0.34368	0.156218	0.593629	0	0.57764	0.390287	0.281754
Kpna4	-0.374924	0.156218	0.656117	0	0.576794	0.389842	0.282039
4833439L19Rik	-0.562386	0.187462	0.93731	0	0.511712	0.389703	0.304426
Ralbp1	-0.374924	0.156218	0.562386	0	0.575904	0.389324	0.28234
Eid1	-0.656117	0.218706	0.749848	0	0.510539	0.388827	0.304837
Zmat2	-0.281193	0.124975	0.468655	0	0.574786	0.388598	0.282718
Gja1	-0.781091	0.281193	1.31223	0	0.509465	0.388059	0.305213
Rbm18	-0.624873	0.218706	1.03104	0	0.508852	0.387552	0.305428
Smap1	-0.312437	0.124975	0.531142	0	0.573595	0.38751	0.283121
Txnl1	-0.281193	0.124975	0.499898	0	0.572993	0.387256	0.283325
Bicd2	-0.34368	0.156218	0.593629	0	0.57173	0.386428	0.283752
Zcchc9	-0.374924	0.156218	0.593629	0	0.570659	0.385816	0.284115
Eif3k	-0.531142	0.218706	0.718604	0	0.506371	0.385585	0.306298
Nudcd3	-0.718604	0.281193	0.874822	0	0.506142	0.385565	0.306379
Vps41	-0.281193	0.124975	0.499898	0	0.570335	0.385536	0.284225
Esd	-0.531142	0.218706	0.718604	0	0.505317	0.38491	0.306668
Ppp1r12c	-0.374924	0.156218	0.656117	0	0.569446	0.384704	0.284527
Mphosph8	-0.593629	0.218706	0.874822	0	0.502516	0.382352	0.307652
Crebrf	-0.34368	0.156218	0.593629	0	0.564311	0.381433	0.286271
Pdcd5	-0.499898	0.187462	0.68736	0	0.501183	0.381136	0.308121
Smurf2	-0.34368	0.156218	0.593629	0	0.563342	0.380722	0.286601
Ergic2	-0.249949	0.124975	0.437411	0	0.560796	0.378706	0.287468
Mdh1	-0.499898	0.156218	0.781091	0	0.497551	0.378154	0.3094
Adcy6	-0.593629	0.218706	0.843579	0	0.496593	0.377691	0.309738
Yme1l1	-0.718604	0.312437	1.15602	0	0.496107	0.377478	0.309909
Nsmce2	-0.312437	0.124975	0.531142	0	0.5582	0.376806	0.288354
Srsf7	-0.374924	0.187462	0.593629	0	0.494797	0.376534	0.310372
Snrpd3	-0.218706	0.093731	0.34368	0	0.556523	0.375345	0.288927
Tbrg1	-0.562386	0.187462	0.874822	0	0.493213	0.37508	0.310931
Atp5g2	-0.374924	0.124975	0.593629	0	0.49159	0.373622	0.311504
Polr1c	-0.281193	0.124975	0.499898	0	0.551589	0.371755	0.290615
Igfbp2	-0.437411	0.124975	0.593629	0	0.489338	0.371754	0.312301
Rab5b	-0.624873	0.218706	0.874822	0	0.489276	0.371754	0.312323
Map2	-0.374924	0.156218	0.593629	0	0.488248	0.370978	0.312687
Ei24	-0.374924	0.156218	0.593629	0	0.550305	0.370568	0.291055
BC056474	-0.624873	0.218706	0.812335	0	0.487224	0.370093	0.31305
Xiap	-0.749848	0.312437	0.93731	0	0.486334	0.36938	0.313365
Slc39a10	-0.593629	0.218706	0.906066	0	0.483714	0.366935	0.314294
Mrpl43	-0.374924	0.156218	0.593629	0	0.545219	0.36613	0.292801
Dpm1	-0.68736	0.218706	1.09353	0	0.482522	0.366045	0.314718
Cops2	-0.249949	0.124975	0.406167	0	0.544611	0.365617	0.293011
Ranbp3	-0.374924	0.156218	0.624873	0	0.544159	0.365279	0.293166
Rpf2	-0.34368	0.156218	0.562386	0	0.543508	0.364976	0.29339
Baz2b	-0.749848	0.499898	1.03104	0	0.480778	0.364718	0.315337
Atp5a1	-0.437411	0.34368	0.562386	0	0.480185	0.364315	0.315548
Rpl14	-0.468655	0.124975	0.749848	0	0.479359	0.363503	0.315842
Trmt112	-0.218706	0.093731	0.374924	0	0.54102	0.362863	0.294247
Prkaca	-0.218706	0.093731	0.406167	0	0.540269	0.36219	0.294506
Eif3i	-0.656117	0.406167	0.874822	0	0.476361	0.360903	0.316909
Rpl12	-0.437411	0.156218	0.656117	0	0.474696	0.359424	0.317502
Rheb	-0.281193	0.124975	0.437411	0	0.536181	0.358887	0.295917
Pak3	-0.68736	0.218706	0.93731	0	0.473494	0.358445	0.31793
Pgrmc1	-0.593629	0.187462	0.843579	0	0.473406	0.358429	0.317962
D630045J12Rik	-0.406167	0.187462	0.624873	0	0.533575	0.357123	0.296818
0610010K14Rik	-0.374924	0.156218	0.593629	0	0.530542	0.35503	0.297868
Polr2c	-0.593629	0.218706	0.812335	0	0.468342	0.354321	0.31977
Rpl35	-0.312437	0.124975	0.531142	0	0.467179	0.353305	0.320186
Dars	-0.593629	0.218706	0.874822	0	0.465262	0.351477	0.320872
Apoa1bp	-0.593629	0.187462	0.874822	0	0.46352	0.350075	0.321496
Cct3	-0.593629	0.187462	0.93731	0	0.460263	0.347365	0.322664
Txndc17	-0.68736	0.218706	1.12477	0	0.459837	0.346986	0.322816
Spop	-0.281193	0.124975	0.437411	0	0.520591	0.346779	0.301326
Use1	-0.249949	0.093731	0.406167	0	0.519822	0.346506	0.301594
Ssr1	-0.781091	0.218706	0.874822	0	0.459006	0.346377	0.323115
Ube2v1	-0.281193	0.124975	0.437411	0	0.517249	0.344404	0.302491
Dlg4	-0.562386	0.187462	0.749848	0	0.456351	0.344248	0.324069
Pqbp1	-0.312437	0.124975	0.499898	0	0.516407	0.34389	0.302785
Kin	-0.437411	0.156218	0.749848	0	0.515879	0.343641	0.30297
Zfp207	-0.468655	0.156218	0.749848	0	0.455529	0.343623	0.324364
Sars	-0.249949	0.093731	0.406167	0	0.514699	0.342663	0.303382
2700089E24Rik	-0.374924	0.156218	0.531142	0	0.514518	0.342545	0.303445
Sdhc	-0.249949	0.093731	0.406167	0	0.514127	0.342279	0.303582
Tcf25	-0.593629	0.187462	0.93731	0	0.452761	0.341602	0.32536
Cdc37	-0.312437	0.124975	0.499898	0	0.511773	0.340618	0.304405
Ngfrap1	-0.187462	0.0624873	0.374924	0	0.511648	0.340618	0.304449
Agpat6	-0.34368	0.156218	0.562386	0	0.511257	0.340352	0.304586
[truncated: 1,771 more rows]

## Sheet: Enriched genes for NP1b
	lb	mle	ub	ce	Z	cZ	pvalue
Sulf1	4.21789	5.21769	6.155	4.21789	7.16081	6.10173	4.01013e-13
Clic6	6.06127	7.24853	8.77947	6.06127	7.16081	6.10173	4.01013e-13
Ezr	4.46784	5.4364	6.43619	4.46784	7.16081	6.10173	4.01013e-13
Ttr	6.59241	6.96733	7.65469	6.59241	7.16081	6.10173	4.01013e-13
Trpm3	5.4364	6.62365	7.77967	5.4364	7.16081	6.10173	4.01013e-13
5930403L14Rik	7.12355	8.46703	9.56056	7.12355	7.16081	6.10173	4.01013e-13
Foxj1	4.99898	6.31122	7.52972	4.99898	7.16022	6.10173	4.02678e-13
Msx1	2.81193	3.81173	4.74903	2.81193	7.14041	6.10173	4.65294e-13
Car14	4.99898	6.59241	7.90464	4.99898	7.13917	6.10173	4.69513e-13
Slc6a15	3.68675	4.74903	5.71759	3.68675	7.12545	6.10173	5.18696e-13
Prdm16	5.28018	6.46744	8.02962	5.28018	7.12063	6.10173	5.37126e-13
Otx2	4.18665	5.46764	6.71738	4.18665	6.95066	5.94516	1.81799e-12
Pifo	7.09231	8.99817	10.1854	7.09231	6.73233	5.70825	8.34821e-12
Ccno	5.84256	8.3733	9.52931	5.84256	6.61455	5.57847	1.8634e-11
Kcnj13	6.21749	8.34205	9.46683	6.21749	6.56167	5.52833	2.66047e-11
Fam84b	3.49929	4.90525	6.18624	3.49929	6.55842	5.52833	2.71908e-11
Calml4	5.59261	7.93589	9.06066	5.59261	6.52075	5.49566	3.49786e-11
Rspo2	3.03063	4.4366	6.06127	3.03063	6.11179	5.05961	4.9261e-10
1110017D15Rik	5.21769	6.81112	9.3731	5.21769	6.1072	5.05961	5.06969e-10
Mlf1	3.37431	4.99898	6.46744	3.37431	6.07665	5.02882	6.13593e-10
Rsph1	6.59241	8.31081	9.56056	6.59241	5.97925	4.92856	1.1208e-09
Lmx1a	5.6551	7.84216	8.96693	5.6551	5.96645	4.91842	1.21237e-09
Sostdc1	4.37411	6.24873	7.93589	4.37411	5.85078	4.79922	2.4464e-09
Tmem107	3.37431	4.81152	5.96754	3.37431	5.6965	4.63568	6.11447e-09
Tbc1d9	2.81193	3.99919	5.1552	2.81193	5.6609	4.59684	7.52918e-09
Enkur	4.40535	5.90505	8.18584	4.40535	5.65624	4.59548	7.73629e-09
Htr2c	6.62365	7.96713	8.93568	6.62365	5.59893	4.5342	1.07838e-08
1700009P17Rik	6.74863	8.34205	9.46683	6.74863	5.57276	4.50642	1.25371e-08
Spint2	4.31162	5.84256	6.99858	4.31162	5.50237	4.42853	1.87356e-08
Wdr16	6.93609	8.43579	9.5918	6.93609	5.46885	4.39143	2.26487e-08
Iqub	6.93609	8.52952	9.71678	6.93609	5.35386	4.2616	4.30489e-08
Oscp1	3.15561	4.4366	5.56137	3.15561	5.32563	4.23052	5.03026e-08
Dmrta2	2.96815	4.18665	5.59261	2.96815	4.79404	3.59159	8.17294e-07
Gmnc	4.03043	5.49888	6.77987	4.03043	4.75673	3.55049	9.8379e-07
Lrrc23	6.74863	8.09211	9.43558	6.74863	4.71878	3.50482	1.18633e-06
Cldn1	3.4368	5.1552	6.68614	3.4368	4.6787	3.45972	1.4435e-06
Mest	1.56218	2.49949	3.34307	1.56218	4.62082	3.39803	1.91114e-06
Gdf5	6.71738	8.43579	9.62304	6.71738	4.54811	3.31582	2.70653e-06
Six3os1	2.31203	4.09292	5.96754	2.31203	4.5144	3.28123	3.17487e-06
Myb	3.90546	5.56137	6.81112	3.90546	4.43338	3.19273	4.63841e-06
Nphp1	2.28079	3.62426	4.90525	2.28079	4.38058	3.13447	5.91808e-06
1500015O10Rik	2.56198	4.6553	6.18624	2.56198	4.37647	3.13203	6.03085e-06
Tmem67	2.49949	4.03043	5.28018	2.49949	4.34795	3.09665	6.87095e-06
Mat2b	1.09353	1.99959	2.9369	1.09353	4.30614	3.05818	8.30621e-06
Crip2	1.28099	2.34327	3.28058	1.28099	4.30342	3.05741	8.4092e-06
Galnt7	1.31223	2.49949	3.65551	1.31223	4.28949	3.04433	8.95421e-06
Igfbp2	0.843579	1.65591	2.46825	0.843579	4.24162	3.00699	1.10958e-05
Rspo3	1.68716	3.2181	4.4366	1.68716	4.19137	2.95689	1.3864e-05
Abhd14a	1.09353	2.12457	3.09312	1.09353	4.13789	2.89648	1.75259e-05
Dync2li1	1.53094	2.84317	4.09292	1.53094	4.10232	2.86237	2.0451e-05
Folr1	6.71738	8.15459	9.5918	6.71738	4.05569	2.81242	2.4993e-05
Tenm4	1.31223	2.37452	4.37411	1.31223	4.02412	2.77118	2.85945e-05
Spa17	2.62447	4.15541	5.28018	2.62447	4.00484	2.74912	3.10291e-05
Ccdc65	6.46744	7.59221	8.65449	6.46744	3.99776	2.74383	3.19719e-05
Slit2	1.53094	2.96815	4.46784	1.53094	3.98095	2.74383	3.43208e-05
1700088E04Rik	4.24914	5.68634	6.84236	4.24914	3.94865	2.74383	3.92973e-05
Lrriq1	5.03023	7.34226	8.34205	5.03023	3.93555	2.74383	4.15031e-05
Six3	2.2183	3.59302	4.78028	2.2183	3.91409	2.74383	4.53732e-05
Pbxip1	1.46845	2.81193	4.24914	1.46845	3.89114	2.74383	4.98881e-05
Tctex1d2	1.43721	2.68695	3.96794	1.43721	3.87982	2.74383	5.22666e-05
Grb10	0.93731	1.84338	2.7182	0.93731	3.86141	2.74383	5.63669e-05
Atl2	1.28099	2.437	3.49929	1.28099	3.83097	2.74383	6.38183e-05
Dynlrb2	4.84277	8.592	9.77926	4.84277	3.81938	2.74383	6.68941e-05
E2f7	3.59302	4.84277	6.03002	3.59302	3.79806	2.74383	7.29178e-05
Ccdc39	2.28079	4.49909	5.93629	2.28079	3.77696	2.74383	7.93778e-05
Cachd1	1.81213	3.09312	4.31162	1.81213	3.71922	2.74383	9.99208e-05
Npr3	1.24975	2.53074	3.65551	1.24975	3.71879	2.74383	0.000100088
Ccdc157	2.65571	4.15541	5.59261	2.65571	3.70829	2.74383	0.000104331
Ift43	1.06228	2.12457	3.15561	1.06228	3.70404	2.74383	0.000106097
Mns1	2.56198	3.81173	5.03023	2.56198	3.70308	2.74383	0.000106501
Dlx1	1.4997	2.78068	3.74924	1.4997	3.70015	2.74383	0.000107735
Mafb	1.34348	2.53074	3.59302	1.34348	3.67097	2.74383	0.000120815
Rsph9	1.78089	3.06188	4.24914	1.78089	3.6685	2.74383	0.000121987
Rsph3b	0.999797	2.09332	3.15561	0.999797	3.66355	2.74383	0.000124374
Cdk1	1.31223	3.03063	4.09292	1.31223	3.65666	2.74383	0.00012776
Ooep	6.43619	7.81091	9.06066	6.43619	3.64863	2.74383	0.00013182
Wdpcp	2.78068	4.06167	5.24893	2.78068	3.62137	2.74383	0.000146522
Cox6b2	1.31223	2.59322	3.96794	1.31223	3.61677	2.74383	0.000149149
Kitl	2.31203	3.78048	5.09272	2.31203	3.60856	2.74383	0.000153948
Lrrc46	6.27997	8.15459	9.3731	6.27997	3.5884	2.74383	0.000166359
Slc16a2	1.06228	2.49949	3.56178	1.06228	3.58526	2.74383	0.000168369
Iqcg	3.9367	5.28018	6.49868	3.9367	3.5733	2.74383	0.000176252
Ift57	1.87462	3.15561	4.31162	1.87462	3.56293	2.74383	0.000183366
Tspo	3.28058	4.49909	5.59261	3.28058	3.56226	2.74383	0.000183835
Pdpn	1.09353	2.40576	3.46805	1.09353	3.55685	2.74383	0.000187665
B9d1	1.06228	2.53074	3.74924	1.06228	3.53641	2.74383	0.000202799
Pcp4l1	2.7182	4.40535	5.6551	2.7182	3.53007	2.74383	0.000207725
Nqo1	3.56178	4.90525	6.12376	3.56178	3.48494	2.74383	0.000246126
Cep135	2.99939	4.34287	5.49888	2.99939	3.45614	2.74383	0.000273986
Id1	0.906066	2.18706	3.37431	0.906066	3.45043	2.74383	0.000279843
Ildr2	1.09353	2.53074	3.62426	1.09353	3.44191	2.74383	0.000288815
Top2a	0.93731	1.99959	2.9369	0.93731	3.42626	2.74383	0.000305973
Zfp715	1.03104	2.28079	3.62426	1.03104	3.42436	2.74383	0.00030813
Prtg	1.84338	3.09312	4.31162	1.84338	3.41023	2.74383	0.000324537
Ruvbl2	1.18726	2.49949	3.46805	1.18726	3.38273	2.74383	0.000358846
Ppp2r1b	0.906066	2.09332	3.15561	0.906066	3.38035	2.74383	0.000361966
Ociad2	1.43721	3.06188	4.21789	1.43721	3.379	2.74383	0.000363747
Lhx6	1.34348	2.84317	4.06167	1.34348	3.37424	2.74383	0.000370104
Sin3a	0.749848	1.87462	2.87442	0.749848	3.36495	2.74383	0.000382787
BC022687	3.31183	4.6553	5.99878	3.31183	3.35496	2.74383	0.000396875
Arx	0.968553	2.56198	3.59302	0.968553	3.34295	2.74383	0.000414459
Patz1	0.906066	1.99959	3.03063	0.906066	3.31339	2.74383	0.000460857
Mdm1	1.15602	2.56198	3.71799	1.15602	3.29517	2.74383	0.000491805
Rbm38	0.906066	2.03084	3.09312	0.906066	3.29206	2.74383	0.000497289
Dalrd3	1.18726	2.49949	3.74924	1.18726	3.26537	2.74383	0.000546605
Lrwd1	0.999797	2.56198	3.65551	0.999797	3.25831	2.74383	0.00056039
Asb3	0.812335	2.03084	3.15561	0.812335	3.24191	2.74383	0.00059365
Cpt1a	1.28099	2.78068	3.99919	1.28099	3.24027	2.74383	0.000597076
Serpinh1	0.531142	1.40596	2.24954	0.531142	3.23617	2.74383	0.000605734
Ngly1	0.999797	2.15581	3.31183	0.999797	3.22789	2.74383	0.000623535
Pts	0.906066	2.24954	3.24934	0.906066	3.22614	2.74383	0.000627362
Zmynd10	6.06127	7.43599	8.65449	6.06127	3.22592	2.74383	0.000627852
Nt5dc2	0.656117	1.65591	2.62447	0.656117	3.22223	2.74383	0.00063598
Srrm4	0.718604	1.90586	2.81193	0.718604	3.21885	2.74383	0.000643527
Uros	1.06228	2.31203	3.40556	1.06228	3.19994	2.74383	0.000687273
Ccdc176	3.06188	4.46784	5.78008	3.06188	3.199	2.74383	0.000689536
Tspyl2	0.906066	2.28079	3.4368	0.906066	3.19876	2.74383	0.000690094
Cpt2	1.78089	3.18685	4.49909	1.78089	3.18891	2.74383	0.000714056
Iqgap2	1.34348	2.59322	3.84297	1.34348	3.18496	2.74383	0.000723871
Igfbpl1	0.718604	1.87462	3.03063	0.718604	3.13821	2.70882	0.000849903
Emb	2.28079	3.65551	4.9365	2.28079	3.12017	2.69012	0.000903727
Fgfr2	0.656117	1.93711	3.03063	0.656117	3.11777	2.68769	0.000911138
Smc4	0.624873	1.78089	2.87442	0.624873	3.11586	2.68563	0.000917035
Mrps6	0.656117	1.90586	3.06188	0.656117	3.10391	2.67256	0.000954893
Naa40	0.749848	1.74964	2.78068	0.749848	3.09926	2.66767	0.000970024
Hmgn2	0.499898	1.4997	2.24954	0.499898	3.09749	2.66595	0.000975851
Nup133	0.999797	2.2183	3.28058	0.999797	3.09443	2.66277	0.000985966
Tex9	0.781091	1.99959	3.06188	0.781091	3.0856	2.65372	0.00101571
Tmem129	1.06228	2.28079	3.31183	1.06228	3.08125	2.64946	0.00103068
Gsta4	0.781091	2.31203	3.56178	0.781091	3.07888	2.64716	0.00103891
Axin2	0.68736	1.74964	2.74944	0.68736	3.07182	2.63992	0.00106377
Klhdc8b	0.68736	1.87462	3.15561	0.68736	3.06846	2.63649	0.00107584
Elof1	0.718604	1.87462	2.99939	0.718604	3.06182	2.62924	0.00109999
Fras1	3.09312	4.12416	5.12396	3.09312	3.05372	2.62091	0.0011301
Rcor2	0.656117	1.81213	2.78068	0.656117	3.05296	2.62014	0.00113298
Crip1	0.749848	2.03084	3.28058	0.749848	3.04856	2.61563	0.00114969
Ift74	0.718604	1.93711	2.96815	0.718604	3.03857	2.60495	0.0011885
Grsf1	0.656117	1.7184	2.65571	0.656117	3.03481	2.60115	0.00120346
Rmnd5b	0.781091	2.15581	3.24934	0.781091	3.01813	2.58265	0.0012717
Slc2a1	1.59343	2.96815	4.18665	1.59343	3.01599	2.58051	0.00128073
Itpr1	0.718604	1.81213	2.96815	0.718604	3.01386	2.57828	0.00128975
Ptcd3	0.562386	1.56218	2.46825	0.562386	3.00196	2.56579	0.00134125
Zic4	0.624873	1.81213	2.81193	0.624873	2.95887	2.51838	0.00154385
Atp11c	0.656117	1.84338	2.90566	0.656117	2.95508	2.51425	0.00156292
Nr2f2	0.531142	1.7184	2.68695	0.531142	2.94749	2.50587	0.00160182
Gcc2	0.468655	1.46845	2.40576	0.468655	2.93029	2.48658	0.00169325
Prps1	0.718604	1.87462	2.99939	0.718604	2.92965	2.48605	0.0016967
Fam227a	1.2185	2.7182	3.90546	1.2185	2.92197	2.47804	0.00173913
Skp2	0.593629	1.90586	3.06188	0.593629	2.92133	2.47761	0.00174268
Rnf40	1.18726	2.46825	3.65551	1.18726	2.92038	2.47671	0.00174805
Dnajc21	0.593629	1.74964	3.15561	0.593629	2.9141	2.47022	0.00178356
Slc5a3	0.656117	2.06208	3.09312	0.656117	2.9116	2.46755	0.0017979
Dolpp1	0.656117	1.87462	2.9369	0.656117	2.90621	2.46157	0.00182915
Apip	0.499898	1.59343	2.56198	0.499898	2.90079	2.45575	0.00186113
Sart3	0.531142	1.62467	2.68695	0.531142	2.89515	2.44957	0.0018949
Fam118a	0.749848	1.99959	3.34307	0.749848	2.88328	2.43656	0.00196776
Mrpl11	0.437411	1.40596	2.28079	0.437411	2.86943	2.42134	0.00205604
Cetn2	0.593629	1.84338	2.90566	0.593629	2.85135	2.40144	0.00217673
Fam81a	3.65551	5.03023	6.24873	3.65551	2.83745	2.38635	0.00227378
Bud13	3.15561	4.40535	5.56137	3.15561	2.83518	2.38393	0.00229
Map9	0.499898	1.62467	2.9369	0.499898	2.835	2.38383	0.00229126
Man1c1	0.562386	2.06208	3.2181	0.562386	2.82607	2.37384	0.00235617
Ly6h	0.531142	1.7184	2.74944	0.531142	2.82168	2.36926	0.00238861
Zic1	0.468655	1.59343	2.49949	0.468655	2.82166	2.36926	0.00238876
Bphl	1.37472	2.62447	3.84297	1.37472	2.81299	2.35997	0.00245414
Zbtb41	1.18726	2.37452	3.49929	1.18726	2.8108	2.35755	0.00247089
Hes1	0.437411	1.37472	2.18706	0.437411	2.81064	2.35746	0.00247216
Pls3	0.468655	1.62467	2.7182	0.468655	2.80958	2.35643	0.00248032
Kansl1l	0.624873	1.93711	3.03063	0.624873	2.80791	2.35461	0.00249324
Tex30	1.03104	2.49949	3.59302	1.03104	2.8062	2.35283	0.00250652
Pelp1	0.812335	1.84338	2.87442	0.812335	2.79068	2.33562	0.00262991
Wnt8b	4.28038	5.68634	7.34226	4.28038	2.78893	2.33391	0.00264412
Bcap31	0.34368	1.2185	2.34327	0.34368	2.7864	2.33119	0.00266484
Smad7	0.531142	1.62467	2.74944	0.531142	2.78487	2.32953	0.00267743
Asun	0.718604	1.84338	3.18685	0.718604	2.78129	2.32559	0.00270713
Ext1	0.437411	1.53094	2.437	0.437411	2.77555	2.31905	0.00275541
Cenpw	0.531142	1.81213	3.18685	0.531142	2.77407	2.31754	0.00276799
Wdr18	0.406167	1.37472	2.28079	0.406167	2.76653	2.30922	0.00283281
Ndufaf3	0.499898	1.74964	2.87442	0.499898	2.76587	2.30856	0.00283859
Rpgr	0.531142	1.84338	3.06188	0.531142	2.76352	2.30594	0.0028591
Crabp2	0.562386	1.87462	2.96815	0.562386	2.76147	2.30368	0.00287706
Luzp1	0.593629	1.96835	2.90566	0.593629	2.76048	2.30272	0.00288586
Ift88	2.15581	3.59302	4.90525	2.15581	2.75903	2.30125	0.0028987
Ccnb1	0.718604	2.09332	3.15561	0.718604	2.75171	2.29339	0.00296423
Parva	0.562386	1.84338	3.03063	0.562386	2.75034	2.2919	0.0029767
Cxxc1	0.624873	1.65591	2.68695	0.624873	2.74694	2.28828	0.00300766
Msi2	0.499898	1.68716	2.62447	0.499898	2.73942	2.27986	0.0030774
Wdr86	2.2183	3.56178	4.71779	2.2183	2.7331	2.27263	0.0031371
Wdr48	0.468655	1.65591	2.65571	0.468655	2.73217	2.27166	0.00314592
Hmgn5	0.406167	1.53094	2.53074	0.406167	2.73172	2.27123	0.00315025
Hivep1	0.468655	1.62467	2.68695	0.468655	2.73054	2.27006	0.00316156
Cyp46a1	2.90566	4.15541	5.40515	2.90566	2.73053	2.27006	0.00316164
Rhno1	0.468655	1.65591	2.68695	0.468655	2.72129	2.25964	0.0032514
Traf3	1.59343	2.96815	4.15541	1.59343	2.71834	2.25663	0.00328049
Pacrg	3.31183	4.78028	6.12376	3.31183	2.71804	2.25639	0.00328346
Slc4a2	2.31203	3.62426	4.78028	2.31203	2.71757	2.25594	0.00328812
Banp	0.656117	1.87462	3.03063	0.656117	2.71226	2.25039	0.00334132
Tmem131	0.499898	1.68716	2.81193	0.499898	2.70847	2.24608	0.00337975
Hmgb2	0.468655	1.59343	2.56198	0.468655	2.7073	2.24483	0.00339167
Rap2b	0.781091	1.87462	3.09312	0.781091	2.70112	2.23817	0.00345528
Psmd10	0.374924	1.56218	2.62447	0.374924	2.69709	2.23379	0.00349738
Mdk	0.34368	1.28099	2.15581	0.34368	2.69646	2.23326	0.00350402
Siva1	0.468655	1.78089	2.81193	0.468655	2.69355	2.23008	0.00353473
Neto2	0.406167	1.43721	2.437	0.406167	2.69299	2.22953	0.00354077
Trap1	0.437411	1.65591	2.78068	0.437411	2.68639	2.22248	0.00361138
Gli3	0.812335	2.06208	3.71799	0.812335	2.68561	2.22166	0.00361992
Dync2h1	0.406167	1.46845	2.437	0.406167	2.68274	2.21843	0.00365103
Ric8b	0.749848	1.81213	2.99939	0.749848	2.67907	2.21457	0.00369131
Zc3hc1	0.468655	1.62467	2.65571	0.468655	2.67588	2.21127	0.00372662
Trim37	0.406167	1.46845	2.46825	0.406167	2.67447	2.20973	0.00374238
Ssbp2	0.437411	1.53094	2.437	0.437411	2.67234	2.20746	0.0037662
Rnasel	0.406167	1.62467	2.65571	0.406167	2.66815	2.20288	0.0038135
Phyhd1	2.9369	4.40535	5.71759	2.9369	2.66762	2.20237	0.00381953
Slain2	0.437411	1.65591	2.7182	0.437411	2.66527	2.19974	0.0038463
Pank2	0.812335	1.99959	3.2181	0.812335	2.66249	2.1967	0.00387823
Nosip	0.624873	1.93711	3.15561	0.624873	2.66131	2.19543	0.00389181
Foxg1	0.468655	1.78089	2.90566	0.468655	2.66017	2.1943	0.00390508
Cdkn2aipnl	0.468655	1.74964	2.90566	0.468655	2.65381	2.1873	0.00397949
Actn1	0.781091	2.15581	3.59302	0.781091	2.64769	2.18047	0.0040522
Taf12	0.593629	1.81213	3.06188	0.593629	2.63675	2.16842	0.00418528
Isyna1	0.374924	1.46845	2.437	0.374924	2.63161	2.16274	0.00424901
Arid5b	0.562386	1.74964	2.84317	0.562386	2.63145	2.16265	0.0042511
Insig2	0.437411	1.7184	2.74944	0.437411	2.63061	2.16182	0.00426154
Zfp800	0.718604	1.96835	3.03063	0.718604	2.62927	2.16041	0.00427846
Zfp322a	0.437411	1.56218	2.49949	0.437411	2.62299	2.15339	0.00435806
Cacfd1	0.468655	1.74964	2.9369	0.468655	2.61847	2.14852	0.00441622
Rabl5	0.468655	1.84338	2.90566	0.468655	2.61432	2.14408	0.00447027
Hipk1	0.437411	1.65591	2.56198	0.437411	2.61297	2.14271	0.00448796
Mettl5	1.40596	2.84317	4.06167	1.40596	2.61197	2.14165	0.00450106
Emc8	0.499898	1.74964	2.96815	0.499898	2.60329	2.13222	0.00461667
Dock7	0.406167	1.56218	2.65571	0.406167	2.59017	2.11758	0.00479647
Nomo1	0.374924	1.53094	2.65571	0.374924	2.58824	2.11553	0.00482334
Gm9846	0.249949	0.624873	0.749848	0.249949	2.58749	2.11476	0.00483385
Tspan9	1.15602	2.46825	3.59302	1.15602	2.58672	2.11396	0.00484471
Ift122	0.593629	1.93711	3.06188	0.593629	2.58455	2.11173	0.00487532
Cux2	1.4997	2.81193	3.99919	1.4997	2.58433	2.11157	0.00487849
Ppp4r1	0.34368	1.46845	2.62447	0.34368	2.5839	2.11118	0.00488445
Csrp2	0.312437	1.37472	2.46825	0.312437	2.58364	2.11108	0.00488822
8430429K09Rik	2.18706	3.34307	4.4366	2.18706	2.58213	2.10952	0.00490961
Hat1	0.374924	1.7184	2.84317	0.374924	2.57685	2.10354	0.00498526
Abhd3	0.531142	1.81213	3.03063	0.531142	2.57525	2.10176	0.00500839
Zik1	0.437411	1.68716	2.74944	0.437411	2.57413	2.10055	0.00502468
Cntnap2	0.843579	2.7182	4.12416	0.843579	2.57038	2.09637	0.00507932
Zbtb14	0.593629	1.7184	2.81193	0.593629	2.56775	2.09348	0.00511812
Zfp422	0.374924	1.4997	2.40576	0.374924	2.56584	2.09135	0.00514635
Ino80b	0.437411	1.53094	2.59322	0.437411	2.56398	2.08937	0.00517403
2610301B20Rik	1.15602	2.437	3.56178	1.15602	2.56249	2.08774	0.00519616
Spef1	1.59343	2.99939	4.24914	1.59343	2.5597	2.08488	0.0052381
Med19	0.562386	1.68716	2.68695	0.562386	2.55695	2.08175	0.00527968
Smo	0.34368	1.46845	2.68695	0.34368	2.55268	2.07705	0.00534486
Bmp7	0.249949	1.15602	2.12457	0.249949	2.55179	2.07611	0.00535852
Arhgef18	0.406167	1.59343	2.81193	0.406167	2.54722	2.07094	0.00542927
Cep97	0.406167	1.62467	2.7182	0.406167	2.53953	2.06274	0.00555012
Spice1	2.06208	3.37431	4.68655	2.06208	2.53613	2.05906	0.00560423
Casp6	0.781091	2.18706	3.9367	0.781091	2.53454	2.05741	0.00562968
Prkrip1	0.437411	1.46845	2.46825	0.437411	2.53123	2.05382	0.00568321
Ccdc90b	0.281193	1.28099	2.2183	0.281193	2.52778	2.0504	0.00573931
Rcor1	2.03084	3.40556	4.53033	2.03084	2.52261	2.04473	0.00582445
Nnat	0.187462	1.03104	1.59343	0.187462	2.52098	2.04292	0.00585146
Kit	0.34368	1.68716	2.74944	0.34368	2.51713	2.03891	0.00591572
Ift81	0.34368	1.59343	2.62447	0.34368	2.51312	2.03461	0.00598337
Tuba1b	0.249949	1.2185	2.09332	0.249949	2.51221	2.03364	0.00599894
Cep152	2.03084	3.37431	4.78028	2.03084	2.51177	2.03344	0.00600635
Papd4	0.812335	2.03084	3.15561	0.812335	2.51033	2.03196	0.00603095
Sec23ip	0.34368	1.46845	2.49949	0.34368	2.50826	2.02995	0.00606636
Cluap1	1.65591	3.09312	4.40535	1.65591	2.50818	2.02995	0.00606775
S1pr3	1.59343	3.18685	4.62406	1.59343	2.50551	2.02723	0.00611374
Mrpl39	0.437411	1.90586	3.15561	0.437411	2.50533	2.02723	0.00611691
Scrt1	0.34368	1.90586	2.99939	0.34368	2.50318	2.02513	0.00615414
Acyp1	0.34368	1.81213	2.96815	0.34368	2.5012	2.02332	0.00618867
Fbxl20	0.374924	1.68716	2.78068	0.374924	2.50008	2.02221	0.00620822
Prr14	0.406167	1.62467	2.90566	0.406167	2.49826	2.02017	0.00624023
Med24	0.281193	1.40596	2.437	0.281193	2.49719	2.01901	0.00625918
Raly	2.12457	3.56178	4.6553	2.12457	2.49384	2.01528	0.00631839
Bcr	0.312437	1.37472	2.34327	0.312437	2.49101	2.01225	0.00636901
Cep57	0.34368	1.59343	2.56198	0.34368	2.48993	2.01108	0.00638842
Yap1	0.499898	1.59343	2.68695	0.499898	2.48727	2.00805	0.00643635
Dach1	0.437411	1.93711	2.96815	0.437411	2.48632	2.00713	0.00645362
Smim8	0.312437	1.34348	2.28079	0.312437	2.47556	1.99559	0.00665144
H2afz	0.187462	1.06228	1.68716	0.187462	2.47365	1.99345	0.00668694
Snx19	0.406167	1.46845	2.53074	0.406167	2.47316	1.99298	0.00669615
Asf1a	0.249949	1.31223	2.37452	0.249949	2.47136	1.99117	0.00672995
Dpcd	0.34368	1.7184	2.99939	0.34368	2.47045	1.99031	0.00674707
Wbscr22	0.312437	1.43721	2.49949	0.312437	2.46881	1.98848	0.00677808
Pknox1	0.718604	1.99959	3.09312	0.718604	2.46759	1.98714	0.00680126
AI597479	0.68736	1.96835	3.18685	0.68736	2.46559	1.9852	0.00683933
Vamp8	0.34368	1.46845	2.68695	0.34368	2.46469	1.98456	0.00685664
Zc3h14	0.281193	1.40596	2.34327	0.281193	2.46301	1.98268	0.00688884
Csnk2a2	0.312437	1.53094	2.81193	0.312437	2.45099	1.96979	0.00712329
Mcm2	0.406167	1.68716	2.90566	0.406167	2.45094	1.96979	0.0071241
Klhl29	0.93731	2.24954	3.53053	0.93731	2.44611	1.9646	0.00722029
Ift27	0.249949	1.37472	2.53074	0.249949	2.44563	1.96413	0.00723001
Gnpda2	0.249949	1.28099	2.28079	0.249949	2.44438	1.96298	0.00725506
Morc2a	0.468655	1.59343	2.65571	0.468655	2.43976	1.95826	0.00734841
Dcun1d5	0.281193	1.46845	2.49949	0.281193	2.43925	1.95775	0.00735895
Pop7	0.437411	1.68716	2.74944	0.437411	2.43763	1.95595	0.00739186
Igf2bp1	0.312437	1.84338	2.96815	0.312437	2.4358	1.95399	0.00742945
Mycbp	2.28079	3.62426	4.74903	2.28079	2.43337	1.95143	0.00747954
Hs2st1	0.312437	1.53094	2.62447	0.312437	2.43203	1.95005	0.00750727
Nelfcd	0.312437	1.37472	2.40576	0.312437	2.43066	1.94864	0.00753567
Cdk17	0.218706	1.15602	2.06208	0.218706	2.43003	1.94801	0.00754875
Mrps9	0.249949	1.37472	2.34327	0.249949	2.42448	1.94217	0.00766527
Cyr61	0.281193	1.46845	2.49949	0.281193	2.42084	1.93797	0.00774227
Ppp1r11	0.312437	1.62467	2.65571	0.312437	2.42001	1.93719	0.00776015
Zfx	0.249949	1.34348	2.40576	0.249949	2.41975	1.937	0.00776549
Hsp90aa1	0.156218	1.18726	1.24975	0.156218	2.41621	1.9329	0.00784141
Ska2	0.374924	1.62467	2.65571	0.374924	2.41401	1.93071	0.00788902
Ppa2	0.374924	1.53094	2.62447	0.374924	2.40881	1.92475	0.00800236
Rad17	0.468655	1.78089	2.90566	0.468655	2.40731	1.92308	0.00803519
Srp68	0.281193	1.56218	2.53074	0.281193	2.4051	1.92078	0.00808404
Lef1	2.40576	3.78048	4.9365	2.40576	2.40289	1.91858	0.00813313
Ube2m	0.281193	1.4997	2.49949	0.281193	2.40199	1.91772	0.00815316
Tmem109	0.624873	1.96835	2.99939	0.624873	2.39902	1.91452	0.00821942
Ifitm2	0.218706	1.31223	2.31203	0.218706	2.39774	1.91343	0.00824834
Hells	0.531142	1.81213	2.87442	0.531142	2.39731	1.91303	0.00825791
Nudc	0.312437	1.4997	2.46825	0.312437	2.39706	1.91292	0.00826372
Rgs12	0.34368	1.84338	2.90566	0.34368	2.39704	1.91292	0.00826405
Msrb1	0.968553	2.37452	3.59302	0.968553	2.3947	1.91046	0.00831699
Spg20	0.593629	2.09332	3.49929	0.593629	2.39271	1.9082	0.00836217
Crcp	0.281193	1.59343	2.62447	0.281193	2.38271	1.89738	0.00859289
Tsfm	0.874822	2.37452	3.68675	0.874822	2.37238	1.8866	0.00883686
Golga1	0.249949	1.34348	2.49949	0.249949	2.37227	1.88657	0.00883967
Kdm5c	0.249949	1.40596	2.37452	0.249949	2.37062	1.88568	0.00887925
Tubb3	0.187462	1.24975	2.15581	0.187462	2.36737	1.88246	0.00895759
Dck	0.468655	1.7184	2.74944	0.468655	2.36665	1.88181	0.0089749
Pitpna	0.187462	1.2185	2.28079	0.187462	2.36542	1.88068	0.00900477
Dyrk1a	0.249949	1.46845	2.62447	0.249949	2.36495	1.88022	0.00901636
Erlin2	0.249949	1.40596	2.46825	0.249949	2.36177	1.87719	0.00909393
Rps23	0.124975	0.93731	1.74964	0.124975	2.35783	1.87368	0.00919102
Ctnna1	0.249949	1.4997	2.53074	0.249949	2.35617	1.87202	0.00923223
Trappc6b	0.218706	1.31223	2.34327	0.218706	2.35497	1.87086	0.00926198
Mark1	0.218706	1.24975	2.2183	0.218706	2.35212	1.86815	0.00933341
Stx17	0.468655	1.81213	3.12437	0.468655	2.35184	1.86815	0.0093404
Ccdc34	0.187462	1.24975	2.28079	0.187462	2.35087	1.86721	0.00936479
Dhx40	0.218706	1.56218	2.68695	0.218706	2.34785	1.86393	0.00944108
1810009A15Rik	0.249949	1.53094	2.56198	0.249949	2.34701	1.86326	0.00946241
Fbxw17	1.96835	3.28058	4.40535	1.96835	2.34349	1.86039	0.00955208
Hunk	1.06228	2.53074	3.65551	1.06228	2.34189	1.85908	0.00959309
Cd82	1.15602	2.7182	3.9367	1.15602	2.33783	1.8551	0.00969795
Palm	0.187462	1.2185	2.15581	0.187462	2.33747	1.85477	0.00970739
Rgl2	0.187462	1.28099	2.24954	0.187462	2.33297	1.85048	0.00982482
Tmem108	0.218706	1.53094	2.59322	0.218706	2.32193	1.83971	0.0101184
Kctd12	0.218706	1.34348	2.40576	0.218706	2.31797	1.83695	0.0102254
Nol4	0.374924	1.74964	2.74944	0.374924	2.31272	1.83176	0.0103692
Eps15l1	0.218706	1.40596	2.34327	0.218706	2.30977	1.82921	0.0104504
Haus3	0.68736	2.15581	3.56178	0.68736	2.30714	1.82671	0.0105235
Gm6548	0.187462	1.37472	2.37452	0.187462	2.3066	1.82627	0.0105386
Phtf1	0.406167	1.56218	2.59322	0.406167	2.30594	1.82594	0.010557
Atad2b	0.187462	1.2185	2.12457	0.187462	2.30449	1.82525	0.0105975
Fam160b1	0.156218	1.2185	2.2183	0.156218	2.30118	1.82187	0.0106906
Aqr	0.218706	1.43721	2.59322	0.218706	2.30113	1.82187	0.010692
Lig1	0.218706	1.84338	2.9369	0.218706	2.29948	1.8203	0.0107387
Yif1b	0.187462	1.31223	2.37452	0.187462	2.29729	1.81793	0.010801
Kdr	3.62426	5.21769	6.74863	3.62426	2.29703	1.81772	0.0108086
Cxadr	0.187462	1.34348	2.28079	0.187462	2.29587	1.81644	0.0108417
Lyar	0.562386	1.81213	2.9369	0.562386	2.2946	1.81515	0.0108779
Rpe	0.218706	1.62467	2.74944	0.218706	2.29307	1.81353	0.0109219
Tcf3	0.187462	1.4997	2.49949	0.187462	2.29264	1.81311	0.0109345
Lrrc49	0.218706	1.4997	2.7182	0.218706	2.29132	1.81186	0.0109724
Cnst	1.15602	2.59322	3.87421	1.15602	2.29057	1.81107	0.0109942
Armcx6	1.03104	2.34327	3.59302	1.03104	2.29005	1.81071	0.0110091
Acadl	0.187462	1.2185	2.18706	0.187462	2.28819	1.80907	0.0110633
Prps1l3	0.624873	1.87462	3.03063	0.624873	2.28678	1.80781	0.0111045
Stmn1-rs1	0.68736	2.06208	3.37431	0.68736	2.28545	1.80666	0.0111431
Itfg3	0.312437	1.68716	3.06188	0.312437	2.28501	1.80623	0.0111562
BC005764	0.187462	1.31223	2.34327	0.187462	2.28119	1.80294	0.0112685
Cks1b	0.218706	1.65591	2.62447	0.218706	2.28009	1.80211	0.0113011
Bbx	0.187462	1.40596	2.437	0.187462	2.274	1.79636	0.0114831
Polr2b	0.124975	1.03104	1.99959	0.124975	2.27077	1.79335	0.0115803
Hn1l	0.218706	1.43721	2.53074	0.218706	2.26569	1.78963	0.0117351
Dnal1	2.09332	3.62426	4.78028	2.09332	2.26525	1.7894	0.0117488
Sord	2.24954	3.56178	4.74903	2.24954	2.26327	1.78824	0.0118096
Efcab1	2.34327	3.90546	5.24893	2.34327	2.2607	1.78709	0.011889
Vwa9	0.218706	1.43721	2.56198	0.218706	2.25821	1.7863	0.0119664
Eif6	0.156218	1.31223	2.59322	0.156218	2.25372	1.78364	0.0121069
Odf2	0.156218	1.34348	2.437	0.156218	2.25331	1.78336	0.0121198
Mrpl46	0.187462	1.46845	2.53074	0.187462	2.25125	1.78255	0.0121849
Igf2bp3	0.187462	1.53094	2.59322	0.187462	2.23824	1.77268	0.0126027
Ier2	0.156218	1.24975	2.59322	0.156218	2.23522	1.77083	0.0127014
Sec61a2	0.156218	1.34348	2.59322	0.156218	2.2319	1.76961	0.0128108
Zc3h4	0.187462	1.34348	2.437	0.187462	2.23014	1.76893	0.0128692
Tlk1	0.156218	1.46845	2.78068	0.156218	2.2284	1.76727	0.012927
Nkiras2	0.218706	1.31223	2.437	0.218706	2.22685	1.76603	0.0129788
Mir684-1_loc3	0.34368	1.65591	2.78068	0.34368	2.22326	1.76277	0.013099
Dbr1	1.78089	3.46805	4.68655	1.78089	2.22285	1.76238	0.013113
Exosc8	0.156218	1.28099	2.34327	0.156218	2.22154	1.76144	0.0131572
Igf2bp2	0.124975	1.2185	2.437	0.124975	2.22122	1.76125	0.0131679
G6pc3	0.468655	1.68716	2.7182	0.468655	2.21959	1.75961	0.0132234
Ankrd32	0.187462	1.43721	2.40576	0.187462	2.21658	1.75724	0.0133259
Nrep	0.093731	0.93731	1.74964	0.093731	2.21077	1.75303	0.0135259
Tomm7	0.124975	1.24975	2.12457	0.124975	2.20894	1.75146	0.0135895
Tpgs2	0.187462	1.53094	2.65571	0.187462	2.20516	1.74877	0.0137214
Shoc2	0.124975	1.24975	2.31203	0.124975	2.20095	1.74506	0.0138699
Gcn1l1	0.124975	1.12477	1.99959	0.124975	2.20033	1.74468	0.0138918
Tmem55a	0.124975	1.28099	2.31203	0.124975	2.19996	1.74458	0.013905
Cd24a	0.093731	1.06228	1.93711	0.093731	2.19876	1.74366	0.0139474
Cdk10	0.156218	1.34348	2.34327	0.156218	2.19571	1.74181	0.0140565
Wipf2	0.124975	1.15602	2.18706	0.124975	2.19388	1.7405	0.014122
C1galt1c1	0.124975	1.31223	2.46825	0.124975	2.19369	1.7405	0.0141289
Twistnb	0.249949	1.40596	2.56198	0.249949	2.18861	1.73578	0.0143124
Ddx49	0.374924	1.74964	2.87442	0.374924	2.18839	1.73578	0.0143205
Zbtb9	2.7182	4.28038	5.49888	2.7182	2.18801	1.73565	0.0143343
Dgkz	0.187462	1.43721	2.59322	0.187462	2.1833	1.73279	0.014507
Srek1ip1	0.124975	1.40596	2.34327	0.124975	2.18271	1.73229	0.0145286
Sirt3	0.281193	1.4997	2.56198	0.281193	2.17815	1.72875	0.0146973
Clu	0.124975	1.37472	2.74944	0.124975	2.17621	1.72751	0.0147699
Senp3	0.124975	1.31223	2.28079	0.124975	2.1728	1.72543	0.0148976
D3Ertd254e	0.281193	1.68716	2.84317	0.281193	2.16898	1.72385	0.0150422
Tfrc	0.124975	1.18726	2.31203	0.124975	2.1662	1.72215	0.015148
Gtf2f1	0.124975	1.37472	2.28079	0.124975	2.16446	1.72115	0.0152146
Fem1b	0.093731	1.15602	2.12457	0.093731	2.1596	1.71948	0.0154018
Tomm6	0.093731	1.09353	1.99959	0.093731	2.1583	1.71866	0.0154521
Armc3	4.53033	7.02982	8.24832	4.53033	2.15684	1.71786	0.015509
Lrrfip2	0.468655	1.81213	3.12437	0.468655	2.1533	1.71721	0.0156474
Mpnd	0.093731	1.24975	2.15581	0.093731	2.15276	1.71712	0.0156686
Casp3	0.093731	1.34348	2.37452	0.093731	2.15125	1.717	0.0157281
Stard3	0.124975	1.40596	2.49949	0.124975	2.1495	1.71639	0.0157975
Rfx3	0.124975	1.53094	2.65571	0.124975	2.14762	1.7154	0.015872
Akirin2	0.0624873	0.999797	1.87462	0.0624873	2.14731	1.71522	0.0158844
Unc119	0.187462	1.24975	2.24954	0.187462	2.14553	1.71443	0.0159551
Ormdl3	0.093731	1.15602	2.2183	0.093731	2.14514	1.71431	0.0159709
Rai1	0.093731	1.2185	2.24954	0.093731	2.14328	1.71404	0.0160454
Id3	0.156218	1.87462	2.96815	0.156218	2.14311	1.71404	0.016052
Tet1	0.093731	1.18726	2.15581	0.093731	2.14191	1.71341	0.0161006
Clic1	0.093731	1.28099	2.24954	0.093731	2.14128	1.7132	0.0161256
Pkp4	0.093731	1.2185	2.2183	0.093731	2.14115	1.7132	0.0161308
Cpsf1	0.187462	1.43721	2.56198	0.187462	2.14067	1.7132	0.0161503
Erh	0.0624873	0.812335	1.56218	0.0624873	2.14063	1.7132	0.0161521
Chtf8	0.124975	1.7184	2.78068	0.124975	2.13994	1.71258	0.0161799
Lsg1	0.124975	1.31223	2.437	0.124975	2.13964	1.71244	0.016192
Socs7	0.093731	1.15602	2.15581	0.093731	2.13736	1.71167	0.0162843
Rnaseh2c	0.249949	1.68716	2.99939	0.249949	2.13567	1.71042	0.0163531
Cks2	0.124975	1.40596	2.65571	0.124975	2.13331	1.70883	0.0164499
Cox19	0.093731	1.09353	1.99959	0.093731	2.12804	1.70383	0.0166667
Tenm3	0.093731	1.34348	2.28079	0.093731	2.12697	1.7028	0.0167113
Arf6	0.093731	1.28099	2.28079	0.093731	2.12693	1.7028	0.0167129
Tagap1	0.093731	1.37472	2.99939	0.093731	2.12661	1.70261	0.0167261
Mier1	0.093731	1.28099	2.2183	0.093731	2.12264	1.69879	0.016892
Efna2	0.093731	1.28099	2.2183	0.093731	2.1225	1.69877	0.016898
Coq7	0.093731	1.34348	2.24954	0.093731	2.1191	1.69541	0.0170412
Ctnnbl1	0.124975	1.37472	2.437	0.124975	2.11819	1.69462	0.0170796
D19Ertd737e	0.093731	1.4997	2.56198	0.093731	2.11648	1.69334	0.0171521
Larp7	0.093731	1.24975	2.2183	0.093731	2.11488	1.69201	0.01722
Insm1	2.03084	3.53053	4.68655	2.03084	2.11481	1.69201	0.0172232
1700021F05Rik	0.124975	1.37472	2.37452	0.124975	2.11394	1.69166	0.0172603
Angel2	0.0624873	1.12477	2.03084	0.0624873	2.11291	1.69148	0.0173044
Odc1	0.0624873	1.18726	2.15581	0.0624873	2.11265	1.69134	0.0173153
Ccnd2	0.093731	1.31223	2.24954	0.093731	2.10936	1.68919	0.0174568
Twsg1	0.0624873	1.15602	2.18706	0.0624873	2.10803	1.68814	0.0175144
Vcpip1	0.312437	1.62467	2.65571	0.312437	2.10788	1.68806	0.0175205
Maf	0.0624873	1.28099	2.49949	0.0624873	2.10602	1.68677	0.0176014
Fkbp8	0.0624873	1.03104	1.99959	0.0624873	2.10394	1.68542	0.0176919
Bcl2l1	0.156218	1.68716	2.68695	0.156218	2.10369	1.68537	0.0177026
Igsf8	0.531142	1.96835	3.09312	0.531142	2.10147	1.68378	0.0178001
Poc1a	2.15581	4.15541	5.40515	2.15581	2.101	1.68342	0.0178204
Terf2	0.093731	1.59343	2.65571	0.093731	2.09714	1.68139	0.0179905
Armcx1	0.124975	1.4997	2.65571	0.124975	2.09699	1.68139	0.0179974
Gtf2b	0.0624873	1.24975	2.34327	0.0624873	2.09592	1.68095	0.0180447
6430706D22Rik	0.0624873	1.18726	2.12457	0.0624873	2.08933	1.67876	0.018339
Nme7	0.781091	3.28058	4.46784	0.781091	2.08797	1.67797	0.0184004
Rpl34-ps1	0.0312437	0.874822	1.78089	0.0312437	2.08565	1.67641	0.018505
Atf2	0.0624873	1.12477	1.99959	0.0624873	2.08454	1.67615	0.0185556
Atp1a1	0.0624873	1.2185	2.24954	0.0624873	2.08426	1.67615	0.0185682
Prpf31	0.0624873	1.28099	2.31203	0.0624873	2.07921	1.67274	0.018799
Cspp1	0.0312437	0.968553	1.93711	0.0312437	2.07429	1.66882	0.0190264
Cpne3	0.0624873	1.34348	2.37452	0.0624873	2.07348	1.66852	0.0190639
Ap3b1	0.093731	1.24975	2.28079	0.093731	2.07171	1.66852	0.0191464
Ntan1	0.0624873	1.24975	2.34327	0.0624873	2.07148	1.66852	0.0191568
Mrps23	0.0312437	1.15602	2.18706	0.0312437	2.06795	1.66834	0.0193224
Fbxo36	3.31183	5.18645	6.49868	3.31183	2.06751	1.66812	0.0193432
Ppih	0.0624873	1.43721	3.24934	0.0624873	2.06725	1.66803	0.0193552
Nfx1	0.218706	1.7184	2.78068	0.218706	2.0664	1.66799	0.0193954
Ide	0.0624873	1.43721	2.49949	0.0624873	2.06483	1.66751	0.0194693
Lztfl1	0.0624873	1.31223	2.49949	0.0624873	2.0618	1.66517	0.0196133
Hdgfrp2	0.0624873	1.24975	2.34327	0.0624873	2.06052	1.66402	0.0196744
Ruvbl1	0.0312437	1.24975	2.2183	0.0312437	2.05926	1.66281	0.0197345
Api5	0.0312437	1.06228	2.18706	0.0312437	2.05872	1.66226	0.0197605
Pibf1	0.874822	2.37452	3.53053	0.874822	2.05747	1.66123	0.0198204
Ap1m1	0.0312437	1.2185	2.18706	0.0312437	2.0567	1.6605	0.0198577
Nmt2	0.0624873	1.09353	2.24954	0.0624873	2.05637	1.66037	0.0198735
Mcm7	0.0312437	1.2185	2.49949	0.0312437	2.05135	1.65604	0.0201162
Slc25a11	0.0312437	1.34348	2.437	0.0312437	2.04997	1.6548	0.0201835
Unc13b	0.249949	1.65591	2.81193	0.249949	2.04635	1.65246	0.0203608
Nedd1	0.218706	1.65591	2.84317	0.218706	2.04627	1.65244	0.0203649
Taf6	0.093731	1.37472	2.31203	0.093731	2.04539	1.65159	0.0204081
Slc25a39	0.0312437	1.2185	2.56198	0.0312437	2.0421	1.6486	0.0205708
Mrpl24	0.0312437	1.31223	2.53074	0.0312437	2.04104	1.64762	0.0206234
4921524J17Rik	0.0624873	1.4997	2.46825	0.0624873	2.03974	1.64677	0.0206879
Bcl11b	0.0312437	1.31223	2.24954	0.0312437	2.03874	1.64613	0.0207381
Taf11	0.0312437	1.37472	2.46825	0.0312437	2.038	1.64582	0.0207752
Prr13	0.0312437	1.18726	2.24954	0.0312437	2.03347	1.64169	0.0210024
Cdk7	0.0312437	1.18726	2.40576	0.0312437	2.03199	1.64042	0.0210771
Gfer	0.906066	2.68695	3.87421	0.906066	2.03107	1.63982	0.0211241
Srrt	0.0312437	1.18726	2.18706	0.0312437	2.0298	1.63888	0.0211882
Carhsp1	0.0312437	1.12477	2.03084	0.0312437	2.02804	1.63764	0.0212783
Gba	0.281193	1.81213	2.9369	0.281193	2.02753	1.63743	0.021304
Sh3rf1	0.0312437	1.43721	2.56198	0.0312437	2.02741	1.63742	0.0213102
1500009L16Rik	0.281193	1.78089	2.81193	0.281193	2.02273	1.63518	0.0215506
Hspa8	0	0.718604	0.781091	0	2.01533	1.62995	0.0219348
Chodl	2.84317	4.59282	5.78008	2.84317	2.0124	1.6287	0.0220887
Gtf2f2	0	1.06228	1.99959	0	2.00767	1.62723	0.0223391
Nagk	0.0312437	1.15602	2.2183	0.0312437	2.00696	1.62701	0.0223767
Tmem39a	0.0312437	1.46845	2.49949	0.0312437	2.00306	1.62475	0.0225855
Rps10	0	0.999797	1.90586	0	2.00247	1.62445	0.022617
Sox11	0	0.93731	1.4997	0	2.00231	1.62442	0.0226258
Aes	0	1.03104	1.99959	0	2.00147	1.62378	0.022671
Mrpl49	0	1.53094	2.74944	0	1.99586	1.6191	0.0229746
Tead1	0	1.18726	2.24954	0	1.9951	1.61855	0.023016
Tle1	0	1.09353	2.34327	0	1.98479	1.60949	0.0235839
Golga2	0	1.12477	2.18706	0	1.98051	1.60637	0.0238231
Gatad2a	0	1.24975	2.49949	0	1.98027	1.60637	0.0238363
Gipc1	0	1.2185	2.24954	0	1.98026	1.60637	0.0238374
Csnk1g2	0	1.53094	2.49949	0	1.97829	1.6054	0.023948
Sox9	0	1.12477	2.46825	0	1.97797	1.60519	0.0239658
Ctgf	0.0624873	1.65591	2.74944	0.0624873	1.97709	1.60466	0.0240154
Armc10	0	1.31223	2.40576	0	1.97694	1.60461	0.024024
Zcrb1	0	0.999797	1.93711	0	1.97691	1.60461	0.024026
Pip4k2b	0	1.31223	2.34327	0	1.97566	1.60341	0.0240967
Cux1	0	1.28099	2.40576	0	1.97296	1.6006	0.02425
Setd8	0	1.09353	2.06208	0	1.97149	1.59987	0.0243342
Iah1	0	1.12477	2.40576	0	1.96915	1.59822	0.0244677
Cdv3	0	1.2185	2.2183	0	1.96802	1.59723	0.0245327
Znhit1	0	1.37472	2.37452	0	1.96695	1.59631	0.0245947
Sub1	0	0.93731	1.68716	0	1.96658	1.59601	0.0246161
Fam103a1	0	1.18726	2.18706	0	1.96312	1.59292	0.0248163
Rnd3	0	1.09353	2.12457	0	1.96303	1.5929	0.0248216
Mrps12	0	1.12477	2.09332	0	1.96229	1.59221	0.0248644
Pam16	0	1.06228	2.18706	0	1.96167	1.59174	0.0249002
Stmn2	0	1.18726	2.18706	0	1.9614	1.5915	0.0249161
Mta1	0	0.968553	1.93711	0	1.96066	1.5908	0.0249594
Git2	0	1.62467	2.9369	0	1.96042	1.59069	0.0249733
Arl14ep	-0.0312437	1.34348	2.31203	0	1.95987	1.59046	0.0250055
Golph3	-0.0312437	1.09353	2.12457	0	1.95973	1.59038	0.0250136
Cnih2	-0.0312437	1.24975	2.18706	0	1.95932	1.59006	0.0250375
Slbp	-0.0312437	1.40596	2.49949	0	1.95798	1.58875	0.025116
Nmral1	-0.0312437	1.28099	2.24954	0	1.95744	1.5882	0.0251481
Sppl2b	-0.0312437	1.62467	2.84317	0	1.95444	1.58489	0.0253245
Anapc7	-0.0312437	1.59343	2.78068	0	1.95308	1.58355	0.0254052
Arl3	-0.0312437	0.93731	1.87462	0	1.95293	1.58348	0.0254141
Nfkbia	-0.0312437	1.28099	2.56198	0	1.95167	1.58228	0.0254885
Srf	-0.0312437	1.40596	2.56198	0	1.94958	1.58041	0.0256133
Aldh9a1	-0.0312437	1.31223	2.40576	0	1.944	1.57537	0.0259476
Ppp2r2d	-0.0312437	1.31223	2.31203	0	1.94351	1.57489	0.0259772
Gm7367	-0.0312437	1.28099	2.24954	0	1.94047	1.57232	0.0261616
Cdk8	-0.0312437	1.18726	2.15581	0	1.93686	1.56944	0.0263812
Pin1	-0.0312437	1.15602	2.09332	0	1.93662	1.56938	0.0263957
Ranbp2	-0.0312437	1.18726	2.2183	0	1.93467	1.56829	0.0265153
Tdrd3	-0.0312437	1.18726	2.2183	0	1.93453	1.56829	0.0265239
Bmpr1a	-0.0312437	1.12477	2.09332	0	1.93165	1.56807	0.0267013
Fbxo45	-0.0312437	1.2185	2.56198	0	1.93081	1.56783	0.0267535
Vps72	-0.0312437	1.18726	2.12457	0	1.92982	1.56739	0.0268148
Elmo2	-0.0624873	1.43721	2.84317	0	1.92447	1.56261	0.0271478
Nbas	-4.6553	1.87462	3.06188	0	1.92394	1.56218	0.027181
Plxnb2	-0.0312437	1.12477	2.18706	0	1.92074	1.55935	0.027382
Xpo7	-0.0312437	1.06228	2.2183	0	1.92052	1.55926	0.0273959
Terf2ip	-0.093731	1.31223	2.24954	0	1.92015	1.5589	0.0274197
Mzt1	-0.0312437	1.06228	2.12457	0	1.91799	1.55714	0.0275562
Nudt4	-0.0312437	1.15602	2.18706	0	1.91642	1.55587	0.0276556
2810454H06Rik	-3.06188	4.15541	5.21769	0	1.91609	1.55587	0.027677
Ankrd26	-0.0624873	1.28099	2.31203	0	1.91549	1.55551	0.027715
Tbcel	-0.0312437	1.15602	2.40576	0	1.91435	1.55466	0.0277878
Eif2s1	-0.0312437	0.874822	1.84338	0	1.91318	1.55363	0.0278623
Rpl7l1	-0.0312437	0.93731	1.84338	0	1.91173	1.55259	0.0279554
Zfp191	-0.0312437	1.09353	2.09332	0	1.90955	1.55038	0.0280956
Itch	-0.0624873	1.12477	2.12457	0	1.90865	1.54974	0.0281535
Rhot1	-0.0624873	1.15602	2.31203	0	1.90341	1.54503	0.0284935
Wdr70	-5.31142	1.59343	2.68695	0	1.90117	1.54275	0.02864
Trp53bp1	-0.0624873	1.18726	2.09332	0	1.89934	1.54095	0.02876
Gpc2	-0.0624873	1.28099	2.37452	0	1.89892	1.5407	0.0287877
Prdx4	-0.0624873	1.06228	2.03084	0	1.8956	1.53781	0.0290068
Kbtbd2	-0.0624873	1.09353	2.24954	0	1.89458	1.53672	0.0290738
Daam1	-0.0624873	1.12477	2.06208	0	1.89447	1.53666	0.0290816
Git1	-0.093731	1.2185	2.31203	0	1.89176	1.53409	0.0292613
Cyb5b	-0.0624873	0.93731	1.87462	0	1.88524	1.52868	0.0296984
Srsf4	-0.0624873	1.03104	2.2183	0	1.88314	1.52657	0.0298405
Hap1	-0.0624873	1.09353	2.56198	0	1.88063	1.52469	0.030011
H3f3a	-0.0312437	0.68736	1.46845	0	1.87926	1.52358	0.0301044
Idnk	-0.187462	1.31223	2.53074	0	1.8781	1.52249	0.0301834
Nkap	-0.0624873	1.03104	1.96835	0	1.87695	1.52177	0.0302626
Mir682	-0.0624873	0.93731	1.87462	0	1.87616	1.5211	0.0303167
Zfp362	-0.0624873	1.24975	2.37452	0	1.87441	1.51939	0.0304369
Klhl13	-0.0624873	1.09353	2.15581	0	1.87382	1.51879	0.0304775
Fam188a	-0.0624873	1.28099	2.437	0	1.87314	1.51817	0.0305248
Srsf9	-0.0624873	1.15602	2.12457	0	1.87269	1.51804	0.0305558
2810004N23Rik	-0.0624873	1.31223	2.34327	0	1.87135	1.51664	0.0306485
Spag7	-0.0624873	0.999797	2.12457	0	1.86322	1.50869	0.0312155
Plxdc2	-0.093731	1.03104	1.99959	0	1.86189	1.50815	0.0313092
Gmeb1	-0.093731	1.18726	2.18706	0	1.86182	1.50815	0.0313143
Cbx1	-0.093731	1.28099	2.24954	0	1.85705	1.50436	0.0316519
Uba6	-5.59261	1.7184	2.87442	0	1.85317	1.50042	0.031929
Psen1	-0.437411	1.53094	2.9369	0	1.85301	1.50034	0.0319407
Shprh	-0.156218	1.2185	2.37452	0	1.85265	1.50013	0.0319662
Crnkl1	-0.093731	1.34348	2.56198	0	1.85265	1.50013	0.0319662
Lrch2	-0.656117	1.31223	2.31203	0	1.84368	1.49156	0.0326152
Rpl7	-0.0624873	0.718604	1.46845	0	1.83662	1.48528	0.0331333
Dynlt1c_loc1	-0.093731	0.906066	1.78089	0	1.8355	1.48454	0.0332157
Ccdc104	-0.093731	1.15602	2.2183	0	1.8339	1.48309	0.0333341
Wls	-0.093731	0.93731	1.96835	0	1.8291	1.47973	0.0336923
Kdm4c	-5.06147	2.2183	3.49929	0	1.82892	1.4796	0.0337055
Esyt2	-0.281193	1.56218	2.7182	0	1.82782	1.47849	0.0337885
Cic	-0.124975	1.09353	2.03084	0	1.82595	1.47695	0.033929
Smarca5	-0.093731	0.93731	2.09332	0	1.82568	1.47671	0.0339491
Wdr35	-5.59261	1.68716	2.78068	0	1.82432	1.47584	0.0340521
Zdbf2	-5.71759	1.53094	2.65571	0	1.82283	1.47434	0.0341644
Ccp110	-0.562386	1.31223	2.24954	0	1.82197	1.47376	0.0342294
Gys1	-0.218706	1.28099	2.46825	0	1.82001	1.4722	0.0343786
Ict1	-0.093731	0.968553	1.96835	0	1.81995	1.4722	0.0343836
Grpel2	-0.124975	1.15602	2.24954	0	1.8155	1.46823	0.0347232
Cops8	-0.093731	0.999797	1.99959	0	1.81492	1.4678	0.0347683
Utp3	-0.187462	1.18726	2.24954	0	1.81269	1.46631	0.03494
Mrpl35	-0.124975	1.09353	2.06208	0	1.80928	1.4626	0.0352041
Acadvl	-0.093731	0.999797	2.2183	0	1.80876	1.46223	0.0352443
Serp1	-0.093731	0.874822	1.74964	0	1.8085	1.46202	0.0352641
Fbxo28	-0.156218	1.12477	2.31203	0	1.8082	1.4618	0.035288
Tsr3	-0.593629	1.31223	2.31203	0	1.80225	1.45603	0.0357532
Ak3	-0.124975	1.12477	2.37452	0	1.80208	1.45591	0.0357667
Cdk12	-0.156218	1.31223	2.31203	0	1.8018	1.45575	0.0357886
Fam98b	-0.124975	1.09353	2.03084	0	1.80119	1.45525	0.0358364
Fbxo30	-4.53033	2.7182	3.99919	0	1.8009	1.45502	0.0358591
Erbb2ip	-0.124975	1.18726	2.18706	0	1.80012	1.45435	0.0359207
Ids	-0.124975	1.18726	2.15581	0	1.79896	1.45309	0.0360121
Sec23b	-0.124975	1.03104	2.06208	0	1.79681	1.45123	0.0361827
Nolc1	-0.093731	0.968553	1.87462	0	1.79563	1.45014	0.0362768
Prpf38a	-0.124975	1.18726	2.28079	0	1.79281	1.44715	0.0365017
Leprotl1	-0.124975	0.999797	1.93711	0	1.79203	1.44647	0.0365644
Aftph	-0.093731	0.906066	1.90586	0	1.79061	1.4453	0.0366782
Elavl2	-0.156218	1.31223	2.40576	0	1.7902	1.44507	0.0367107
Phf12	-0.156218	1.18726	2.15581	0	1.78699	1.44229	0.0369692
Atp1b1	-0.124975	1.03104	2.06208	0	1.78479	1.44044	0.037148
Kpna2	-0.124975	1.2185	2.34327	0	1.78445	1.44021	0.037175
Rps14	-0.093731	0.718604	1.53094	0	1.7833	1.43947	0.0372684
Ube2b	-0.156218	1.12477	2.09332	0	1.77935	1.4361	0.0375914
Lrrcc1	-0.124975	0.999797	1.99959	0	1.77199	1.43001	0.0381981
Ddr1	-0.124975	1.09353	2.18706	0	1.76608	1.42434	0.0386913
Rbbp7	-0.124975	0.874822	1.78089	0	1.76504	1.42345	0.0387786
Golim4	-0.156218	1.24975	2.437	0	1.76309	1.42158	0.0389427
Atl1	-0.124975	0.93731	1.87462	0	1.76299	1.42155	0.0389508
Strbp	-0.124975	0.906066	1.90586	0	1.76292	1.42154	0.0389573
Fam96b	-0.124975	1.09353	2.15581	0	1.76259	1.42124	0.0389847
Rnf168	-0.249949	1.24975	2.34327	0	1.76193	1.42079	0.0390405
Ube2g1	-0.124975	0.93731	1.93711	0	1.75989	1.4189	0.0392133
Zfp503	-0.156218	1.06228	2.06208	0	1.75837	1.41753	0.0393424
Ube2j1	-5.71759	1.24975	2.40576	0	1.75729	1.41659	0.0394339
Kctd5	-0.156218	1.06228	2.2183	0	1.75546	1.41486	0.0395903
Eml5	-0.749848	1.18726	2.12457	0	1.75341	1.41265	0.0397657
Pias1	-0.187462	1.28099	2.34327	0	1.75273	1.41209	0.0398238
Naa35	-0.124975	0.93731	1.90586	0	1.75272	1.41209	0.0398247
Myt1l	-0.124975	0.999797	1.99959	0	1.75236	1.41175	0.0398558
Mmadhc	-0.156218	1.40596	2.46825	0	1.75209	1.41151	0.0398789
Nedd4l	-0.374924	1.09353	2.2183	0	1.75194	1.41142	0.0398917
Rybp	-0.156218	0.999797	2.03084	0	1.75014	1.40964	0.0400471
Glt8d1	-0.156218	0.968553	2.06208	0	1.74879	1.40832	0.0401636
Fam192a	-0.187462	1.24975	2.2183	0	1.74613	1.4064	0.0403943
Sssca1	-0.156218	1.09353	2.24954	0	1.7433	1.40398	0.040641
Golm1	-0.812335	1.18726	2.2183	0	1.74296	1.40367	0.0406701
Chordc1	-0.124975	0.968553	2.18706	0	1.74161	1.40267	0.040788
Mdm2	-0.156218	1.15602	2.15581	0	1.74065	1.402	0.0408728
Exosc7	-0.156218	1.18726	2.12457	0	1.73541	1.39904	0.0413343
Tmem132a	-0.156218	1.28099	2.31203	0	1.73523	1.39899	0.0413503
Plxnb1	-0.124975	0.843579	1.78089	0	1.73183	1.39593	0.0416519
Pcnt	-5.6551	1.68716	2.84317	0	1.73102	1.39529	0.0417241
Fau	-0.093731	0.624873	1.24975	0	1.73089	1.39529	0.0417357
Rnh1	-0.124975	0.906066	2.15581	0	1.72789	1.3927	0.0420043
Rbm47	-0.281193	7.96713	8.96693	0	1.72295	1.38751	0.0424489
Dhx9	-0.124975	0.843579	1.78089	0	1.72067	1.38518	0.0426557
Swt1	-0.34368	1.40596	2.56198	0	1.72008	1.38458	0.0427091
Acot13	-0.156218	1.03104	2.24954	0	1.71925	1.38385	0.0427847
Rtca	-0.812335	1.06228	2.03084	0	1.71702	1.38174	0.0429876
Zmym4	-0.156218	0.999797	1.99959	0	1.715	1.38018	0.0431727
Slc37a3	-0.281193	1.18726	2.2183	0	1.71305	1.3787	0.0433517
Rfc2	-0.187462	1.2185	2.437	0	1.71293	1.37869	0.0433624
Mtmr4	-0.406167	1.06228	2.09332	0	1.71149	1.37751	0.0434952
Chd2	-0.156218	0.874822	1.84338	0	1.71096	1.37729	0.0435439
Lipa	-6.12376	1.24975	2.24954	0	1.71073	1.37709	0.0435659
Nedd8	-0.124975	0.812335	1.74964	0	1.7086	1.37525	0.0437625
Nipsnap1	-0.156218	0.874822	1.81213	0	1.70447	1.37186	0.0441469
Nol7	-0.187462	0.968553	2.03084	0	1.7036	1.37109	0.0442278
Pcdh19	-0.312437	0.999797	1.96835	0	1.70311	1.37071	0.0442739
Gorasp2	-0.187462	1.2185	2.46825	0	1.70177	1.36988	0.0443997
Cnot7	-0.187462	1.24975	2.34327	0	1.70088	1.36934	0.0444825
St13	-0.187462	1.15602	2.12457	0	1.70066	1.36915	0.0445039
Ppil1	-0.218706	1.34348	2.37452	0	1.69928	1.36802	0.0446334
Vhl	-0.156218	0.968553	2.09332	0	1.69664	1.36536	0.0448827
Casd1	-0.281193	1.12477	2.31203	0	1.69417	1.36308	0.0451169
Zic3	-5.90505	1.7184	2.90566	0	1.68751	1.3565	0.0457531
Srp14	-0.156218	0.874822	1.74964	0	1.68538	1.35443	0.0459578
Cpne1	-0.156218	0.843579	1.87462	0	1.68309	1.35212	0.0461791
Taf9	-0.187462	0.93731	1.84338	0	1.67732	1.34773	0.0467402
Naa10	-0.218706	1.09353	2.06208	0	1.67515	1.34561	0.0469529
Ppp2r3d	-0.281193	1.09353	2.46825	0	1.6737	1.34425	0.0470949
Ube2e3	-0.156218	0.906066	1.99959	0	1.67352	1.34411	0.0471128
Braf	-0.187462	0.999797	1.96835	0	1.67079	1.34135	0.0473814
Glcci1	-0.218706	1.03104	1.93711	0	1.66368	1.33498	0.0480881
Mcmbp	-0.218706	0.968553	2.15581	0	1.66358	1.33494	0.0480984
0610010F05Rik	-0.218706	0.906066	2.15581	0	1.66164	1.333	0.0482927
Pak1ip1	-0.187462	0.999797	2.12457	0	1.65884	1.33039	0.0485736
Ppa1	-0.156218	0.843579	1.78089	0	1.65724	1.32907	0.0487355
Polr2e	-0.187462	0.843579	1.74964	0	1.65698	1.32885	0.048762
Erf	-0.218706	0.968553	2.18706	0	1.65633	1.32825	0.0488274
Dip2b	-0.187462	0.968553	1.96835	0	1.65612	1.32816	0.0488489
Isca1	-0.187462	0.999797	1.99959	0	1.65345	1.32541	0.0491195
Senp5	-0.218706	1.06228	2.2183	0	1.6533	1.32541	0.0491354
Auts2	-0.218706	1.28099	2.34327	0	1.65326	1.32541	0.0491388
D7Ertd715e	-0.218706	0.999797	1.96835	0	1.65036	1.32273	0.0494351
Tyms	-6.24873	2.437	3.46805	0	1.64962	1.32211	0.0495107
Gtf2e2	-0.406167	1.15602	2.34327	0	1.64935	1.32191	0.0495378
Efr3a	-0.249949	1.06228	2.15581	0	1.64778	1.32083	0.0496988
Laptm4b	-0.187462	0.968553	1.99959	0	1.64705	1.32038	0.0497734
Uqcrh	-0.156218	0.718604	1.59343	0	1.64664	1.31998	0.0498159
Eml4	-0.218706	0.93731	1.90586	0	1.64656	1.31996	0.0498248
Ndufa13	-0.156218	0.68736	1.46845	0	1.64637	1.31989	0.0498437
Egln2	-0.218706	0.874822	1.93711	0	1.64452	1.31799	0.0500345
Bms1	-5.90505	1.03104	2.06208	0	1.63775	1.31109	0.0507367
Appbp2	-0.156218	0.749848	1.62467	0	1.63719	1.31051	0.0507958
Pacs2	-0.281193	0.999797	2.06208	0	1.63424	1.30802	0.0511042
Gtf2a2	-0.187462	0.781091	1.68716	0	1.63423	1.30802	0.0511051
Mcts1	-0.218706	0.968553	2.03084	0	1.63321	1.30691	0.0512128
Lin7c	-0.249949	0.999797	1.93711	0	1.63105	1.30496	0.05144
Prpf40b	-0.218706	0.874822	1.87462	0	1.62886	1.30296	0.0516718
Kctd10	-2.81193	1.06228	2.18706	0	1.62793	1.30229	0.0517701
Hnrnph3	-0.187462	0.812335	1.78089	0	1.62782	1.30229	0.0517816
Igsf3	-0.218706	0.968553	1.96835	0	1.62534	1.30005	0.052045
Parp1	-0.156218	0.749848	1.68716	0	1.62513	1.29989	0.0520673
Nmt1	-0.187462	0.843579	1.78089	0	1.62496	1.29976	0.0520857
Ndufc1	-0.218706	0.874822	1.81213	0	1.62466	1.29949	0.0521177
Dctn1	-0.218706	0.93731	1.87462	0	1.62408	1.2989	0.0521798
Dcc	-0.249949	1.03104	2.06208	0	1.62385	1.29871	0.052204
Skil	-0.249949	1.03104	2.09332	0	1.62229	1.29706	0.0523708
Hdac2	-0.187462	0.781091	1.68716	0	1.61531	1.29007	0.053122
Ppp1r2	-0.218706	0.874822	1.99959	0	1.61098	1.2858	0.0535919
Ireb2	-0.218706	0.93731	1.84338	0	1.61088	1.2858	0.0536028
Cpsf3	-0.218706	0.906066	1.84338	0	1.61074	1.28571	0.0536181
Rps15	-0.156218	0.718604	1.59343	0	1.61043	1.28543	0.0536522
Cox16	-0.187462	0.874822	1.90586	0	1.60378	1.27835	0.0543816
Usp1	-6.24873	1.09353	2.06208	0	1.60308	1.27785	0.054459
Uba3	-0.249949	1.09353	2.15581	0	1.60224	1.27734	0.0545517
Inpp5f	-0.249949	1.12477	2.09332	0	1.6006	1.27568	0.0547332
Flrt1	-0.312437	1.03104	2.03084	0	1.59851	1.27357	0.0549644
Ppp4c	-0.218706	0.906066	1.90586	0	1.59699	1.27205	0.0551336
Mettl10	-0.281193	0.968553	1.99959	0	1.59324	1.26817	0.0555533
Gja1	-0.249949	0.874822	1.90586	0	1.5883	1.26354	0.0561092
Stip1	-0.218706	0.781091	1.74964	0	1.58829	1.26354	0.05611
Phf5a	-0.249949	0.968553	2.2183	0	1.58815	1.26354	0.0561268
Mrpl32	-0.249949	0.93731	1.99959	0	1.58812	1.26354	0.0561294
Fip1l1	-0.374924	1.15602	2.37452	0	1.58811	1.26354	0.0561309
Cited2	-0.187462	0.781091	1.81213	0	1.58717	1.26284	0.0562369
Lpgat1	-0.593629	1.12477	2.12457	0	1.58658	1.26223	0.0563042
Slmo2	-0.281193	1.03104	2.28079	0	1.58405	1.26	0.0565914
Mcm6	-0.218706	0.781091	2.49949	0	1.58307	1.25918	0.0567029
Ahsa1	-0.218706	0.812335	1.78089	0	1.58298	1.25915	0.0567134
Phip	-0.249949	0.999797	1.93711	0	1.58165	1.25815	0.0568651
Dpf2	-0.312437	1.12477	2.24954	0	1.57788	1.25418	0.0572966
Cul7	-0.218706	0.843579	1.84338	0	1.57465	1.25098	0.0576681
Nae1	-0.249949	0.874822	1.84338	0	1.57303	1.24956	0.0578561
Adrm1	-0.249949	0.906066	1.90586	0	1.56958	1.24612	0.0582562
Actr3	-0.249949	0.906066	1.96835	0	1.56885	1.24534	0.0583419
Rnf11	-0.249949	1.12477	2.34327	0	1.56787	1.2446	0.0584559
Kmt2d	-0.249949	0.906066	1.87462	0	1.5678	1.24459	0.058464
Repin1	-5.12396	2.49949	3.71799	0	1.56739	1.2443	0.0585116
Pebp1	-0.187462	0.68736	1.59343	0	1.56719	1.2442	0.0585347
Exosc1	-0.34368	0.906066	1.93711	0	1.56579	1.243	0.0586989
Zbtb44	-6.3737	0.999797	2.06208	0	1.56484	1.24202	0.0588102
Mapk10	-0.281193	0.999797	1.93711	0	1.5646	1.24185	0.0588379
Ncstn	-0.249949	0.843579	1.90586	0	1.55997	1.23707	0.059384
Nutf2-ps1	-0.218706	0.718604	1.59343	0	1.55927	1.23643	0.0594657
Arfgap2	-0.281193	0.968553	2.03084	0	1.55607	1.23341	0.0598455
B4galt6	-6.99858	1.40596	2.37452	0	1.55559	1.23301	0.0599026
Setd1b	-0.249949	0.906066	1.99959	0	1.55407	1.23154	0.0600844
Pccb	-6.46744	1.15602	2.12457	0	1.55112	1.22856	0.0604361
Fmr1	-0.249949	0.843579	1.90586	0	1.55036	1.22788	0.0605275
Mllt3	-0.281193	0.968553	2.24954	0	1.54915	1.22663	0.0606733
Smc5	-0.249949	0.93731	1.93711	0	1.54634	1.22392	0.0610111
Mkrn1	-0.281193	0.968553	1.99959	0	1.54603	1.22364	0.061049
Ndufb3	-0.218706	0.749848	1.65591	0	1.54553	1.22314	0.0611093
Eif1ad	-6.18624	1.06228	2.28079	0	1.54542	1.22308	0.0611228
Immp1l	-0.281193	1.03104	1.99959	0	1.54293	1.22066	0.0614245
Brix1	-0.249949	0.906066	1.93711	0	1.54116	1.21893	0.061639
Prelid1	-0.249949	0.781091	1.93711	0	1.54013	1.21789	0.0617645
Supt4a	-0.249949	0.843579	1.7184	0	1.53841	1.21617	0.0619744
Casp7	-4.4366	4.09292	5.40515	0	1.53838	1.21617	0.0619782
Dnm2	-0.406167	0.906066	1.90586	0	1.53658	1.21448	0.0621978
Igf1r	-0.218706	0.718604	1.87462	0	1.53515	1.21305	0.0623735
Gtl3	-0.249949	0.874822	1.87462	0	1.53327	1.21102	0.0626052
Tug1	-0.249949	0.843579	1.96835	0	1.53225	1.21008	0.0627305
Ncoa2	-0.374924	1.06228	2.18706	0	1.53072	1.20853	0.0629194
Rangap1	-0.281193	0.93731	1.93711	0	1.52906	1.20687	0.0631253
Ing1	-0.281193	0.968553	1.87462	0	1.52884	1.20675	0.0631517
Gpr98	-4.18665	4.15541	5.34266	0	1.52825	1.20622	0.0632247
Ccndbp1	-0.281193	0.843579	1.96835	0	1.52608	1.20394	0.0634945
Satb1	-0.249949	0.843579	1.74964	0	1.52506	1.20298	0.0636222
Slk	-0.312437	0.968553	1.99959	0	1.52362	1.20154	0.0638023
Ngdn	-0.281193	0.906066	1.96835	0	1.52269	1.20077	0.0639185
Tpr	-0.218706	0.68736	1.56218	0	1.52268	1.20077	0.0639191
Mrps11	-0.249949	0.812335	1.81213	0	1.52258	1.20073	0.0639321
Rpl17	-0.249949	0.749848	1.59343	0	1.52173	1.20013	0.0640387
Rnps1	-0.281193	0.874822	1.84338	0	1.52039	1.19874	0.0642064
Mrpl43	-0.312437	0.968553	2.06208	0	1.51766	1.19631	0.06455
Rprd2	-0.312437	0.968553	1.99959	0	1.51763	1.19631	0.0645543
Ogn	-6.03002	2.46825	3.46805	0	1.51725	1.19603	0.0646017
Rnf38	-0.281193	1.03104	2.12457	0	1.51706	1.19588	0.064626
Smarcc2	-0.218706	0.718604	1.68716	0	1.5162	1.19525	0.0647339
Fndc3a	-0.312437	0.93731	1.96835	0	1.51611	1.19525	0.064746
Zmpste24	-0.281193	0.968553	2.12457	0	1.51587	1.19513	0.064776
Nfrkb	-0.281193	0.968553	2.09332	0	1.515	1.19427	0.0648863
Kdm5b	-0.218706	0.68736	1.68716	0	1.51454	1.19382	0.064944
Abhd4	-0.281193	0.843579	1.90586	0	1.51328	1.19259	0.0651045
Ubxn7	-6.3737	1.06228	2.12457	0	1.51284	1.19224	0.0651604
Fam220a	-6.34246	1.06228	2.15581	0	1.51163	1.19115	0.0653136
Aifm1	-0.437411	0.93731	1.90586	0	1.50758	1.18684	0.0658304
Safb2	-0.406167	1.06228	1.99959	0	1.50555	1.18479	0.0660912
2700094K13Rik	-0.312437	1.06228	2.06208	0	1.50229	1.18138	0.066511
Ryk	-0.281193	0.874822	1.87462	0	1.50226	1.18138	0.066515
Imp3	-0.281193	0.812335	1.90586	0	1.50067	1.17983	0.066721
H3f3b	-0.156218	0.593629	0.656117	0	1.50004	1.17919	0.0668014
Prkrir	-0.281193	0.843579	1.84338	0	1.49744	1.17647	0.0671396
Rab5a	-0.249949	0.749848	1.65591	0	1.49694	1.17613	0.0672046
Iqgap1	-0.34368	0.968553	2.2183	0	1.49551	1.17471	0.0673907
Ptprf	-0.312437	0.93731	1.99959	0	1.49384	1.17308	0.0676081
Med1	-0.249949	0.781091	1.68716	0	1.49077	1.16991	0.0680105
Ewsr1	-0.218706	0.68736	1.53094	0	1.48947	1.16863	0.0681824
Chchd6	-6.46744	1.68716	2.84317	0	1.48913	1.1684	0.0682263
Ddx50	-0.312437	0.999797	2.06208	0	1.48801	1.1672	0.0683746
Tmem165	-0.34368	0.812335	2.12457	0	1.48643	1.16561	0.0685825
Flrt2	-0.312437	0.906066	2.03084	0	1.4815	1.16054	0.0692372
Dnpep	-0.374924	0.93731	1.90586	0	1.48064	1.15963	0.0693511
Dlx6os1	-5.74883	2.37452	3.4368	0	1.48027	1.15932	0.0694013
Tbp	-6.3737	1.99959	2.9369	0	1.47921	1.15842	0.0695423
Snrpa	-0.312437	1.03104	2.28079	0	1.47919	1.15842	0.0695443
Fkbp3	-0.249949	0.68736	1.56218	0	1.47879	1.15811	0.0695978
Asxl2	-0.312437	0.93731	1.99959	0	1.47799	1.15757	0.0697056
Timm8b	-0.249949	0.749848	1.84338	0	1.47639	1.15595	0.0699192
Phgdh	-0.312437	0.906066	2.37452	0	1.47585	1.1554	0.0699925
Ranbp1	-0.312437	0.93731	2.03084	0	1.47578	1.1554	0.0700013
Pcnxl3	-0.281193	0.749848	1.68716	0	1.47549	1.15514	0.0700401
Dph3	-0.281193	0.781091	1.78089	0	1.47518	1.15485	0.0700824
Dlg4	-0.249949	0.68736	1.56218	0	1.47278	1.15254	0.0704048
Yeats4	-0.312437	0.843579	2.09332	0	1.46899	1.14836	0.0709184
Ppil2	-0.312437	0.874822	1.90586	0	1.46686	1.14628	0.0712075
Mir684-1_loc9	-0.531142	0.874822	1.99959	0	1.46625	1.14566	0.0712894
Mnat1	-0.281193	0.843579	1.96835	0	1.46609	1.14555	0.0713117
Cir1	-0.34368	1.06228	2.24954	0	1.46585	1.14536	0.071345
Tnrc18	-0.249949	0.68736	1.62467	0	1.46579	1.14536	0.0713521
Hdgfrp3	-0.312437	0.812335	1.96835	0	1.46538	1.14498	0.0714092
Ctbp2	-0.374924	1.06228	2.09332	0	1.46409	1.1437	0.0715843
Arfgap1	-6.93609	1.28099	2.18706	0	1.4599	1.13914	0.0721586
Trrap	-0.312437	0.843579	1.90586	0	1.45471	1.13358	0.0728748
Atp6v1g1	-0.281193	0.781091	1.68716	0	1.45328	1.13206	0.0730733
Med31	-0.281193	0.874822	1.87462	0	1.45183	1.13061	0.0732746
Abracl	-0.406167	1.37472	2.37452	0	1.45086	1.12964	0.07341
Ccdc174	-0.374924	1.09353	2.09332	0	1.45024	1.129	0.0734963
Ube3c	-0.531142	1.12477	2.28079	0	1.44818	1.12708	0.0737828
Snrnp200	-0.34368	0.906066	2.03084	0	1.44243	1.12086	0.0745908
BC005624	-0.68736	0.93731	2.06208	0	1.4417	1.12017	0.0746937
Mex3a	-0.249949	0.656117	1.53094	0	1.44035	1.11876	0.0748835
Sh3pxd2b	-0.281193	0.718604	1.74964	0	1.43956	1.11799	0.0749961
Mea1	-0.406167	1.18726	2.28079	0	1.43821	1.11678	0.0751877
Zfp266	-0.34368	0.874822	1.84338	0	1.43818	1.11678	0.0751919
Rsf1	-0.249949	0.656117	1.62467	0	1.43398	1.11245	0.0757888
Commd1	-0.312437	0.749848	1.74964	0	1.4329	1.11134	0.0759434
Rrm2	-6.3737	2.03084	3.09312	0	1.43153	1.11007	0.0761387
Cep112	-4.21789	3.90546	5.03023	0	1.42957	1.10802	0.0764199
Yrdc	-6.21749	1.93711	3.12437	0	1.42836	1.10693	0.0765943
Ube2s	-0.406167	0.968553	1.93711	0	1.42697	1.10538	0.0767949
Atat1	-0.312437	0.812335	1.7184	0	1.42576	1.10437	0.0769695
Foxj3	-6.27997	1.93711	3.12437	0	1.42499	1.10363	0.0770803
Wars	-0.437411	0.843579	1.99959	0	1.4239	1.10245	0.0772376
Swi5	-0.312437	0.812335	1.90586	0	1.42372	1.10239	0.077264
Setd3	-0.593629	0.93731	2.09332	0	1.42089	1.09926	0.0776742
Prpf8	-0.312437	0.781091	1.93711	0	1.42012	1.09852	0.0777861
Polr2m	-0.312437	0.812335	1.81213	0	1.42002	1.09848	0.0778009
Fzd1	-5.81132	2.28079	3.40556	0	1.41963	1.0981	0.0778584
H2afy2	-0.312437	0.781091	2.12457	0	1.41845	1.09681	0.0780298
Sf3a1	-0.374924	0.874822	1.87462	0	1.41829	1.0967	0.0780537
Mcidas	-0.843579	7.3735	8.46703	0	1.41804	1.09649	0.0780895
Utp6	-6.40495	1.65591	2.62447	0	1.41195	1.09035	0.0789816
Metrn	-0.34368	0.812335	1.90586	0	1.41156	1.09005	0.0790399
Vma21	-0.34368	0.906066	1.96835	0	1.41101	1.08957	0.0791209
Ube2d3	-0.34368	0.812335	1.84338	0	1.40938	1.08791	0.0793614
Glod4	-0.34368	0.906066	1.96835	0	1.40917	1.08773	0.0793932
Smchd1	-0.312437	0.812335	1.74964	0	1.40847	1.08723	0.0794957
Gpalpp1	-6.06127	2.12457	3.24934	0	1.40839	1.08723	0.0795076
Cul1	-0.249949	0.624873	1.56218	0	1.40752	1.0863	0.0796364
Nit2	-0.312437	0.749848	1.81213	0	1.40642	1.08551	0.0798
Usp4	-0.34368	0.843579	1.78089	0	1.4063	1.08551	0.0798174
Miip	-6.6549	1.59343	2.78068	0	1.4055	1.08474	0.0799363
Myo1b	-0.34368	0.781091	1.87462	0	1.40514	1.08448	0.0799897
Iqsec1	-6.81112	1.31223	2.53074	0	1.40479	1.08414	0.0800423
Tmem147	-0.312437	0.718604	1.65591	0	1.40305	1.08228	0.0803008
Stim2	-0.499898	0.843579	1.84338	0	1.40232	1.08163	0.0804096
Olfm1	-0.374924	0.93731	2.03084	0	1.4	1.07928	0.0807567
Baz2a	-0.312437	0.749848	1.68716	0	1.39747	1.07688	0.0811364
Agps	-0.374924	0.906066	1.96835	0	1.39587	1.07512	0.0813762
Slc16a10	-0.499898	7.62345	8.96693	0	1.39568	1.07503	0.0814057
Srsf3	-0.249949	0.562386	1.40596	0	1.39273	1.07222	0.0818513
Usf2	-0.34368	0.749848	1.78089	0	1.39146	1.07103	0.0820422
Ppm1b	-0.312437	0.749848	1.78089	0	1.39142	1.07103	0.0820483
Snrpe	-0.249949	0.624873	1.53094	0	1.38941	1.069	0.082354
Pom121	-0.281193	0.656117	1.62467	0	1.38782	1.06722	0.0825957
Klhdc10	-0.312437	0.718604	1.87462	0	1.38706	1.06649	0.0827124
Ackr3	-0.34368	0.781091	1.74964	0	1.38694	1.06643	0.0827304
Fzd3	-0.374924	0.843579	1.96835	0	1.38683	1.06639	0.0827471
Ppp2r4	-6.59241	0.93731	1.96835	0	1.38588	1.06568	0.082892
Uba2	-0.374924	0.93731	1.96835	0	1.38313	1.06287	0.0833122
Timm8a1	-6.68614	1.34348	2.59322	0	1.38248	1.06219	0.0834123
Phc2	-0.281193	0.656117	1.53094	0	1.38191	1.06176	0.0834999
1110051M20Rik	-0.406167	0.874822	2.15581	0	1.38096	1.06081	0.0836463
D5Ertd579e	-0.406167	1.03104	2.15581	0	1.37911	1.05906	0.0839297
Rc3h2	-0.34368	0.749848	1.65591	0	1.37756	1.05765	0.0841698
Becn1	-0.749848	0.843579	1.90586	0	1.37681	1.05724	0.0842848
Atg12	-0.34368	0.812335	1.90586	0	1.3768	1.05724	0.0842869
Hsd17b10	-0.374924	0.874822	1.90586	0	1.37672	1.05723	0.0842995
Tpp2	-0.34368	0.749848	1.81213	0	1.37569	1.05618	0.0844596
Elmod2	-6.56117	1.65591	2.62447	0	1.37542	1.05595	0.0845009
5830418K08Rik	-0.374924	0.874822	2.06208	0	1.37525	1.05591	0.0845272
Tbc1d1	-6.90485	1.46845	2.49949	0	1.37508	1.0558	0.0845528
Col4a5	-0.531142	0.906066	1.96835	0	1.3749	1.05566	0.0845814
Rsrc1	-0.374924	0.843579	1.68716	0	1.37353	1.05447	0.0847934
Ski	-0.374924	0.843579	1.99959	0	1.37234	1.05323	0.0849795
Ccdc167	-6.3737	1.7184	2.9369	0	1.3719	1.05292	0.0850465
Arhgef12	-0.312437	0.68736	1.56218	0	1.37186	1.05292	0.0850537
Mfn2	-6.84236	1.28099	2.28079	0	1.37034	1.0513	0.0852908
Rundc3a	-0.531142	0.812335	1.87462	0	1.36868	1.04961	0.0855489
Rplp0	-0.312437	0.68736	1.59343	0	1.36857	1.04955	0.0855674
Exoc3	-0.468655	1.03104	1.93711	0	1.36827	1.04929	0.0856136
Smarca2	-0.312437	0.68736	1.68716	0	1.36712	1.04836	0.0857932
Tsg101	-0.34368	0.781091	1.74964	0	1.36706	1.04836	0.085803
Panx1	-0.406167	0.781091	1.81213	0	1.36698	1.04834	0.0858162
Ppie	-6.99858	1.40596	2.46825	0	1.36691	1.04834	0.0858275
Snrpc	-0.374924	0.843579	1.84338	0	1.36672	1.04824	0.0858561
Hnrnpul2	-0.374924	0.718604	1.59343	0	1.36649	1.04809	0.0858926
Tpi1	-0.34368	0.749848	1.68716	0	1.36637	1.04803	0.0859118
Lamb2	-6.34246	1.7184	2.81193	0	1.36615	1.04786	0.0859457
Draxin	-6.43619	1.62467	3.31183	0	1.3646	1.04628	0.0861898
Actn4	-0.406167	0.874822	1.96835	0	1.36174	1.04336	0.08664
Abhd17c	-0.749848	0.874822	1.96835	0	1.36149	1.04322	0.0866789
Psme1	-0.499898	0.93731	1.93711	0	1.36029	1.04195	0.0868694
2005-03-01	-0.34368	0.749848	1.65591	0	1.35934	1.04098	0.0870187
Ubl7	-6.68614	1.43721	2.49949	0	1.3593	1.04098	0.0870251
Zdhhc4	-6.40495	1.68716	2.81193	0	1.35903	1.04075	0.087068
Prc1	-6.40495	1.7184	2.84317	0	1.35773	1.03955	0.0872747
Xrn1	-6.43619	1.59343	2.65571	0	1.35724	1.03905	0.0873532
Zfp711	-6.52992	1.62467	2.81193	0	1.35669	1.03849	0.0874402
Efnb3	-0.374924	0.812335	1.78089	0	1.35404	1.03606	0.0878617
Mfap1b	-0.437411	0.93731	2.2183	0	1.35399	1.03606	0.0878696
1700094D03Rik	-3.96794	4.18665	5.56137	0	1.35353	1.03569	0.0879426
Prmt5	-0.34368	0.749848	1.78089	0	1.35314	1.03542	0.0880058
AI848285	-1.81213	7.46723	8.52952	0	1.3531	1.03542	0.0880124
Pgpep1	-0.437411	0.718604	1.78089	0	1.35248	1.03479	0.0881113
Pdrg1	-0.406167	0.843579	1.99959	0	1.35227	1.0347	0.0881441
Gnb5	-6.09251	1.87462	2.90566	0	1.35203	1.03458	0.0881826
Tmem183a	-0.34368	0.718604	1.65591	0	1.35156	1.0342	0.0882573
Foxp1	-0.437411	0.874822	1.96835	0	1.35147	1.0342	0.0882721
Dnmt3a	-0.34368	0.656117	1.59343	0	1.35144	1.0342	0.088278
Sf3a3	-0.34368	0.781091	1.81213	0	1.35106	1.03385	0.0883378
Zmynd8	-0.312437	0.656117	1.87462	0	1.35044	1.0332	0.0884382
Nup153	-6.93609	1.31223	2.34327	0	1.3503	1.03312	0.0884595
Chek1	-5.81132	2.37452	3.56178	0	1.34637	1.02902	0.0890908
Fmnl2	-0.374924	0.718604	1.7184	0	1.34498	1.02762	0.0893164
Ezh2	-0.531142	1.03104	2.06208	0	1.34407	1.02673	0.0894626
Naa50	-0.406167	0.781091	1.78089	0	1.34352	1.02624	0.0895526
Ufl1	-0.374924	0.749848	1.87462	0	1.33958	1.02196	0.0901914
Sp3	-0.406167	0.843579	1.96835	0	1.33878	1.02135	0.0903205
Usp47	-0.312437	0.68736	1.59343	0	1.33807	1.02068	0.0904361
Pin4	-0.406167	0.906066	2.12457	0	1.3368	1.01935	0.0906443
Clic4	-0.374924	0.749848	1.84338	0	1.33595	1.0186	0.0907829
Leo1	-0.374924	0.749848	1.84338	0	1.33531	1.01809	0.0908879
Nxn	-0.437411	0.968553	2.12457	0	1.33457	1.01731	0.0910091
Fuca2	-5.62386	2.49949	3.74924	0	1.33438	1.01717	0.0910403
Ep300	-0.374924	0.718604	1.68716	0	1.33377	1.01662	0.0911403
Cyb5r3	-6.96733	1.31223	2.437	0	1.3323	1.01522	0.0913814
Gkap1	-6.84236	1.43721	2.49949	0	1.32761	1.01063	0.0921537
Itpa	-0.406167	0.781091	1.78089	0	1.32678	1.00996	0.0922916
Irak1	-0.531142	0.812335	1.81213	0	1.32591	1.00921	0.0924341
Nup43	-5.24893	2.81193	3.84297	0	1.32118	1.00457	0.0932199
Tiprl	-0.468655	0.968553	2.24954	0	1.32098	1.00441	0.0932545
Psmb7	-0.312437	0.593629	1.46845	0	1.32085	1.00434	0.0932759
Rbx1	-0.312437	0.656117	1.62467	0	1.32077	1.00433	0.0932887
2610035F20Rik	-2.90566	5.28018	6.68614	0	1.31961	1.00321	0.0934826
Cops3	-0.499898	0.999797	1.99959	0	1.31876	1.00239	0.093624
Ptov1	-0.34368	0.656117	1.59343	0	1.31855	1.00221	0.0936602
Tars	-0.468655	0.812335	1.90586	0	1.31726	1.00104	0.093875
Tmem237	-0.437411	0.843579	1.93711	0	1.3169	1.00078	0.0939354
2610100L16Rik	-6.12376	1.99959	3.06188	0	1.31683	1.00077	0.0939485
Pard3	-0.374924	0.749848	1.84338	0	1.31663	1.00061	0.0939819
Drap1	-0.781091	1.37472	2.31203	0	1.31598	1.00002	0.0940899
Calm3	-0.437411	0.718604	1.65591	0	1.31466	0.998562	0.0943113
Ccdc23	-0.437411	0.812335	1.84338	0	1.31446	0.998562	0.0943455
6820408C15Rik	-0.499898	7.56096	8.77947	0	1.31446	0.998562	0.0943458
Tmem47	-6.99858	1.2185	2.31203	0	1.31446	0.998562	0.0943462
Rala	-0.406167	0.781091	1.65591	0	1.31351	0.997616	0.0945055
1110004E09Rik	-6.09251	2.15581	3.59302	0	1.3134	0.997571	0.0945237
Mospd1	-6.77987	1.37472	2.437	0	1.31194	0.996185	0.0947701
Supv3l1	-4.53033	3.71799	5.12396	0	1.31185	0.996165	0.0947847
Supt5	-0.468655	0.718604	1.7184	0	1.30998	0.994871	0.0951018
Champ1	-6.46744	1.78089	2.87442	0	1.30992	0.994871	0.0951117
Tmco1	-0.34368	0.656117	1.59343	0	1.30958	0.99456	0.0951684
Pnrc2	-0.374924	0.68736	1.62467	0	1.30936	0.994384	0.0952056
Fgfr1	-0.34368	0.656117	1.62467	0	1.30923	0.994314	0.0952274
9530068E07Rik	-0.34368	0.656117	1.59343	0	1.30906	0.994196	0.0952562
Mrpl50	-0.406167	0.843579	2.12457	0	1.30876	0.994005	0.0953073
Cnot4	-0.374924	0.718604	1.74964	0	1.30497	0.989991	0.095951
Ppm1g	-0.437411	0.781091	1.90586	0	1.30412	0.98949	0.0960956
Kif21a	-0.437411	0.906066	1.87462	0	1.30407	0.98949	0.0961045
Ythdf1	-0.406167	0.749848	1.99959	0	1.30303	0.988512	0.0962826
Mrps14	-0.374924	0.68736	1.81213	0	1.30284	0.988372	0.0963148
Cep164	-5.96754	2.24954	3.31183	0	1.30267	0.98825	0.0963444
Srpk1	-0.406167	0.749848	1.81213	0	1.30163	0.987206	0.0965206
Cbfa2t3	-6.77987	1.37472	2.87442	0	1.30135	0.987029	0.0965702
Akt3	-6.49868	1.65591	2.87442	0	1.29992	0.985602	0.0968146
Uggt1	-0.374924	0.656117	1.68716	0	1.2994	0.98508	0.096903
Cstf2t	-0.468655	0.812335	1.93711	0	1.29807	0.983922	0.0971324
Uqcrb	-0.374924	0.68736	1.65591	0	1.29574	0.982033	0.0975325
Acad8	-6.68614	1.59343	2.62447	0	1.29555	0.982033	0.0975651
Emp2	-3.99919	4.15541	5.62386	0	1.29543	0.981976	0.0975855
Ormdl2	-6.6549	1.4997	2.46825	0	1.29478	0.981458	0.0976976
Gpx1	-0.34368	0.624873	1.59343	0	1.29402	0.980798	0.0978296
Calcrl	-0.531142	1.06228	2.09332	0	1.29231	0.979055	0.0981246
Pfdn4	-0.374924	0.656117	1.53094	0	1.2914	0.978353	0.0982824
Tbc1d24	-0.437411	0.718604	1.7184	0	1.29122	0.978262	0.0983139
Rbm6	-0.374924	0.68736	1.62467	0	1.2904	0.977705	0.0984565
Mapk1ip1l	-0.406167	0.843579	1.90586	0	1.28976	0.977198	0.0985665
Arpc2	-0.34368	0.593629	1.53094	0	1.28976	0.977198	0.0985677
Ncaph2	-0.374924	0.718604	1.7184	0	1.28956	0.977047	0.0986023
Ube2l3	-0.374924	0.656117	1.65591	0	1.28868	0.9761	0.098755
Eif3g	-0.437411	0.874822	1.84338	0	1.28583	0.973098	0.0992504
Bola2	-0.34368	0.624873	1.56218	0	1.28488	0.972416	0.0994174
Arhgap42	-5.09272	3.06188	4.40535	0	1.28468	0.972316	0.0994519
Zfp329	-0.437411	0.781091	1.87462	0	1.28459	0.97229	0.0994679
Rps19-ps3	-7.02982	1.09353	1.99959	0	1.28426	0.971991	0.0995248
St8sia4	-5.84256	2.34327	3.71799	0	1.28201	0.969513	0.0999201
Zfp644	-0.499898	0.906066	1.87462	0	1.28143	0.969001	0.100021
Sypl	-0.499898	0.843579	1.87462	0	1.2807	0.968346	0.10015
Tnfaip1	-0.437411	0.812335	1.84338	0	1.28045	0.96818	0.100193
Arhgef11	-6.43619	1.68716	2.7182	0	1.28003	0.967903	0.100267
Mir684-1_loc5	-0.562386	0.749848	1.78089	0	1.27975	0.967686	0.100316
Tor1aip1	-0.468655	0.68736	1.81213	0	1.2792	0.967198	0.100414
Ocln	-0.593629	7.46723	8.74822	0	1.27885	0.966878	0.100474
Cenpt	-6.40495	1.68716	2.84317	0	1.27758	0.965556	0.100698
Eif3j2	-0.562386	0.781091	1.74964	0	1.27691	0.964935	0.100816
Tcp1	-0.312437	0.593629	1.46845	0	1.27623	0.964213	0.100937
Pih1d2	-0.656117	7.74843	8.84195	0	1.27598	0.964022	0.100981
Sec61b	-0.374924	0.68736	1.78089	0	1.27561	0.96373	0.101047
Nedd4	-0.312437	0.562386	1.40596	0	1.27524	0.963467	0.101111
Caprin1	-0.312437	0.562386	1.43721	0	1.27418	0.962531	0.1013
Soga3	-0.406167	0.749848	1.65591	0	1.27348	0.961955	0.101423
A430005L14Rik	-6.71738	1.56218	2.62447	0	1.27321	0.961742	0.101471
Nes	-6.62365	1.40596	2.437	0	1.27252	0.961172	0.101594
Pan2	-5.62386	2.74944	3.9367	0	1.27203	0.960756	0.101682
Rrm1	-7.27977	1.2185	2.24954	0	1.27177	0.960683	0.101727
Samd14	-0.437411	0.718604	1.65591	0	1.27041	0.959553	0.101969
Naaa	-3.59302	4.62406	5.90505	0	1.26999	0.959267	0.102044
Smarcd1	-0.437411	0.749848	1.84338	0	1.26932	0.958725	0.102164
Casp8ap2	-7.12355	1.06228	2.03084	0	1.26892	0.958501	0.102235
Tmem261	-0.531142	0.781091	1.90586	0	1.26842	0.958084	0.102323
Hnrnpd	-0.34368	0.624873	1.62467	0	1.26657	0.956162	0.102654
Usp33	-0.406167	0.68736	1.56218	0	1.26412	0.954026	0.103093
Commd6	-0.406167	0.718604	1.65591	0	1.2636	0.953664	0.103186
Ddb1	-0.312437	0.562386	1.43721	0	1.26277	0.952977	0.103337
Pcsk6	-5.53013	2.78068	4.03043	0	1.26201	0.95232	0.103473
Nipbl	-0.562386	0.843579	1.81213	0	1.26142	0.952	0.103579
Fam107b	-6.03002	2.06208	3.18685	0	1.26112	0.951732	0.103633
Acaa1a	-0.468655	0.781091	1.87462	0	1.26058	0.95118	0.10373
Gm6793	-7.12355	1.15602	2.09332	0	1.26023	0.950853	0.103793
AI597468	-0.406167	0.68736	1.78089	0	1.25959	0.950508	0.103909
Acot7	-0.406167	0.656117	1.65591	0	1.25944	0.9505	0.103935
Hexa	-0.374924	0.624873	1.65591	0	1.25834	0.949454	0.104134
Anp32e	-0.34368	0.624873	1.56218	0	1.25787	0.949152	0.104218
Iars	-0.437411	0.749848	1.7184	0	1.25711	0.948572	0.104357
Gm17066	-0.437411	0.781091	1.74964	0	1.25703	0.948572	0.104371
Efr3b	-0.437411	0.781091	1.74964	0	1.25674	0.948312	0.104424
LOC106740	-6.90485	1.46845	2.49949	0	1.25667	0.948309	0.104437
Asxl1	-0.531142	0.718604	1.74964	0	1.2537	0.945409	0.104975
Cltc	-0.374924	0.68736	1.59343	0	1.25029	0.941741	0.105597
Ppp4r2	-0.406167	0.656117	1.7184	0	1.24916	0.94083	0.105803
Sestd1	-0.437411	0.812335	1.81213	0	1.24588	0.937692	0.106404
Cct7	-0.34368	0.593629	1.4997	0	1.24585	0.937692	0.106409
Abcf2	-7.02982	1.06228	1.99959	0	1.24551	0.937458	0.106471
Psmc6	-0.374924	0.593629	1.56218	0	1.24497	0.937005	0.106571
Irf2bpl	-0.531142	0.812335	1.78089	0	1.24416	0.936197	0.10672
Ccs	-6.77987	1.18726	2.28079	0	1.24401	0.936121	0.106748
Rabl2	-6.74863	1.2185	2.68695	0	1.24351	0.935794	0.106841
Arl1	-7.18604	1.03104	2.24954	0	1.24339	0.935794	0.106862
Smpd1	-6.74863	1.34348	2.437	0	1.24303	0.935544	0.106929
Akap17b	-5.96754	2.31203	3.53053	0	1.24266	0.935303	0.106997
Yipf1	-0.437411	0.718604	1.96835	0	1.24261	0.935303	0.107006
Wfikkn2	-3.40556	4.49909	5.62386	0	1.24256	0.935303	0.107015
Dynlt1a	-0.499898	0.93731	2.12457	0	1.24226	0.935029	0.107071
Pagr1a	-6.96733	1.03104	2.28079	0	1.24088	0.933575	0.107326
Stx18	-5.1552	2.87442	4.18665	0	1.2385	0.931288	0.107765
Hnrnpll	-7.46723	0.999797	1.93711	0	1.23786	0.930774	0.107885
Rab3c	-0.499898	0.843579	2.15581	0	1.2365	0.92959	0.108137
Gga1	-0.406167	0.68736	1.74964	0	1.2355	0.928584	0.108323
Ankfy1	-6.62365	0.781091	1.68716	0	1.23535	0.92855	0.108351
Bbip1	-0.406167	0.656117	1.65591	0	1.23476	0.92805	0.108459
Elp3	-7.02982	1.15602	2.34327	0	1.23429	0.92764	0.108547
Osbpl9	-6.96733	1.15602	2.12457	0	1.23427	0.92764	0.108551
Rfc4	-6.12376	2.03084	3.06188	0	1.23379	0.927238	0.108641
Mrpl21	-0.562386	0.749848	1.84338	0	1.23119	0.92452	0.109126
Ltn1	-7.27977	1.24975	2.437	0	1.22888	0.922673	0.109558
Dnajc3	-0.437411	0.68736	1.84338	0	1.22884	0.922673	0.109565
Kars	-0.562386	0.906066	1.99959	0	1.22743	0.921347	0.10983
Dusp18	-6.12376	1.90586	3.34307	0	1.22707	0.921091	0.109897
Gabrb2	-0.906066	0.718604	1.84338	0	1.22693	0.921002	0.109925
Hspa4l	-6.24873	1.7184	2.90566	0	1.22569	0.919959	0.110158
Lats1	-0.718604	0.749848	1.87462	0	1.22464	0.91902	0.110356
Cars	-6.6549	1.43721	2.437	0	1.22213	0.916685	0.11083
Ercc3	-5.49888	2.49949	3.74924	0	1.22161	0.916159	0.110928
Scai	-0.468655	0.812335	1.93711	0	1.22083	0.915521	0.111075
Slc30a9	-0.499898	0.843579	1.87462	0	1.21966	0.914397	0.111297
Brcc3	-6.6549	0.812335	1.99959	0	1.21961	0.914397	0.111306
Pogk	-0.499898	0.781091	1.90586	0	1.2191	0.914129	0.111402
Sugt1	-0.468655	0.718604	1.90586	0	1.21854	0.913807	0.11151
H2afy	-0.468655	0.68736	1.68716	0	1.21848	0.913807	0.11152
Gpr56	-0.437411	0.68736	1.59343	0	1.21784	0.913294	0.111642
2610015P09Rik	-5.6551	2.49949	3.65551	0	1.217	0.912897	0.111802
Ccdc25	-0.562386	0.781091	1.78089	0	1.21699	0.912897	0.111803
Limd2	-6.52992	1.40596	2.49949	0	1.21558	0.911467	0.112073
Tob1	-0.499898	0.781091	1.93711	0	1.21488	0.910972	0.112207
Rps27l	-0.406167	0.68736	1.62467	0	1.21458	0.910752	0.112263
Ncoa5	-6.81112	1.31223	2.46825	0	1.21367	0.909969	0.112437
Tmem88	-4.99898	3.37431	4.68655	0	1.21309	0.909373	0.112547
Rpl35	-0.249949	0.468655	0.718604	0	1.21271	0.909012	0.11262
Efna5	-6.77987	1.24975	2.437	0	1.21227	0.908696	0.112705
Rere	-0.437411	0.656117	1.53094	0	1.21223	0.908696	0.112711
Twf1	-0.437411	0.718604	1.78089	0	1.21188	0.90844	0.11278
Taok2	-0.437411	0.656117	1.56218	0	1.21106	0.907748	0.112936
Zfand3	-0.499898	0.843579	1.87462	0	1.21095	0.907748	0.112957
Zfp277	-6.3737	1.65591	2.90566	0	1.20893	0.905813	0.113344
Csrnp2	-6.34246	1.68716	2.7182	0	1.20709	0.904232	0.113698
Gm12191	-0.312437	0.499898	1.31223	0	1.20635	0.903664	0.11384
6430548M08Rik	-5.31142	2.84317	4.06167	0	1.20522	0.902693	0.114059
Mgst1	-6.24873	1.93711	3.06188	0	1.20303	0.90086	0.114483
Pnrc1	-0.499898	0.68736	1.93711	0	1.2027	0.900556	0.114547
Lig3	-6.68614	1.28099	2.46825	0	1.20262	0.90055	0.114561
C630043F03Rik	-5.12396	3.2181	4.68655	0	1.20235	0.900317	0.114613
N6amt1	-6.74863	1.37472	2.46825	0	1.20227	0.9003	0.114629
Polr1c	-0.437411	0.656117	1.84338	0	1.20175	0.899937	0.11473
Pdzd11	-0.968553	0.68736	2.18706	0	1.20152	0.899929	0.114775
Ubxn1	-0.468655	0.749848	1.84338	0	1.2015	0.899929	0.114779
Smg6	-3.18685	0.718604	1.7184	0	1.20118	0.899751	0.114842
Fam193a	-7.34226	0.874822	1.81213	0	1.20101	0.899636	0.114874
Kif5c	-0.531142	0.843579	1.84338	0	1.20016	0.898891	0.115038
Scfd1	-0.499898	0.749848	1.74964	0	1.19976	0.898578	0.115117
Ywhag	-0.468655	0.68736	1.65591	0	1.19954	0.898488	0.115159
Apool	-4.74903	3.40556	4.56157	0	1.19931	0.898314	0.115203
Tfg	-7.21728	1.06228	2.03084	0	1.19913	0.898253	0.115239
Ppp1cc	-0.437411	0.68736	1.7184	0	1.199	0.898208	0.115264
Ap2s1	-0.406167	0.593629	1.62467	0	1.19889	0.898208	0.115286
Ajuba	-3.40556	4.6553	5.90505	0	1.19888	0.898208	0.115287
Ebna1bp2	-0.437411	0.68736	1.7184	0	1.19856	0.897916	0.115349
Etfb	-0.437411	0.656117	1.90586	0	1.19847	0.897893	0.115366
Stag1	-0.499898	0.812335	1.81213	0	1.19811	0.897553	0.115436
Med22	-7.09231	1.2185	2.31203	0	1.19742	0.897075	0.115572
Erp44	-0.468655	0.68736	2.06208	0	1.19698	0.896909	0.115658
Rpl38	-0.34368	0.499898	1.31223	0	1.19581	0.895916	0.115886
Chsy1	-7.02982	1.15602	2.24954	0	1.19412	0.894558	0.116215
Fbxo38	-6.74863	1.24975	2.37452	0	1.1941	0.894558	0.116219
Gas8	-5.99878	2.28079	3.74924	0	1.19215	0.892603	0.116602
Kdm2b	-6.96733	0.999797	2.06208	0	1.19208	0.892603	0.116614
Ei24	-0.624873	0.781091	1.87462	0	1.19174	0.892386	0.116681
Rcbtb1	-7.12355	1.15602	2.24954	0	1.19029	0.890844	0.116967
Fto	-0.437411	0.593629	1.4997	0	1.18971	0.890334	0.11708
1110058L19Rik	-0.437411	0.656117	1.65591	0	1.18934	0.889984	0.117153
Wdr61	-0.531142	0.781091	1.87462	0	1.18926	0.889973	0.117168
Ndufs6	-0.437411	0.656117	1.74964	0	1.18781	0.888981	0.117455
Syt1	-6.74863	1.12477	2.2183	0	1.18749	0.888721	0.117516
Nsmaf	-6.6549	1.34348	2.31203	0	1.18695	0.888242	0.117625
Sp9	-5.31142	2.74944	3.9367	0	1.18529	0.886799	0.117951
Setd2	-0.437411	0.624873	1.65591	0	1.18444	0.886185	0.11812
Wdr13	-0.562386	0.718604	1.87462	0	1.18442	0.886185	0.118124
Tenm2	-6.62365	1.46845	2.65571	0	1.18434	0.886185	0.11814
Slc33a1	-6.18624	1.81213	3.18685	0	1.183	0.885077	0.118405
Bod1	-7.06106	1.12477	2.15581	0	1.18267	0.88503	0.118471
Zfp212	-6.18624	2.03084	3.49929	0	1.18154	0.88404	0.118694
Smad4	-0.562386	0.906066	2.15581	0	1.18105	0.883632	0.118791
Pigf	-6.59241	1.46845	2.59322	0	1.18048	0.883125	0.118905
Aprt	-0.468655	0.656117	1.7184	0	1.17986	0.882643	0.119028
Setdb1	-7.06106	1.31223	2.37452	0	1.17973	0.882572	0.119054
Zkscan3	-7.24853	1.18726	2.15581	0	1.17871	0.881624	0.119257
Tnpo3	-0.656117	0.968553	1.99959	0	1.17575	0.879311	0.119847
Hmox2	-0.562386	0.68736	1.81213	0	1.17557	0.879175	0.119884
Ptplb	-5.81132	2.437	3.84297	0	1.17288	0.876527	0.120422
Col18a1	-0.624873	1.12477	2.37452	0	1.17115	0.87524	0.120769
Gigyf1	-0.593629	0.68736	1.96835	0	1.17081	0.875081	0.120838
Trim44	-0.468655	0.718604	1.78089	0	1.17027	0.87477	0.120947
Arpp19	-0.468655	0.624873	1.4997	0	1.16976	0.874345	0.121048
Pan3	-6.93609	1.06228	2.03084	0	1.16959	0.874311	0.121082
Peg3	-0.531142	0.812335	2.28079	0	1.16935	0.874163	0.121131
Bzrap1	-0.749848	0.656117	1.65591	0	1.16859	0.87363	0.121284
R3hdm1	-0.499898	0.68736	1.78089	0	1.16843	0.873562	0.121318
Gpx8	-0.499898	0.68736	1.74964	0	1.16801	0.873274	0.121401
Bod1l	-0.562386	0.874822	1.87462	0	1.16781	0.873146	0.121441
Commd8	-0.562386	0.843579	1.99959	0	1.16774	0.873146	0.121455
Mapk8ip1	-6.77987	1.28099	2.49949	0	1.16581	0.871352	0.121846
Tmem199	-6.90485	1.09353	2.24954	0	1.16541	0.871	0.121927
Mtx2	-6.74863	1.24975	2.31203	0	1.16495	0.870595	0.122019
Tsix	-0.624873	0.843579	1.96835	0	1.16444	0.870161	0.122123
Armcx2	-0.468655	0.68736	1.7184	0	1.16339	0.8691	0.122335
Trmt2a	-6.84236	1.15602	2.37452	0	1.16312	0.8689	0.122391
Tgs1	-0.531142	0.749848	1.59343	0	1.16242	0.868297	0.122531
Larp4	-0.593629	0.68736	2.24954	0	1.16191	0.867945	0.122635
Lage3	-0.468655	0.624873	1.65591	0	1.16089	0.866922	0.122843
Clta	-0.437411	0.593629	1.53094	0	1.16083	0.866922	0.122856
Zfand1	-6.90485	1.43721	2.74944	0	1.16076	0.86692	0.12287
Tiparp	-0.499898	0.68736	1.78089	0	1.15838	0.864794	0.123355
Creld2	-6.74863	1.43721	2.37452	0	1.15736	0.863934	0.123562
Sec16a	-7.02982	1.24975	2.53074	0	1.15677	0.863559	0.123683
Zfp606	-6.24873	1.7184	2.96815	0	1.15616	0.862937	0.123807
Lamp2	-0.468655	0.624873	1.59343	0	1.15593	0.862751	0.123854
Dlst	-0.562386	0.749848	1.65591	0	1.15509	0.862038	0.124028
Agtrap	-3.99919	3.9367	4.96774	0	1.15431	0.861347	0.124186
Mbtd1	-0.499898	0.624873	1.56218	0	1.15338	0.860501	0.124378
Ift46	-6.49868	1.62467	2.7182	0	1.15262	0.859939	0.124533
2010003O02Rik	-5.93629	1.81213	3.12437	0	1.15082	0.858406	0.124904
Rap2c	-0.718604	0.718604	1.7184	0	1.15063	0.8583	0.124943
Wbp11	-0.531142	0.749848	1.96835	0	1.15045	0.8583	0.12498
Crebzf	-0.531142	0.656117	1.87462	0	1.15041	0.8583	0.124988
Trim28	-0.468655	0.624873	1.59343	0	1.14994	0.85787	0.125084
Cul4a	-0.68736	0.68736	1.7184	0	1.14826	0.856318	0.12543
Upf2	-0.499898	0.749848	1.78089	0	1.14763	0.855746	0.12556
Sh3bgrl	-0.374924	0.499898	1.40596	0	1.14636	0.85467	0.125822
Dhx30	-0.562386	0.781091	1.74964	0	1.14522	0.853726	0.126059
Mum1l1	-5.34266	2.9369	4.15541	0	1.14521	0.853726	0.126062
Cpsf2	-0.468655	0.656117	1.62467	0	1.14467	0.853177	0.126174
Tomm20	-0.624873	0.718604	1.7184	0	1.14429	0.852883	0.126252
Zfp771	-4.96774	3.18685	4.24914	0	1.14427	0.852883	0.126256
Sdcbp	-0.531142	0.68736	1.65591	0	1.1442	0.852883	0.12627
Sae1	-0.531142	0.718604	1.81213	0	1.14414	0.852883	0.126284
Vps37a	-0.499898	0.656117	1.78089	0	1.14214	0.851144	0.126698
Pcm1	-0.406167	0.531142	1.40596	0	1.14117	0.85024	0.126899
Actl6a	-7.21728	0.843579	1.84338	0	1.13905	0.84849	0.12734
Pfdn5	-0.374924	0.531142	1.40596	0	1.139	0.84849	0.127352
Fndc3b	-0.531142	0.624873	1.74964	0	1.13783	0.847666	0.127596
Zmym2	-0.406167	0.562386	1.4997	0	1.13746	0.847366	0.127674
Zfp318	-0.499898	0.656117	1.65591	0	1.13677	0.846839	0.127818
Amer2	-6.24873	1.74964	2.87442	0	1.13606	0.84614	0.127966
Rnf181	-0.499898	0.656117	1.62467	0	1.1348	0.845042	0.128229
Rnf165	-7.21728	1.12477	2.12457	0	1.13477	0.845042	0.128236
Dnah7a	-4.15541	3.84297	5.09272	0	1.13401	0.844627	0.128395
Mir684-1_loc7	-6.93609	1.03104	2.12457	0	1.13383	0.844627	0.128434
Tcof1	-6.93609	1.06228	2.06208	0	1.13377	0.844627	0.128445
Melk	-4.90525	3.34307	4.59282	0	1.13372	0.844627	0.128457
Gm5918	-3.59302	4.59282	5.71759	0	1.13339	0.844327	0.128525
Dnttip2	-0.624873	0.718604	1.7184	0	1.13298	0.843926	0.128612
Chfr	-7.12355	1.03104	1.99959	0	1.1327	0.843683	0.12867
Xpo6	-7.18604	0.968553	1.99959	0	1.13258	0.843628	0.128695
Polr2k	-0.499898	0.656117	1.56218	0	1.13132	0.842574	0.128961
Cox11	-6.3737	1.43721	2.65571	0	1.12996	0.8413	0.129247
Numbl	-6.52992	1.43721	2.65571	0	1.12979	0.84127	0.129282
2700089E24Rik	-0.499898	0.624873	1.53094	0	1.12974	0.84127	0.129294
Tmem19	-6.59241	1.40596	2.56198	0	1.1295	0.841147	0.129344
Rab24	-0.624873	1.06228	2.34327	0	1.12812	0.839964	0.129635
Fat1	-0.562386	0.656117	1.65591	0	1.12753	0.839602	0.12976
Gzf1	-5.74883	2.31203	3.49929	0	1.12583	0.838497	0.13012
Mrps24	-6.31122	1.7184	2.9369	0	1.12564	0.838468	0.13016
Sort1	-6.68614	1.18726	2.12457	0	1.12546	0.838408	0.130197
S100a11	-0.468655	0.562386	1.56218	0	1.12512	0.838087	0.13027
Nsmce2	-0.499898	0.624873	1.68716	0	1.12469	0.837823	0.130359
Lrp8	-0.593629	0.906066	1.84338	0	1.12406	0.83763	0.130494
Glce	-6.40495	1.65591	2.84317	0	1.12095	0.83445	0.131155
Cstf3	-7.34226	0.93731	1.93711	0	1.12006	0.833733	0.131345
Lamtor3	-0.499898	0.656117	1.87462	0	1.11986	0.833591	0.131386
Ppwd1	-6.52992	1.40596	2.437	0	1.11964	0.833569	0.131434
Fkbp4	-0.531142	0.781091	1.84338	0	1.11949	0.833493	0.131466
Cep120	-6.71738	1.4997	2.56198	0	1.11943	0.833493	0.131477
Phkg2	-6.71738	1.15602	2.18706	0	1.11924	0.833429	0.131519
Phf21b	-7.49848	1.24975	2.18706	0	1.11848	0.832897	0.131681
Lama5	-0.906066	7.31101	8.31081	0	1.11836	0.832887	0.131707
Wdr11	-6.59241	1.43721	2.62447	0	1.11628	0.830954	0.132151
Col2a1	-6.40495	1.59343	2.65571	0	1.11603	0.830864	0.132205
Arhgap12	-0.593629	0.718604	1.84338	0	1.11591	0.830864	0.132231
Syne2	-0.499898	0.68736	1.78089	0	1.11584	0.830864	0.132246
4833420G17Rik	-0.531142	0.68736	1.68716	0	1.11497	0.830322	0.132431
Lsm5	-0.531142	0.68736	1.62467	0	1.11456	0.829923	0.132519
Fbl	-0.437411	0.562386	1.56218	0	1.11449	0.829923	0.132534
Osbp	-6.99858	0.999797	1.99959	0	1.11414	0.829677	0.132609
Aarsd1	-0.562386	0.843579	1.90586	0	1.11365	0.829292	0.132714
Plk2	-0.656117	0.749848	1.7184	0	1.11255	0.828306	0.132951
Mesdc2	-0.499898	0.656117	1.56218	0	1.11193	0.827752	0.133085
Capn2	-0.531142	0.624873	1.7184	0	1.1117	0.827639	0.133134
Slc27a4	-7.06106	1.06228	2.06208	0	1.11128	0.827312	0.133225
Thumpd3	-6.56117	1.43721	2.46825	0	1.11117	0.827263	0.133249
Hdlbp	-0.562386	0.718604	1.96835	0	1.11099	0.827141	0.133286
A730017C20Rik	-6.77987	1.2185	2.37452	0	1.11086	0.827122	0.133314
Pcnp	-0.531142	0.68736	1.65591	0	1.11063	0.827122	0.133364
Herc2	-0.499898	0.718604	1.84338	0	1.10956	0.826287	0.133594
Ptges3	-0.531142	0.656117	1.62467	0	1.10781	0.824874	0.133971
Rap1gds1	-0.499898	0.624873	1.78089	0	1.10734	0.824515	0.134074
Msantd4	-6.52992	1.46845	2.46825	0	1.10728	0.824515	0.134087
D3Bwg0562e	-6.21749	1.90586	2.96815	0	1.10697	0.824467	0.134154
Dhx8	-6.34246	1.65591	2.78068	0	1.1066	0.824127	0.134234
Prdx1	-0.499898	0.593629	1.53094	0	1.10646	0.824052	0.134263
Tmem242	-7.34226	0.749848	1.87462	0	1.10526	0.823143	0.134523
Ddx42	-0.437411	0.562386	1.59343	0	1.10523	0.823143	0.134531
1110012L19Rik	-6.40495	1.4997	2.53074	0	1.1052	0.823143	0.134536
Capza1	-0.562386	0.718604	1.78089	0	1.10473	0.822853	0.134638
Mga	-0.468655	0.562386	1.56218	0	1.10467	0.822853	0.134652
Zfp397	-6.93609	1.12477	2.31203	0	1.10411	0.822541	0.134772
Slc16a6	-4.81152	3.31183	4.40535	0	1.10405	0.822541	0.134785
Mrps18a	-0.531142	0.68736	1.74964	0	1.10394	0.822493	0.134809
Ibtk	-6.93609	1.15602	2.28079	0	1.10372	0.822391	0.134858
Lca5	-6.31122	1.74964	2.87442	0	1.10329	0.822136	0.134951
Brd4	-0.468655	0.593629	1.59343	0	1.10304	0.822013	0.135004
Nucb1	-0.68736	0.656117	1.7184	0	1.10298	0.822013	0.135019
Ube2q1	-0.531142	0.593629	1.68716	0	1.10012	0.819796	0.135639
Mgat1	-6.62365	1.43721	2.7182	0	1.1001	0.819796	0.135645
Mien1	-0.531142	0.656117	1.81213	0	1.0975	0.817395	0.136212
Nup93	-0.562386	0.812335	1.84338	0	1.09649	0.816577	0.136431
Bcl11a	-0.562386	0.781091	1.90586	0	1.0961	0.816199	0.136517
Pdcd2l	-6.27997	1.62467	2.7182	0	1.09524	0.815445	0.136705
Meis2	-0.718604	0.781091	2.06208	0	1.09432	0.814459	0.136906
Cd320	-5.4364	2.7182	3.9367	0	1.09234	0.812959	0.137342
Lsm2	-6.59241	1.40596	2.34327	0	1.09158	0.812151	0.13751
Impa1	-0.531142	0.656117	1.87462	0	1.09147	0.812112	0.137533
Lbr	-7.06106	1.18726	2.46825	0	1.0913	0.811997	0.13757
Stoml2	-0.593629	0.624873	1.81213	0	1.09037	0.810997	0.137774
Usp9x	-0.624873	0.781091	2.03084	0	1.0902	0.810879	0.137812
Galnt2	-0.593629	0.68736	1.62467	0	1.09003	0.810763	0.137849
Dgcr2	-0.499898	0.656117	1.7184	0	1.08849	0.809772	0.13819
U05342	-7.06106	1.03104	2.12457	0	1.08837	0.809717	0.138216
Heph	-4.34287	3.68675	4.9365	0	1.08754	0.808838	0.138398
Ubtd2	-7.21728	0.968553	2.09332	0	1.08711	0.808417	0.138494
Cttnbp2	-0.624873	0.624873	1.59343	0	1.08584	0.807324	0.138774
Ranbp10	-7.02982	0.999797	2.03084	0	1.08575	0.807316	0.138795
Tipin	-7.18604	1.18726	2.31203	0	1.08543	0.807106	0.138866
Chic1	-6.6549	1.24975	2.24954	0	1.08454	0.806233	0.139063
Dicer1	-0.531142	0.593629	1.68716	0	1.08435	0.806097	0.139104
Ppp2r5c	-0.468655	0.562386	1.59343	0	1.08339	0.805307	0.139317
Myadm	-6.77987	1.28099	2.437	0	1.08315	0.805106	0.139371
Nap1l1	-0.406167	0.499898	1.34348	0	1.08276	0.804733	0.139457
Riiad1	-3.09312	5.24893	6.46744	0	1.08216	0.804326	0.139591
Stt3a	-0.531142	0.656117	1.59343	0	1.08092	0.803265	0.139865
Tbc1d15	-0.562386	0.68736	1.7184	0	1.08058	0.80325	0.139942
Gfpt1	-0.562386	0.656117	1.68716	0	1.08006	0.802809	0.140057
Tspan5	-6.77987	0.812335	1.87462	0	1.07956	0.802449	0.140169
Myl12b	-0.68736	0.781091	1.81213	0	1.07906	0.802012	0.14028
Tmx1	-0.437411	0.499898	1.43721	0	1.07881	0.801916	0.140337
Pdpk1	-0.562386	0.68736	1.90586	0	1.07841	0.801529	0.140426
Pdk1	-5.90505	2.18706	3.34307	0	1.07822	0.801396	0.140467
Lonp1	-0.593629	0.624873	1.62467	0	1.07758	0.800891	0.140611
Oard1	-6.18624	1.87462	2.9369	0	1.07604	0.799349	0.140954
Mast3	-6.12376	2.03084	3.06188	0	1.07494	0.798639	0.1412
Mon2	-0.531142	0.593629	1.87462	0	1.07369	0.797704	0.141482
Smarca5-ps	-0.562386	0.624873	1.62467	0	1.0728	0.796961	0.141679
Cyc1	-0.499898	0.562386	1.7184	0	1.072	0.796508	0.14186
Thyn1	-0.562386	0.593629	1.68716	0	1.07132	0.795967	0.142012
Nudcd3	-0.531142	0.624873	1.59343	0	1.07067	0.795615	0.142158
Yeats2	-7.31101	0.906066	1.99959	0	1.07013	0.795308	0.14228
Xab2	-6.62365	1.28099	2.2183	0	1.06964	0.794947	0.142391
Cdc27	-0.562386	0.718604	1.81213	0	1.06954	0.794947	0.142412
Zmym5	-0.531142	0.656117	1.62467	0	1.06847	0.794258	0.142653
Lyrm2	-0.593629	0.812335	1.84338	0	1.06753	0.793736	0.142867
Dmxl1	-7.09231	0.968553	1.87462	0	1.06479	0.79104	0.143486
Pbx2	-0.593629	0.68736	1.68716	0	1.06415	0.790699	0.143631
Dnajc9	-7.09231	1.65591	2.7182	0	1.06336	0.790022	0.14381
Bap1	-0.562386	0.593629	1.68716	0	1.06272	0.789531	0.143953
Rhoq	-7.02982	1.12477	2.12457	0	1.06224	0.789216	0.144062
Dnajb1	-7.1548	1.09353	2.18706	0	1.06192	0.789087	0.144135
Hspd1	-0.499898	0.562386	1.4997	0	1.06187	0.789087	0.144148
Man1b1	-6.31122	1.59343	2.59322	0	1.06141	0.788809	0.144252
Cse1l	-7.46723	0.718604	1.65591	0	1.06071	0.78816	0.144411
Rnf44	-0.499898	0.562386	1.53094	0	1.06057	0.78816	0.144442
Rragd	-6.52992	1.37472	2.62447	0	1.05999	0.788001	0.144575
Clptm1	-6.84236	0.718604	1.84338	0	1.05988	0.788001	0.144599
Maz	-0.468655	0.562386	1.62467	0	1.05988	0.788001	0.1446
Ankrd54	-5.46764	2.65571	3.81173	0	1.05879	0.787061	0.144847
Topors	-0.593629	0.718604	1.96835	0	1.0576	0.785839	0.145119
Tpra1	-5.28018	3.06188	4.4366	0	1.05663	0.785279	0.145341
0610031J06Rik	-6.96733	0.999797	2.18706	0	1.05656	0.785279	0.145356
Cep41	-5.62386	3.18685	4.59282	0	1.05517	0.783906	0.145674
Fam216a	-6.68614	1.40596	2.74944	0	1.05488	0.783652	0.14574
Srgap3	-0.562386	0.656117	1.7184	0	1.05458	0.783465	0.145808
1700047I17Rik2_loc1	-6.27997	1.74964	2.87442	0	1.05456	0.783465	0.145814
Commd7	-6.46744	1.62467	2.90566	0	1.05442	0.783465	0.145846
Wdr83	-6.99858	1.15602	2.24954	0	1.05437	0.783465	0.145857
Dtl	-4.96774	3.4368	4.74903	0	1.05421	0.783359	0.145893
Bri3	-0.499898	0.562386	1.68716	0	1.05384	0.783086	0.145979
Churc1	-0.499898	0.531142	1.68716	0	1.05319	0.782658	0.146127
Synrg	-0.593629	0.593629	1.56218	0	1.05228	0.781769	0.146335
Anapc4	-7.3735	0.843579	1.74964	0	1.05156	0.781258	0.1465
Wdr77	-6.74863	1.28099	2.46825	0	1.05122	0.780977	0.146578
Mcrs1	-0.499898	0.499898	1.53094	0	1.05061	0.780474	0.146719
Pdik1l	-6.34246	2.31203	3.40556	0	1.04973	0.780088	0.146921
Gng5	-0.468655	0.531142	1.65591	0	1.04939	0.780088	0.146999
Ifnar1	-0.499898	0.562386	1.56218	0	1.04929	0.780088	0.147022
Sap30l	-5.81132	2.437	3.62426	0	1.04882	0.779844	0.14713
Aurkaip1	-0.624873	0.718604	1.74964	0	1.04823	0.779595	0.147266
Cdkn2d	-0.593629	0.656117	1.56218	0	1.04759	0.77914	0.147414
Zfp518b	-6.6549	1.43721	2.34327	0	1.0469	0.778586	0.147572
Psme3	-6.68614	1.31223	2.31203	0	1.04677	0.778516	0.147602
Per1	-6.155	1.93711	3.18685	0	1.04629	0.778119	0.147713
Men1	-6.81112	1.28099	2.37452	0	1.04538	0.777476	0.147924
Dixdc1	-7.18604	0.843579	1.90586	0	1.04535	0.777476	0.14793
Emc2	-0.499898	0.562386	1.68716	0	1.04527	0.777476	0.14795
Park7	-0.468655	0.562386	1.46845	0	1.04524	0.777476	0.147956
AU041133	-5.53013	2.68695	3.65551	0	1.04455	0.776989	0.148114
Mgea5	-0.562386	0.531142	1.62467	0	1.04297	0.775626	0.148482
Tor1a	-6.74863	1.2185	2.2183	0	1.04283	0.775626	0.148512
Eif3d	-0.593629	0.718604	1.84338	0	1.04262	0.775588	0.148562
Psmc3ip	-5.53013	2.62447	3.9367	0	1.0422	0.775308	0.148659
Cnpy3	-6.56117	1.7184	2.90566	0	1.04166	0.775004	0.148784
Slc44a2	-6.68614	1.74964	2.9369	0	1.04156	0.774962	0.148809
Pet100	-0.531142	0.593629	1.62467	0	1.04108	0.774614	0.14892
Hace1	-5.1552	2.78068	3.90546	0	1.04029	0.773815	0.149103
BC005537	-7.3735	1.03104	2.03084	0	1.04008	0.773658	0.14915
Btg2	-7.40475	0.999797	2.09332	0	1.03937	0.772991	0.149317
Isg20l2	-6.59241	1.53094	2.59322	0	1.03771	0.771482	0.149702
Snd1	-7.09231	0.93731	2.09332	0	1.03732	0.771362	0.149794
Trappc1	-0.468655	0.499898	1.46845	0	1.03411	0.768427	0.150543
Serf1	-0.531142	0.593629	1.53094	0	1.03363	0.768035	0.150655
Zfp706	-0.499898	0.499898	1.40596	0	1.03291	0.767445	0.150823
Ndufa7	-0.437411	0.468655	1.31223	0	1.03223	0.767037	0.150982
Ufm1	-7.27977	1.06228	2.18706	0	1.03153	0.766429	0.151147
Hmg20a	-0.593629	0.593629	1.53094	0	1.03132	0.766389	0.151196
Vim	-0.718604	0.843579	1.84338	0	1.0309	0.765999	0.151294
Ctdspl2	-6.93609	0.93731	1.96835	0	1.02965	0.764902	0.151588
Rbm28	-0.593629	0.656117	1.65591	0	1.02926	0.764763	0.151679
Ppp5c	-6.59241	1.34348	2.34327	0	1.02914	0.764763	0.151707
Coro1b	-6.90485	0.656117	1.59343	0	1.02914	0.764763	0.151707
Galnt1	-0.656117	0.68736	1.65591	0	1.02903	0.764722	0.151734
Gm1821_loc1	-0.562386	0.562386	1.40596	0	1.02883	0.764722	0.151781
Wdr75	-6.90485	0.968553	1.87462	0	1.02836	0.764455	0.15189
Prpf6	-7.24853	0.781091	1.99959	0	1.0283	0.764455	0.151904
Atp5j	-0.499898	0.531142	1.37472	0	1.02829	0.764455	0.151908
Uba5	-0.781091	0.718604	1.74964	0	1.02791	0.764222	0.151996
Atp5e	-0.468655	0.468655	1.28099	0	1.0264	0.763279	0.152351
Ncapd3	-6.31122	1.68716	2.65571	0	1.0251	0.762171	0.152659
Prpf19	-0.531142	0.562386	1.56218	0	1.02492	0.762113	0.152701
Sumo1	-0.468655	0.499898	1.37472	0	1.02465	0.762065	0.152765
Chmp3	-7.31101	0.812335	1.78089	0	1.02285	0.760454	0.15319
Ftl1	-0.34368	0.406167	0.874822	0	1.02208	0.759801	0.153373
Tob2	-6.81112	0.624873	1.81213	0	1.02086	0.758888	0.15366
Otud4	-7.21728	0.906066	1.93711	0	1.0208	0.758888	0.153674
Paip1	-0.624873	0.562386	1.93711	0	1.02027	0.75835	0.153801
Ralgapa1	-0.531142	0.531142	1.74964	0	1.01972	0.758049	0.153932
Myef2	-0.68736	0.843579	1.78089	0	1.01966	0.758049	0.153945
Psmg1	-6.52992	1.37472	2.53074	0	1.01843	0.757031	0.154236
Usp14	-0.624873	0.656117	1.74964	0	1.01832	0.756988	0.154262
Odf2l	-5.21769	2.99939	4.15541	0	1.01707	0.7559	0.154559
Ebf3	-7.02982	1.2185	2.437	0	1.01696	0.7559	0.154586
Ccdc6	-6.62365	1.31223	2.24954	0	1.01582	0.754974	0.154858
Tbrg1	-0.499898	0.562386	1.59343	0	1.01359	0.753434	0.15539
Sys1	-6.99858	0.999797	1.96835	0	1.01285	0.752931	0.155565
Smc3	-0.531142	0.499898	1.40596	0	1.01216	0.752269	0.155731
Eif3h	-0.624873	0.68736	1.7184	0	1.01165	0.751839	0.155853
Net1	-3.40556	5.03023	6.27997	0	1.01141	0.751645	0.155909
Grcc10	-0.437411	0.468655	1.34348	0	1.0109	0.751211	0.156032
Strn3	-0.562386	0.562386	1.65591	0	1.00999	0.750567	0.156249
Mvb12b	-0.593629	0.718604	1.74964	0	1.00988	0.750511	0.156277
Mrpl28	-0.593629	0.624873	1.68716	0	1.00827	0.74937	0.156664
Slc12a2	-0.593629	0.624873	1.74964	0	1.00796	0.749333	0.156738
Med12	-6.46744	1.40596	2.437	0	1.00645	0.747835	0.157099
Rcn2	-0.562386	0.593629	1.53094	0	1.00618	0.747678	0.157166
Meaf6	-6.93609	0.999797	1.96835	0	1.00432	0.746191	0.157613
Npepps	-0.562386	0.593629	1.56218	0	1.00426	0.746191	0.157626
Ankrd13b	-6.90485	1.15602	2.2183	0	1.00367	0.746061	0.15777
Med29	-7.12355	1.12477	2.12457	0	1.00247	0.745157	0.158058
Hsp90ab1	-0.34368	0.531142	0.593629	0	1.0023	0.74512	0.1581
Mcfd2	-0.812335	0.624873	1.93711	0	1.00039	0.743405	0.15856
BC068157	-6.71738	1.18726	2.09332	0	1.00013	0.743403	0.158625
U2af2	-0.593629	0.562386	1.56218	0	1.00011	0.743403	0.158628
Scamp3	-0.718604	0.593629	1.59343	0	0.999682	0.743264	0.158732
Fam104a	-7.02982	1.28099	2.37452	0	0.99965	0.743264	0.15874
Rbm17	-0.531142	0.562386	1.53094	0	0.998249	0.741967	0.159079
Pafah1b3	-0.531142	0.531142	1.46845	0	0.99809	0.7419	0.159118
Celf1	-0.531142	0.531142	1.40596	0	0.998052	0.7419	0.159127
Hmgb3	-0.437411	0.437411	1.40596	0	0.997492	0.741415	0.159263
2007-03-01	-6.93609	0.656117	1.65591	0	0.997377	0.741395	0.159291
Mtmr6	-7.34226	0.749848	1.87462	0	0.997337	0.741395	0.1593
Chd4	-0.531142	0.499898	1.40596	0	0.997179	0.741389	0.159339
Hdhd2	-0.531142	0.531142	1.62467	0	0.996987	0.741389	0.159385
Rhoc	-0.531142	0.531142	1.53094	0	0.995845	0.740313	0.159663
Lsm10	-5.18645	3.03063	4.37411	0	0.995774	0.740311	0.15968
Rasa1	-0.562386	0.593629	1.4997	0	0.99453	0.739435	0.159982
Abcf3	-7.06106	1.09353	2.24954	0	0.993583	0.738583	0.160213
Klc1	-0.593629	0.624873	1.7184	0	0.993079	0.73839	0.160336
Glul	-0.624873	0.593629	1.65591	0	0.992663	0.738185	0.160437
Dcaf12l1	-6.77987	1.59343	2.7182	0	0.992661	0.738185	0.160438
Snap47	-0.593629	0.624873	1.68716	0	0.992144	0.737801	0.160564
Cdc5l	-0.593629	0.593629	1.53094	0	0.990059	0.735879	0.161073
Mapk14	-6.81112	1.12477	2.15581	0	0.989576	0.735482	0.161191
Psmd14	-0.468655	0.437411	1.31223	0	0.988456	0.734352	0.161465
Stx16	-7.02982	1.03104	1.96835	0	0.987644	0.733655	0.161664
Ddhd1	-0.531142	0.499898	1.4997	0	0.985097	0.731361	0.162288
Rbm26	-0.531142	0.531142	1.53094	0	0.984847	0.731153	0.16235
Qars	-7.31101	0.749848	1.68716	0	0.984394	0.73079	0.162461
G2e3	-7.3735	0.812335	1.7184	0	0.984128	0.730643	0.162526
Atad2	-6.3737	2.12457	3.15561	0	0.982721	0.729486	0.162873
Mir684-1_loc2	-6.96733	0.999797	2.03084	0	0.981501	0.728459	0.163173
Mrpl17	-0.624873	0.68736	1.7184	0	0.981138	0.728237	0.163262
Spata13	-6.49868	1.90586	3.06188	0	0.980209	0.727486	0.163491
Rbm18	-0.656117	0.68736	1.65591	0	0.979818	0.727291	0.163588
Frem2	-0.718604	7.65469	8.71698	0	0.978729	0.7265	0.163857
Med15	-6.8736	1.37472	2.46825	0	0.977961	0.725773	0.164047
Zcchc14	-0.562386	0.562386	1.46845	0	0.977553	0.72543	0.164148
Aebp1	-0.624873	0.531142	1.59343	0	0.977416	0.725387	0.164182
Fryl	-0.531142	0.499898	1.53094	0	0.977333	0.725371	0.164202
Rnf10	-0.531142	0.499898	1.4997	0	0.976827	0.725108	0.164327
Ttc12	-0.906066	7.3735	8.52952	0	0.975946	0.724464	0.164546
Fam65b	-6.46744	1.81213	2.90566	0	0.975916	0.724464	0.164553
Pdcd10	-0.656117	0.749848	1.7184	0	0.975645	0.724305	0.16462
Zfp664	-0.562386	0.562386	1.59343	0	0.973821	0.723002	0.165073
N4bp1	-6.96733	1.24975	2.28079	0	0.973591	0.722897	0.16513
Csnk1a1	-0.562386	0.531142	1.4997	0	0.973224	0.722555	0.165221
Cstf2	-0.562386	0.593629	1.62467	0	0.972351	0.721789	0.165438
Knop1	-0.593629	0.562386	1.56218	0	0.971877	0.721721	0.165556
Psmc1	-0.499898	0.437411	1.37472	0	0.970635	0.720532	0.165865
Ssbp1	-0.656117	0.624873	1.62467	0	0.970279	0.720202	0.165954
Elp5	-7.34226	0.718604	1.68716	0	0.970007	0.719969	0.166022
Srsf1	-0.499898	0.531142	1.40596	0	0.968697	0.718782	0.166348
Bcas2	-0.562386	0.562386	1.4997	0	0.968559	0.718702	0.166383
Mogs	-6.40495	1.7184	2.90566	0	0.96845	0.718657	0.16641
Eif4e	-0.624873	0.624873	1.62467	0	0.967777	0.717963	0.166578
Zc3h12c	-6.03002	2.12457	3.31183	0	0.967435	0.717699	0.166663
Ap2b1	-0.562386	0.593629	1.62467	0	0.966926	0.717303	0.16679
Pcna	-0.906066	1.53094	2.65571	0	0.966076	0.716935	0.167003
Suds3	-0.968553	0.656117	1.68716	0	0.96531	0.716241	0.167195
Eif3b	-0.68736	0.593629	1.81213	0	0.965058	0.716189	0.167258
Slc25a12	-7.27977	0.968553	2.62447	0	0.964685	0.715841	0.167351
Hspa13	-0.624873	0.656117	1.74964	0	0.962326	0.713666	0.167943
Chmp4b	-6.90485	1.31223	2.437	0	0.96227	0.713666	0.167957
Zbtb26	-4.21789	4.18665	5.56137	0	0.962148	0.713641	0.167988
Trpm7	-0.562386	0.499898	1.53094	0	0.96143	0.712975	0.168168
D15Ertd621e	-7.40475	0.718604	1.7184	0	0.959234	0.711714	0.168721
Prpf40a	-0.624873	0.562386	1.53094	0	0.959192	0.711714	0.168731
Shd	-6.96733	1.03104	1.99959	0	0.959086	0.711714	0.168758
D8Ertd738e	-0.593629	0.562386	1.68716	0	0.958925	0.711608	0.168798
AU040320	-6.40495	1.56218	2.65571	0	0.958836	0.711585	0.168821
Jmjd8	-6.93609	0.999797	1.99959	0	0.957552	0.710369	0.169144
2410018M08Rik	-7.27977	0.68736	1.65591	0	0.957478	0.710369	0.169163
2410089E03Rik	-7.06106	1.03104	2.03084	0	0.95743	0.710369	0.169175
Cd164	-0.562386	0.531142	1.40596	0	0.956928	0.709942	0.169302
Rnf7	-0.718604	0.656117	1.68716	0	0.955841	0.709577	0.169576
Kdelc1	-6.93609	0.999797	2.09332	0	0.955743	0.709543	0.169601
Wdr33	-0.531142	0.499898	1.46845	0	0.954419	0.70858	0.169936
Kif2a	-0.68736	0.656117	1.56218	0	0.954213	0.708422	0.169988
Ilf2	-0.562386	0.499898	1.43721	0	0.953397	0.707725	0.170194
Adamts5	-5.90505	2.06208	3.87421	0	0.951091	0.706324	0.170779
Col5a1	-7.34226	0.812335	1.81213	0	0.949795	0.705383	0.171108
1110037F02Rik	-6.84236	1.09353	2.12457	0	0.949017	0.704604	0.171306
Sec63	-0.624873	0.624873	1.78089	0	0.948103	0.703714	0.171538
Cwc15	-0.656117	0.593629	1.53094	0	0.947904	0.703628	0.171589
Denr	-0.624873	0.593629	1.62467	0	0.947177	0.703048	0.171774
Amotl1	-0.593629	0.531142	1.56218	0	0.946976	0.70297	0.171826
Immt	-0.593629	0.562386	1.7184	0	0.946133	0.702406	0.17204
Hnrnpf	-0.499898	0.468655	1.34348	0	0.94549	0.701749	0.172204
Ccdc50	-0.593629	0.562386	1.59343	0	0.945085	0.701443	0.172308
D14Abb1e	-7.3735	0.718604	1.7184	0	0.944271	0.701144	0.172516
Metap1d	-6.12376	1.90586	3.03063	0	0.943429	0.700575	0.172731
Smdt1	-0.593629	0.593629	1.53094	0	0.942904	0.700052	0.172865
Paics	-7.99837	0.812335	1.90586	0	0.942666	0.699859	0.172926
Mllt10	-0.562386	0.562386	1.62467	0	0.942158	0.699515	0.173056
Lrp6	-7.65469	0.781091	1.87462	0	0.941944	0.699451	0.173111
Ppp2cb	-0.624873	0.562386	1.56218	0	0.941611	0.699204	0.173196
Miat	-0.68736	0.593629	1.53094	0	0.940107	0.698432	0.173581
Fam213a	-1.06228	0.531142	1.96835	0	0.939735	0.698262	0.173677
Snx17	-0.593629	0.531142	1.62467	0	0.939219	0.697969	0.173809
Fibp	-7.09231	0.749848	1.93711	0	0.938093	0.697224	0.174098
Vmp1	-0.718604	0.68736	1.81213	0	0.937612	0.696986	0.174222
Ssb	-0.562386	0.562386	1.4997	0	0.937531	0.696986	0.174243
Tmem258	-0.562386	0.531142	1.53094	0	0.936948	0.696793	0.174393
Anp32b	-0.593629	0.593629	1.56218	0	0.936471	0.696487	0.174515
Mxi1	-0.68736	0.624873	1.68716	0	0.935925	0.696096	0.174656
Hipk2	-0.593629	0.593629	1.65591	0	0.93524	0.695549	0.174832
Lsm3	-0.624873	0.499898	1.74964	0	0.934834	0.695243	0.174937
Nrd1	-0.656117	0.624873	1.74964	0	0.934708	0.695177	0.174969
Ubn1	-0.562386	0.499898	1.46845	0	0.934094	0.69481	0.175128
Hnrnpc	-0.531142	0.437411	1.31223	0	0.933784	0.694753	0.175208
A730098P11Rik	-0.499898	0.437411	1.34348	0	0.933356	0.694342	0.175318
R3hdm2	-1.03104	0.593629	1.84338	0	0.933229	0.694275	0.175351
Mrpl27	-0.68736	0.593629	1.65591	0	0.932737	0.693995	0.175478
Mrps33	-0.562386	0.499898	1.46845	0	0.931361	0.693007	0.175833
Stradb	-0.93731	0.531142	1.4997	0	0.931095	0.69286	0.175902
Cdc37l1	-0.562386	0.499898	1.46845	0	0.931094	0.69286	0.175902
Pcyt1a	-7.34226	0.781091	1.7184	0	0.930626	0.692633	0.176023
Ubl5	-0.468655	0.406167	1.37472	0	0.93062	0.692633	0.176025
Kat6a	-7.27977	0.906066	1.93711	0	0.930504	0.692579	0.176055
Mphosph10	-7.24853	0.843579	2.15581	0	0.929667	0.692083	0.176272
Camk2g	-0.874822	0.562386	1.68716	0	0.929564	0.692083	0.176298
Ssbp3	-0.531142	0.468655	1.31223	0	0.928436	0.691082	0.176591
Abcf1	-0.531142	0.468655	1.40596	0	0.927518	0.690428	0.176829
Ccnt2	-0.593629	0.499898	1.46845	0	0.927442	0.69042	0.176849
Srprb	-7.43599	0.718604	1.87462	0	0.925591	0.688856	0.177329
Cdk5r1	-0.781091	0.718604	1.68716	0	0.925046	0.688312	0.177471
Amfr	-0.718604	0.749848	1.81213	0	0.924509	0.687777	0.177611
Mrpl30	-0.531142	0.468655	1.53094	0	0.923289	0.686698	0.177928
Plin2	-6.34246	2.18706	3.59302	0	0.922312	0.685897	0.178183
Sbf2	-0.656117	0.499898	1.90586	0	0.921253	0.684765	0.178459
Pitrm1	-6.71738	1.09353	2.06208	0	0.920592	0.684246	0.178632
Csnk1g3	-6.93609	0.624873	1.74964	0	0.920337	0.684034	0.178698
Abcc5	-7.40475	0.624873	1.53094	0	0.920094	0.683872	0.178762
Tnpo1	-6.81112	1.06228	2.06208	0	0.920057	0.683872	0.178771
Crocc	-4.9365	3.49929	4.90525	0	0.919637	0.68355	0.178881
H2-Ke2	-0.562386	0.499898	1.53094	0	0.919479	0.683448	0.178923
9330159F19Rik	-7.21728	0.843579	1.90586	0	0.919345	0.683414	0.178958
Nup88	-0.656117	0.499898	1.56218	0	0.919311	0.683414	0.178967
Dnal4	-6.6549	1.28099	2.53074	0	0.919063	0.68321	0.179031
Mkln1	-7.12355	0.749848	1.81213	0	0.918703	0.682877	0.179126
Smc2	-0.68736	0.562386	1.59343	0	0.91842	0.682632	0.1792
Zfp608	-0.749848	0.781091	1.90586	0	0.918083	0.682405	0.179288
Vamp7	-0.624873	0.499898	1.53094	0	0.915773	0.680398	0.179893
Crot	-6.68614	1.40596	2.437	0	0.915331	0.679971	0.180009
Csrnp3	-7.24853	1.28099	2.28079	0	0.913867	0.678614	0.180393
Alkbh5	-7.3735	0.718604	1.7184	0	0.912782	0.677817	0.180679
Spin1	-0.624873	0.499898	1.37472	0	0.910157	0.675165	0.18137
Zmiz2	-0.781091	0.499898	1.4997	0	0.909944	0.675036	0.181426
Polr2l	-0.68736	0.593629	1.53094	0	0.909102	0.67467	0.181648
Yaf2	-0.68736	0.468655	1.53094	0	0.909101	0.67467	0.181648
Tram1	-7.3735	0.718604	1.87462	0	0.908304	0.673998	0.181859
Lemd2	-6.62365	1.43721	2.49949	0	0.90716	0.673212	0.182161
Smek2	-0.624873	0.531142	1.56218	0	0.906885	0.673212	0.182234
Esd	-0.624873	0.531142	1.65591	0	0.906849	0.673212	0.182243
Sms	-7.21728	0.812335	1.87462	0	0.906831	0.673212	0.182248
2310009A05Rik	-7.02982	1.12477	2.12457	0	0.906637	0.673121	0.182299
Timm22	-1.03104	0.624873	1.68716	0	0.905652	0.672234	0.18256
Grik3	-7.12355	1.28099	2.31203	0	0.905463	0.672097	0.18261
Eif5	-0.531142	0.468655	1.40596	0	0.904202	0.671131	0.182944
Rbpj	-7.56096	0.718604	1.78089	0	0.903875	0.670915	0.183031
Msh2	-7.3735	0.68736	1.65591	0	0.903555	0.670788	0.183116
Tm2d3	-0.68736	0.624873	1.65591	0	0.901043	0.668798	0.183783
Sec61g	-0.531142	0.437411	1.28099	0	0.900981	0.668798	0.183799
Ip6k1	-0.68736	0.593629	1.59343	0	0.900663	0.668731	0.183884
Kif5b	-0.562386	0.468655	1.37472	0	0.900629	0.668731	0.183893
Fam76b	-7.02982	0.93731	2.15581	0	0.900597	0.668731	0.183901
Thoc7	-0.656117	0.562386	1.62467	0	0.900577	0.668731	0.183907
Tpd52l2	-0.68736	0.562386	1.53094	0	0.899843	0.668065	0.184102
Pigp	-7.3735	0.781091	1.84338	0	0.899153	0.66766	0.184286
Psmd8	-0.718604	0.624873	1.59343	0	0.898637	0.667308	0.184423
Ehmt2	-7.46723	0.656117	1.65591	0	0.894171	0.663635	0.185615
Gm5089	-3.56178	4.9365	6.03002	0	0.8936	0.663436	0.185768
Kdm3b	-7.24853	0.718604	1.90586	0	0.893518	0.663436	0.18579
Unc50	-7.1548	0.812335	2.03084	0	0.893512	0.663436	0.185792
4932438A13Rik	-0.562386	0.468655	1.46845	0	0.892908	0.662985	0.185953
Eny2	-0.531142	0.437411	1.53094	0	0.892193	0.662474	0.186145
Crk	-0.68736	0.562386	1.81213	0	0.892183	0.662474	0.186147
H1f0	-0.718604	0.656117	1.84338	0	0.892066	0.662419	0.186179
Zfp512	-0.68736	0.593629	1.46845	0	0.891708	0.662221	0.186275
Dazap1	-0.624873	0.499898	1.53094	0	0.89122	0.661849	0.186406
Ckap5	-7.59221	0.656117	1.65591	0	0.890469	0.661291	0.186607
Dcaf17	-6.52992	1.59343	3.06188	0	0.890453	0.661291	0.186611
Banf1	-0.624873	0.499898	1.40596	0	0.888148	0.659372	0.187231
Tfdp2	-6.49868	1.46845	2.53074	0	0.888053	0.659343	0.187256
Rfng	-7.06106	0.968553	2.12457	0	0.887454	0.658898	0.187417
Ralgps2	-0.531142	0.437411	1.34348	0	0.887336	0.658842	0.187449
Psmc2	-0.624873	0.499898	1.59343	0	0.886445	0.658171	0.187689
Vamp3	-0.718604	0.656117	1.7184	0	0.885526	0.657411	0.187937
Sptssa	-0.718604	0.593629	1.62467	0	0.884757	0.656693	0.188144
Samd1	-6.6549	1.37472	2.49949	0	0.884572	0.65664	0.188194
Nkain1	-7.24853	0.999797	2.18706	0	0.884418	0.656543	0.188235
Gprasp2	-0.624873	0.531142	1.46845	0	0.88416	0.656328	0.188305
Cope	-0.656117	0.499898	1.43721	0	0.884031	0.65626	0.18834
Ptgfrn	-7.12355	1.12477	2.18706	0	0.882682	0.655118	0.188704
Rab8a	-0.624873	0.468655	1.53094	0	0.881979	0.654446	0.188894
Zfhx3	-0.718604	0.562386	1.59343	0	0.881364	0.654064	0.18906
Ppp1cb	-0.593629	0.468655	1.37472	0	0.88117	0.654026	0.189113
Ccdc12	-7.46723	0.718604	1.7184	0	0.881013	0.653927	0.189155
Bag6	-0.593629	0.468655	1.37472	0	0.880462	0.653378	0.189304
Fam120a	-0.624873	0.531142	1.53094	0	0.880152	0.653261	0.189389
Ubtf	-0.562386	0.437411	1.34348	0	0.879908	0.653063	0.189455
C530008M17Rik	-6.8736	1.28099	2.49949	0	0.879521	0.652701	0.189559
Vrk1	-6.84236	1.28099	2.59322	0	0.877772	0.651041	0.190034
Pgd	-0.93731	0.499898	1.43721	0	0.877418	0.650858	0.19013
Pdhx	-7.27977	0.874822	2.03084	0	0.876756	0.65042	0.190309
Pou3f3	-0.718604	0.562386	1.53094	0	0.876217	0.649963	0.190456
Ndfip2	-0.843579	0.562386	1.59343	0	0.876011	0.649871	0.190512
Trim33	-7.43599	0.781091	1.81213	0	0.875997	0.649871	0.190516
Gabrg1	-6.56117	1.56218	2.84317	0	0.875482	0.649522	0.190656
Arf2	-7.62345	0.874822	1.93711	0	0.875263	0.64943	0.190716
Adh5	-0.624873	0.468655	1.43721	0	0.87458	0.648811	0.190901
Tpp1	-7.34226	0.68736	1.87462	0	0.874475	0.64877	0.19093
Kif7	-6.18624	1.93711	3.15561	0	0.873903	0.648276	0.191086
Dek	-0.749848	0.593629	1.59343	0	0.873814	0.648254	0.19111
Sun1	-6.84236	1.34348	2.56198	0	0.873665	0.648164	0.19115
Ipo9	-0.749848	0.593629	1.62467	0	0.872137	0.646753	0.191567
Eif2a	-7.21728	0.718604	1.74964	0	0.872098	0.646753	0.191577
Tnpo2	-6.99858	0.593629	1.56218	0	0.872008	0.646751	0.191602
Aamp	-0.562386	0.437411	1.37472	0	0.871652	0.646583	0.191699
Bzw1	-0.624873	0.531142	1.43721	0	0.871566	0.646564	0.191723
Pbdc1	-0.749848	0.68736	2.03084	0	0.870221	0.645822	0.19209
Golgb1	-7.1548	0.968553	1.99959	0	0.86998	0.645627	0.192156
Snrk	-7.09231	0.843579	1.81213	0	0.869486	0.645223	0.192291
Rfxap	-6.56117	1.78089	2.78068	0	0.869202	0.645005	0.192368
2700081O15Rik	-0.656117	0.499898	1.43721	0	0.868864	0.64491	0.192461
Lasp1	-7.21728	0.874822	2.09332	0	0.8682	0.64447	0.192642
Rnf4	-0.656117	0.468655	1.4997	0	0.867951	0.644301	0.192711
Dusp1	-0.68736	0.499898	1.7184	0	0.866748	0.643529	0.19304
Polb	-0.624873	0.499898	1.65591	0	0.866006	0.642878	0.193243
Gpatch11	-7.21728	0.93731	2.03084	0	0.865898	0.642878	0.193273
Trappc2	-7.24853	0.749848	1.7184	0	0.865633	0.642734	0.193346
Gas2l3	-4.87401	3.2181	4.40535	0	0.864662	0.641765	0.193612
Mknk2	-6.6549	1.18726	2.2183	0	0.864333	0.641492	0.193703
Gas1	-7.24853	0.749848	2.34327	0	0.864055	0.641279	0.193779
Mtmr1	-6.49868	1.59343	3.06188	0	0.863725	0.641194	0.19387
Hnrnpa2b1	-0.437411	0.374924	1.09353	0	0.862555	0.640252	0.194191
3110062M04Rik	-4.62406	3.49929	4.6553	0	0.862554	0.640252	0.194191
Atf6b	-0.781091	0.656117	1.74964	0	0.862549	0.640252	0.194193
Gnl3l	-7.27977	0.93731	1.87462	0	0.861809	0.639805	0.194396
Pkn2	-7.52972	0.656117	1.65591	0	0.859994	0.638215	0.194896
Ulk2	-0.624873	0.468655	1.46845	0	0.857978	0.636634	0.195452
Mex3b	-0.718604	0.531142	1.59343	0	0.857023	0.636179	0.195716
2810025M15Rik	-6.56117	1.40596	2.40576	0	0.854692	0.634483	0.196361
Vps25	-0.656117	0.468655	1.4997	0	0.854627	0.634483	0.196379
Stx5a	-0.593629	0.437411	1.40596	0	0.854496	0.634439	0.196415
Rtfdc1	-7.3735	0.624873	1.56218	0	0.854299	0.634346	0.19647
Snord49b	-7.24853	0.781091	1.7184	0	0.853641	0.633677	0.196652
Prkcsh	-0.749848	0.593629	1.65591	0	0.852432	0.632857	0.196987
Tnks2	-0.781091	0.562386	1.62467	0	0.851834	0.6325	0.197153
Leng1	-5.03023	3.06188	4.34287	0	0.851792	0.6325	0.197165
Egln1	-0.656117	0.499898	1.46845	0	0.851486	0.632334	0.19725
Ssna1	-0.68736	0.562386	1.59343	0	0.85055	0.631665	0.19751
Crbn	-7.1548	0.93731	1.99959	0	0.849116	0.63051	0.197908
Ptma	-0.374924	0.374924	0.624873	0	0.848713	0.63021	0.198021
Ldb1	-0.718604	0.562386	1.87462	0	0.848108	0.62968	0.198189
Orc3	-7.21728	1.28099	2.15581	0	0.847894	0.629517	0.198248
Fnbp1l	-0.718604	0.531142	1.53094	0	0.847669	0.62934	0.198311
Arl5a	-7.68594	0.656117	1.96835	0	0.847182	0.628936	0.198447
Nr1h2	-6.3737	1.96835	3.12437	0	0.84689	0.628692	0.198528
Supt16	-0.718604	0.562386	1.59343	0	0.846239	0.62819	0.19871
Slc6a6	-7.43599	0.93731	1.99959	0	0.84556	0.627813	0.198899
Atn1	-7.24853	0.843579	1.87462	0	0.845362	0.627686	0.198954
Magoh	-0.656117	0.499898	1.43721	0	0.844281	0.626836	0.199256
Sec24c	-7.3735	0.843579	1.78089	0	0.84363	0.626525	0.199438
Mageh1	-0.749848	0.593629	1.59343	0	0.843456	0.626525	0.199487
Ndufs3	-0.624873	0.468655	1.4997	0	0.842982	0.626149	0.199619
Actr8	-5.84256	2.12457	3.24934	0	0.842479	0.625657	0.19976
Slc4a4	-6.155	2.15581	3.15561	0	0.841384	0.624494	0.200066
Hiat1	-7.18604	1.03104	2.15581	0	0.839114	0.622327	0.200703
Tmem128	-0.781091	0.499898	1.74964	0	0.839	0.622327	0.200735
Ccdc117	-5.71759	2.28079	3.4368	0	0.838988	0.622327	0.200738
Hes5	-0.906066	0.562386	1.62467	0	0.838784	0.622175	0.200795
Rpl37a	-0.531142	0.406167	1.24975	0	0.838682	0.622138	0.200824
Casc3	-7.21728	0.93731	1.90586	0	0.837817	0.621428	0.201067
Anapc11	-0.656117	0.468655	1.37472	0	0.836692	0.620391	0.201383
Nkain4	-0.656117	0.499898	1.62467	0	0.836586	0.620391	0.201413
Acaa2	-6.46744	1.40596	2.7182	0	0.836076	0.620019	0.201556
Ankrd12	-0.531142	0.374924	1.28099	0	0.836017	0.620019	0.201573
Arpc1b	-0.749848	0.562386	1.59343	0	0.835543	0.619839	0.201706
Ppig	-0.593629	0.437411	1.37472	0	0.835429	0.619829	0.201738
Spin4	-4.9365	3.4368	4.59282	0	0.83317	0.618102	0.202375
Srsf10	-0.499898	0.374924	1.24975	0	0.833082	0.618102	0.202399
Smim11	-7.74843	0.656117	1.74964	0	0.832672	0.617928	0.202515
Hnrnpk	-0.499898	0.374924	1.2185	0	0.832575	0.617928	0.202542
Ankle2	-6.90485	1.12477	2.18706	0	0.832536	0.617928	0.202553
Usp7	-0.68736	0.531142	1.56218	0	0.832242	0.617674	0.202636
Vta1	-7.59221	0.718604	1.65591	0	0.830164	0.616186	0.203223
Zwint	-0.624873	0.437411	1.40596	0	0.829527	0.615701	0.203403
Htra2	-6.74863	1.4997	2.59322	0	0.829139	0.615339	0.203513
Caskin1	-0.656117	0.499898	1.53094	0	0.828701	0.615079	0.203637
Coil	-5.59261	2.437	3.62426	0	0.82756	0.614101	0.20396
Xpr1	-0.656117	0.499898	1.4997	0	0.826681	0.613581	0.204209
Anapc13	-0.656117	0.468655	1.56218	0	0.826671	0.613581	0.204212
Pou3f2	-7.34226	0.968553	2.15581	0	0.826626	0.613581	0.204225
Armcx3	-0.718604	0.499898	1.59343	0	0.826046	0.613254	0.204389
Rer1	-0.718604	0.499898	1.4997	0	0.825561	0.612941	0.204527
Copz1	-0.812335	0.531142	1.56218	0	0.824538	0.612176	0.204817
Nono	-0.656117	0.468655	1.43721	0	0.82423	0.611985	0.204904
Kbtbd7	-5.84256	2.46825	3.68675	0	0.823081	0.610999	0.205231
Sephs1	-7.3735	0.812335	1.90586	0	0.822796	0.610834	0.205312
Ptpn11	-0.718604	0.499898	1.59343	0	0.822578	0.610666	0.205374
Sema6c	-0.906066	0.593629	1.56218	0	0.821896	0.610113	0.205568
Sh3glb1	-0.624873	0.406167	1.34348	0	0.821811	0.610113	0.205592
Wdr5	-6.43619	1.59343	2.56198	0	0.821402	0.609919	0.205709
Myh10	-0.68736	0.531142	1.56218	0	0.821361	0.609919	0.20572
Mast2	-6.81112	1.15602	2.15581	0	0.82127	0.609895	0.205746
Uhrf2	-7.18604	0.781091	2.15581	0	0.820875	0.609526	0.205859
Mterfd1	-6.68614	1.4997	2.53074	0	0.82035	0.609089	0.206008
Eml1	-6.8736	1.2185	2.15581	0	0.820139	0.608929	0.206068
Akap6	-6.84236	1.46845	2.37452	0	0.819396	0.608246	0.20628
Qrich1	-7.52972	0.593629	1.81213	0	0.817387	0.606207	0.206854
Tssc4	-7.24853	0.874822	1.96835	0	0.816161	0.604978	0.207204
Qtrt1	-0.656117	0.437411	1.34348	0	0.815276	0.604054	0.207457
Mlec	-0.68736	0.468655	1.84338	0	0.814795	0.603728	0.207595
Txnl4a	-0.624873	0.437411	1.40596	0	0.814513	0.603644	0.207676
Txndc17	-0.68736	0.499898	1.46845	0	0.814495	0.603644	0.207681
Dlg5	-6.46744	1.43721	2.46825	0	0.813689	0.602889	0.207912
Ankrd50	-6.6549	1.43721	2.40576	0	0.813527	0.602864	0.207958
Efcab14	-6.96733	0.562386	1.81213	0	0.813456	0.602862	0.207978
Cacybp	-0.718604	0.499898	1.43721	0	0.812464	0.602178	0.208263
Igbp1	-7.21728	0.874822	1.84338	0	0.812225	0.602101	0.208331
Cab39	-0.593629	0.437411	1.34348	0	0.811716	0.601603	0.208477
Spop	-0.781091	0.624873	1.7184	0	0.811585	0.601534	0.208515
Eif3e	-0.624873	0.437411	1.40596	0	0.811163	0.601349	0.208636
Mta2	-7.18604	1.18726	2.15581	0	0.810358	0.600685	0.208867
Rpa3	-7.34226	0.812335	1.99959	0	0.810346	0.600685	0.208871
Zfp280d	-0.68736	0.468655	1.56218	0	0.81024	0.600646	0.208901
Cbll1	-6.77987	1.24975	2.34327	0	0.810172	0.600646	0.208921
Hnrnph1	-0.499898	0.374924	1.2185	0	0.810043	0.600579	0.208958
Skiv2l2	-0.812335	0.437411	1.46845	0	0.809702	0.600272	0.209056
Uqcr11	-0.624873	0.437411	1.31223	0	0.808594	0.599334	0.209374
Snhg3	-7.27977	0.781091	1.90586	0	0.807399	0.598219	0.209718
Ubxn11	-3.31183	4.87401	6.27997	0	0.807078	0.598014	0.209811
0610009B22Rik	-0.999797	0.656117	1.78089	0	0.806314	0.597278	0.210031
Dad1	-0.562386	0.406167	1.34348	0	0.805421	0.596455	0.210288
Fam117b	-7.18604	0.812335	1.78089	0	0.803333	0.594409	0.210891
Pde7a	-6.77987	1.34348	2.68695	0	0.803191	0.594327	0.210932
Celf5	-0.718604	0.499898	1.46845	0	0.801797	0.593383	0.211335
Tmem17	-5.96754	2.18706	3.49929	0	0.801682	0.593332	0.211368
Cnot6	-6.90485	0.531142	1.59343	0	0.801308	0.593072	0.211477
Fam96a	-0.68736	0.499898	1.4997	0	0.801146	0.593072	0.211524
Vps54	-6.74863	1.56218	2.49949	0	0.801103	0.593072	0.211536
Avl9	-6.74863	1.24975	2.28079	0	0.800812	0.592822	0.21162
Psd2	-6.12376	2.06208	3.28058	0	0.79848	0.590817	0.212296
Mterfd2	-6.12376	1.81213	3.15561	0	0.797502	0.590238	0.21258
Ugp2	-7.18604	0.749848	1.99959	0	0.79743	0.590238	0.212601
Ergic2	-0.68736	0.437411	1.53094	0	0.797177	0.590135	0.212674
Wdr6	-0.656117	0.437411	1.53094	0	0.796785	0.58986	0.212788
Trp53inp1	-6.68614	1.31223	2.24954	0	0.796725	0.58986	0.212805
Wbp5	-0.562386	0.406167	1.31223	0	0.796592	0.58986	0.212844
Arfgap3	-6.90485	0.874822	1.99959	0	0.795982	0.589258	0.213021
Trmt6	-7.12355	1.2185	2.31203	0	0.795862	0.589201	0.213056
Gigyf2	-0.718604	0.499898	1.56218	0	0.795571	0.589031	0.213141
Sfswap	-0.718604	0.468655	1.40596	0	0.795331	0.588918	0.21321
Sec22a	-7.06106	1.12477	2.40576	0	0.79503	0.588656	0.213298
Tspan13	-0.656117	0.406167	1.43721	0	0.794003	0.587655	0.213597
Cnep1r1	-7.31101	1.06228	2.15581	0	0.793843	0.587655	0.213643
Actr10	-0.562386	0.374924	1.37472	0	0.793801	0.587655	0.213656
Snap91	-0.624873	0.437411	1.40596	0	0.793788	0.587655	0.213659
Med7	-6.77987	1.09353	2.18706	0	0.793724	0.587655	0.213678
Stmn1	-0.874822	0.531142	1.56218	0	0.791328	0.585658	0.214376
Slc4a7	-0.718604	0.437411	1.40596	0	0.79015	0.584505	0.21472
Nipsnap3b	-7.27977	0.68736	1.62467	0	0.788888	0.583456	0.215089
Ddit4l	-3.09312	5.31142	6.56117	0	0.788757	0.583387	0.215127
Pja1	-0.656117	0.437411	1.4997	0	0.788667	0.583363	0.215153
Higd1a	-0.781091	0.499898	1.43721	0	0.78842	0.583165	0.215225
Agpat5	-0.749848	0.468655	1.4997	0	0.787921	0.582714	0.215371
Kcmf1	-7.52972	0.68736	1.74964	0	0.786829	0.581604	0.215691
Vps41	-0.68736	0.468655	1.43721	0	0.786231	0.581166	0.215866
Hist1h2ap_loc1	-7.06106	0.906066	2.90566	0	0.785375	0.580594	0.216117
Ndufs4	-0.656117	0.406167	1.43721	0	0.785244	0.580526	0.216155
Arid2	-0.656117	0.437411	1.46845	0	0.783893	0.579158	0.216551
Nfu1	-0.624873	0.406167	1.56218	0	0.783566	0.579026	0.216647
Bcl2	-6.21749	2.18706	3.37431	0	0.78337	0.578884	0.216705
Map7d1	-7.81091	0.68736	1.59343	0	0.782853	0.578474	0.216857
2310067B10Rik	-5.78008	2.56198	3.56178	0	0.782796	0.578474	0.216873
Fam60a	-6.93609	1.24975	2.31203	0	0.782445	0.578235	0.216977
Yipf5	-0.656117	0.437411	1.40596	0	0.782319	0.578172	0.217014
Calm2	-0.562386	0.374924	1.24975	0	0.781965	0.577913	0.217118
Psma1	-0.68736	0.468655	1.46845	0	0.781943	0.577913	0.217124
Tmem123	-6.31122	1.81213	3.49929	0	0.781266	0.577299	0.217323
Pafah1b2	-0.843579	0.593629	1.68716	0	0.778929	0.575136	0.218011
Ttbk2	-7.18604	0.656117	1.53094	0	0.778508	0.574764	0.218135
Akt2	-7.21728	0.812335	1.84338	0	0.778428	0.574764	0.218158
Ccdc59	-0.624873	0.406167	1.34348	0	0.777843	0.574324	0.218331
Cops2	-0.718604	0.499898	1.53094	0	0.777185	0.574038	0.218525
Adrbk1	-6.68614	1.74964	2.74944	0	0.777016	0.573946	0.218575
Pdcd6	-0.906066	0.656117	1.84338	0	0.776893	0.573946	0.218611
Golt1b	-6.8736	1.24975	2.28079	0	0.776733	0.573934	0.218658
Zhx1	-7.06106	0.843579	1.90586	0	0.774982	0.572185	0.219175
Tnrc6c	-0.656117	0.437411	1.40596	0	0.774549	0.571776	0.219303
Eif1ax	-0.718604	0.499898	1.59343	0	0.773917	0.571221	0.21949
G3bp1	-0.624873	0.374924	1.31223	0	0.773808	0.571177	0.219522
Ndufs2	-0.624873	0.406167	1.34348	0	0.771819	0.569291	0.220111
Sec11a	-0.718604	0.468655	1.40596	0	0.770325	0.567801	0.220554
Ran	-0.656117	0.437411	1.34348	0	0.769416	0.566934	0.220823
Ppm1a	-0.656117	0.374924	1.40596	0	0.767268	0.564748	0.221461
Tceb1	-0.624873	0.374924	1.37472	0	0.766512	0.563974	0.221686
Cxxc4	-7.18604	0.843579	1.81213	0	0.765796	0.563325	0.221899
Jam3	-0.68736	0.437411	1.34348	0	0.765502	0.563071	0.221986
Tpm4	-0.68736	0.468655	1.59343	0	0.765119	0.562728	0.2221
Pnkp	-6.09251	1.99959	3.12437	0	0.763614	0.561522	0.222549
Cacna1g	-7.18604	1.06228	2.12457	0	0.763536	0.561522	0.222572
Rnf157	-6.56117	1.56218	2.65571	0	0.763495	0.561522	0.222584
Fam167a	-3.12437	5.1552	6.40495	0	0.763118	0.561311	0.222697
Sf3b3	-0.781091	0.499898	1.68716	0	0.763011	0.561293	0.222729
Ppic	-7.59221	0.593629	2.12457	0	0.762569	0.560875	0.22286
Dennd5a	-0.718604	0.468655	1.46845	0	0.761229	0.559681	0.22326
Ccdc55	-0.68736	0.374924	1.87462	0	0.760722	0.559267	0.223412
Cadm1	-0.624873	0.374924	1.28099	0	0.758987	0.557548	0.22393
Ppp2ca	-0.562386	0.34368	1.24975	0	0.758359	0.556919	0.224118
Wbp4	-0.68736	0.468655	1.56218	0	0.758015	0.556611	0.224221
Vps11	-6.62365	1.46845	2.9369	0	0.757475	0.55615	0.224383
Man1a2	-0.656117	0.406167	1.53094	0	0.756281	0.554971	0.22474
Rbm4b	-7.3735	0.749848	1.81213	0	0.756001	0.554735	0.224824
Rrp36	-6.93609	1.28099	2.24954	0	0.755258	0.554136	0.225047
Cdkn1b	-7.02982	1.28099	2.40576	0	0.754706	0.553593	0.225213
Mrpl20	-0.718604	0.437411	1.56218	0	0.754521	0.553543	0.225268
Tgif2	-4.4366	3.56178	4.53033	0	0.753943	0.55313	0.225442
Cbx5	-0.781091	0.468655	1.40596	0	0.752386	0.551454	0.225909
Dnajc10	-0.874822	0.531142	1.59343	0	0.752244	0.551372	0.225952
Atg4b	-6.81112	0.968553	1.96835	0	0.751647	0.55088	0.226132
Sdc1	-6.49868	1.34348	2.49949	0	0.751595	0.55088	0.226147
Ndel1	-6.90485	0.906066	2.06208	0	0.750823	0.550327	0.22638
Acadm	-7.34226	0.593629	1.84338	0	0.748194	0.547746	0.227172
Clasp1	-0.68736	0.406167	1.59343	0	0.748073	0.547704	0.227208
Maea	-0.718604	0.406167	1.68716	0	0.747672	0.54741	0.227329
Tgif1	-5.84256	2.437	3.84297	0	0.747088	0.547011	0.227505
Ap5m1	-5.37391	2.59322	3.59302	0	0.746985	0.547011	0.227536
Slc5a6	-4.74903	3.40556	4.59282	0	0.746964	0.547011	0.227543
Mlxip	-6.59241	1.46845	2.7182	0	0.74651	0.546739	0.22768
Pik3c3	-6.34246	1.65591	2.90566	0	0.746122	0.54646	0.227797
Pqbp1	-0.93731	0.562386	1.81213	0	0.745683	0.546045	0.22793
Arid1b	-1.24975	0.531142	1.56218	0	0.745447	0.54586	0.228001
Ndufb6	-0.656117	0.374924	1.28099	0	0.744651	0.545254	0.228241
Rhbdd2	-6.6549	1.59343	2.84317	0	0.742808	0.543841	0.228799
Cyhr1_loc2	-6.3737	1.81213	2.96815	0	0.741949	0.543192	0.229059
Vps26a	-0.843579	0.406167	1.37472	0	0.741586	0.542927	0.229169
Rbm22	-0.718604	0.468655	1.4997	0	0.741007	0.54237	0.229345
Zfhx4	-7.52972	0.624873	1.62467	0	0.740847	0.542349	0.229393
Hectd1	-0.781091	0.499898	1.4997	0	0.740279	0.542029	0.229565
Ppip5k2	-7.31101	0.906066	1.87462	0	0.739696	0.54161	0.229742
Tbpl1	-0.906066	0.468655	1.43721	0	0.739236	0.541252	0.229882
Rnf14	-0.718604	0.468655	1.4997	0	0.738811	0.541013	0.230011
Mybbp1a	-6.93609	0.843579	1.87462	0	0.738489	0.540802	0.230109
Ppp2r5d	-7.21728	1.06228	2.12457	0	0.73714	0.539528	0.230519
Hnrnpa0	-0.562386	0.34368	1.18726	0	0.736151	0.538894	0.230819
Nif3l1	-6.46744	1.40596	2.49949	0	0.735307	0.538192	0.231076
Kin	-7.27977	0.843579	1.74964	0	0.734327	0.537552	0.231375
Map4k3	-7.27977	1.09353	2.03084	0	0.734318	0.537552	0.231377
Bzw2	-0.718604	0.437411	1.43721	0	0.734251	0.537552	0.231398
Lamtor5	-0.781091	0.499898	1.53094	0	0.733719	0.537112	0.23156
Smurf2	-7.31101	0.718604	1.78089	0	0.733626	0.537087	0.231588
Rdx	-0.562386	0.34368	1.28099	0	0.733514	0.53704	0.231623
Rrp1b	-6.03002	2.15581	3.2181	0	0.733227	0.536797	0.23171
Ppat	-6.155	1.93711	3.31183	0	0.733153	0.536793	0.231733
Adcy6	-0.781091	0.499898	1.68716	0	0.732366	0.536226	0.231973
Ppfibp2	-4.87401	3.46805	4.87401	0	0.732008	0.53599	0.232082
Bmi1	-6.52992	0.406167	1.56218	0	0.731943	0.53599	0.232102
Rbmxl1	-0.68736	0.437411	1.59343	0	0.73113	0.535314	0.23235
Sugp2	-5.71759	2.49949	3.71799	0	0.730579	0.534853	0.232518
Bsdc1	-7.12355	0.968553	1.93711	0	0.729746	0.534075	0.232773
Mapk6	-0.718604	0.437411	1.40596	0	0.72908	0.533644	0.232976
Rps11	-0.531142	0.312437	1.12477	0	0.728606	0.533271	0.233121
Atxn2l	-0.874822	0.624873	1.62467	0	0.727665	0.532372	0.233409
Vat1l	-4.87401	3.40556	4.46784	0	0.72687	0.531751	0.233653
Trp53inp2	-7.18604	0.906066	1.81213	0	0.726746	0.531751	0.233691
Clns1a	-0.656117	0.406167	1.40596	0	0.726746	0.531751	0.233691
Mphosph8	-0.781091	0.437411	1.37472	0	0.726688	0.531751	0.233708
Bub3	-0.781091	0.531142	1.53094	0	0.72631	0.531486	0.233824
Chchd1	-0.812335	0.499898	1.43721	0	0.725862	0.531141	0.233962
Wdr34	-3.99919	4.28038	5.4364	0	0.724728	0.530504	0.234309
Cers5	-0.749848	0.437411	1.34348	0	0.72396	0.529959	0.234545
0610010K14Rik	-7.56096	0.656117	1.59343	0	0.723515	0.529619	0.234682
Sox12	-0.749848	0.374924	1.65591	0	0.723326	0.529486	0.23474
Rimklb	-7.18604	0.718604	1.65591	0	0.723036	0.529348	0.234829
Gng2	-0.812335	0.531142	1.43721	0	0.722907	0.529334	0.234869
Gm12657	-0.781091	0.437411	1.59343	0	0.722759	0.529249	0.234914
Tbc1d16	-7.31101	0.593629	1.62467	0	0.722689	0.529249	0.234935
Ckap2l	-5.78008	2.65571	3.99919	0	0.722048	0.528764	0.235132
Gaa	-7.43599	0.531142	1.65591	0	0.722046	0.528764	0.235133
Kat6b	-7.59221	0.656117	1.59343	0	0.721497	0.528387	0.235302
Eftud2	-0.749848	0.406167	1.43721	0	0.721339	0.528289	0.23535
Arnt2	-0.843579	0.531142	1.59343	0	0.720818	0.527783	0.235511
Selk	-0.562386	0.34368	1.15602	0	0.719195	0.526277	0.23601
Ephb2	-6.46744	1.59343	2.78068	0	0.718721	0.525903	0.236157
Mafg	-6.77987	1.28099	2.24954	0	0.718506	0.525789	0.236223
Creb1	-0.749848	0.468655	1.59343	0	0.717018	0.524948	0.236681
Pum1	-0.812335	0.437411	1.4997	0	0.716718	0.524691	0.236774
Nrg2	-6.34246	1.74964	2.81193	0	0.716448	0.524549	0.236857
Pdp1	-6.52992	1.53094	2.59322	0	0.71589	0.524319	0.23703
Rpl35a	-0.656117	0.374924	1.28099	0	0.715816	0.524316	0.237052
Usp25	-6.8736	1.06228	2.03084	0	0.715415	0.523945	0.237176
Myl12a	-0.718604	0.437411	1.59343	0	0.713997	0.522991	0.237614
Ubxn4	-0.593629	0.34368	1.24975	0	0.713139	0.522346	0.23788
Psma3	-0.718604	0.406167	1.40596	0	0.711957	0.521417	0.238246
Lman1	-0.718604	0.437411	1.37472	0	0.711508	0.520992	0.238385
Txnl1	-0.718604	0.437411	1.43721	0	0.711089	0.520761	0.238515
Sepp1	-0.718604	0.406167	1.53094	0	0.709916	0.519676	0.238878
Elovl6	-1.09353	0.468655	1.53094	0	0.70991	0.519676	0.23888
Chaf1b	-3.99919	3.99919	5.1552	0	0.70958	0.519386	0.238982
Arhgef7	-0.718604	0.374924	1.43721	0	0.709333	0.519188	0.239059
Rpgrip1	-4.84277	3.24934	4.40535	0	0.709198	0.519117	0.239101
Puf60	-0.656117	0.374924	1.37472	0	0.708233	0.518352	0.2394
Zcchc11	-0.718604	0.406167	1.78089	0	0.706784	0.517204	0.23985
Smim7	-0.874822	0.468655	1.37472	0	0.706119	0.516661	0.240057
Adck5	-6.18624	2.15581	3.24934	0	0.706015	0.516661	0.240089
Mrpl53	-0.781091	0.437411	1.56218	0	0.705228	0.515857	0.240334
Kdelr1	-0.718604	0.406167	1.53094	0	0.704162	0.51498	0.240666
Map2k2	-0.68736	0.374924	1.40596	0	0.703841	0.514728	0.240766
Aasdhppt	-7.18604	1.15602	2.15581	0	0.70294	0.514157	0.241047
Dhx36	-0.93731	0.749848	1.74964	0	0.702478	0.51373	0.24119
Cpeb2	-0.718604	0.406167	1.40596	0	0.702321	0.513678	0.241239
Hdgf	-0.749848	0.406167	1.53094	0	0.701893	0.513313	0.241373
Tnks1bp1	-4.84277	3.34307	4.40535	0	0.701493	0.513023	0.241498
Rab5c	-0.656117	0.374924	1.37472	0	0.701153	0.512722	0.241604
Haus7	-7.40475	0.718604	2.06208	0	0.700923	0.512544	0.241675
Snx2	-0.874822	0.468655	1.4997	0	0.699478	0.511242	0.242127
Coq10a	-5.28018	2.9369	4.18665	0	0.698748	0.510515	0.242355
Cdh11	-0.749848	0.437411	1.40596	0	0.698688	0.510515	0.242374
Aco2	-0.843579	0.468655	1.40596	0	0.697852	0.509656	0.242635
Rab28	-6.8736	1.28099	2.56198	0	0.6976	0.509454	0.242714
Stra13	-0.749848	0.406167	1.78089	0	0.697071	0.50918	0.242879
Trim2	-0.812335	0.406167	1.37472	0	0.695843	0.508287	0.243264
Set	-0.812335	0.437411	1.43721	0	0.695801	0.508287	0.243277
Blmh	-0.624873	0.34368	1.28099	0	0.695534	0.508097	0.24336
Psmc3	-0.624873	0.34368	1.34348	0	0.694548	0.507231	0.243669
Thrap3	-0.656117	0.34368	1.28099	0	0.694176	0.507053	0.243786
Adamts1	-7.27977	0.843579	1.96835	0	0.693812	0.506821	0.2439
Ppp1r12a	-0.749848	0.437411	1.40596	0	0.69354	0.506821	0.243985
Oat	-0.656117	0.34368	1.37472	0	0.692971	0.506323	0.244164
Fam53c	-6.96733	1.15602	2.2183	0	0.691614	0.505009	0.24459
Ano6	-7.02982	1.24975	2.18706	0	0.691568	0.505009	0.244604
Rbm33	-7.3735	0.624873	1.74964	0	0.690793	0.50438	0.244848
Zbed6	-6.68614	1.2185	2.12457	0	0.690517	0.50415	0.244935
Arid1a	-0.812335	0.437411	1.37472	0	0.689954	0.503986	0.245112
Sars	-0.749848	0.374924	1.34348	0	0.689945	0.503986	0.245114
Polr3k	-0.843579	0.562386	1.74964	0	0.689942	0.503986	0.245115
Cdk2	-6.77987	1.24975	2.34327	0	0.689655	0.50378	0.245206
Mtss1	-7.74843	0.68736	1.68716	0	0.689477	0.503714	0.245262
Pigt	-7.34226	0.593629	1.56218	0	0.689409	0.503714	0.245283
[truncated: 2,860 more rows]

## Sheet: Enriched genes for NP2
	lb	mle	ub	ce	Z	cZ	pvalue
Slco5a1	2.2183	3.09312	3.96794	2.2183	7.16081	6.60214	4.01013e-13
Plxna2	1.31223	1.74964	2.15581	1.31223	7.16081	6.60214	4.01013e-13
Cd24a	2.59322	2.99939	3.34307	2.59322	7.16081	6.60214	4.01013e-13
Ank3	1.28099	1.59343	1.99959	1.28099	7.16081	6.60214	4.01013e-13
BC005764	1.62467	2.06208	2.46825	1.62467	7.16081	6.60214	4.01013e-13
Celf5	1.46845	1.93711	2.40576	1.46845	7.16081	6.60214	4.01013e-13
Meis1	1.7184	2.24954	2.78068	1.7184	7.16081	6.60214	4.01013e-13
Bcl11a	1.84338	2.34327	2.81193	1.84338	7.16081	6.60214	4.01013e-13
Ebf1	1.78089	2.40576	3.90546	1.78089	7.1608	6.60214	4.01013e-13
Cdk5r1	1.68716	2.09332	2.49949	1.68716	7.16081	6.60214	4.01013e-13
1500016L03Rik	4.4366	6.21749	6.81112	4.4366	7.16081	6.60214	4.01013e-13
Hoxb9	2.62447	3.37431	4.15541	2.62447	7.16081	6.60214	4.01013e-13
Hoxb8	2.68695	4.03043	4.71779	2.68695	7.16081	6.60214	4.01013e-13
Hoxb6	3.68675	4.49909	5.24893	3.68675	7.16081	6.60214	4.01013e-13
Hoxb5	2.46825	3.03063	4.6553	2.46825	7.16081	6.60214	4.01013e-13
Hoxb4	1.68716	2.24954	2.87442	1.68716	7.16081	6.60214	4.01013e-13
Hoxb3	2.78068	3.28058	3.84297	2.78068	7.16081	6.60214	4.01013e-13
Hoxb2	2.59322	4.28038	4.90525	2.59322	7.16081	6.60214	4.01013e-13
Hn1	1.12477	1.43721	1.78089	1.12477	7.16081	6.60214	4.01013e-13
Sox11	1.59343	1.81213	1.96835	1.59343	7.16081	6.60214	4.01013e-13
Myt1l	1.59343	2.06208	2.49949	1.59343	7.16081	6.60214	4.01013e-13
Bcl11b	1.74964	2.28079	2.74944	1.74964	7.16081	6.60214	4.01013e-13
Meg3	1.74964	1.96835	2.15581	1.74964	7.16081	6.60214	4.01013e-13
Tubb2b	1.06228	1.40596	1.7184	1.06228	7.16081	6.60214	4.01013e-13
Tfap2a	4.4366	6.40495	7.02982	4.4366	7.16081	6.60214	4.01013e-13
Dbn1	1.18726	1.59343	1.93711	1.18726	7.16081	6.60214	4.01013e-13
Map1b	1.59343	2.437	2.53074	1.59343	7.16081	6.60214	4.01013e-13
Rab3c	1.7184	2.18706	2.62447	1.7184	7.16081	6.60214	4.01013e-13
A930011O12Rik	1.93711	2.87442	3.59302	1.93711	7.16081	6.60214	4.01013e-13
Ebf2	2.12457	2.87442	4.12416	2.12457	7.16081	6.60214	4.01013e-13
Nefl	2.84317	3.74924	4.46784	2.84317	7.16081	6.60214	4.01013e-13
Nefm	2.03084	2.62447	3.2181	2.03084	7.16081	6.60214	4.01013e-13
Basp1	1.24975	1.62467	1.93711	1.24975	7.16081	6.60214	4.01013e-13
Scrt1	1.43721	1.93711	2.437	1.43721	7.16081	6.60214	4.01013e-13
Rbfox2	1.56218	1.90586	2.24954	1.56218	7.16081	6.60214	4.01013e-13
Cacng2	2.59322	3.62426	4.34287	2.59322	7.16081	6.60214	4.01013e-13
Phf21b	1.43721	1.90586	2.34327	1.43721	7.16081	6.60214	4.01013e-13
Hoxc4	3.12437	3.81173	4.46784	3.12437	7.16081	6.60214	4.01013e-13
Rbfox1	1.84338	2.40576	3.06188	1.84338	7.16081	6.60214	4.01013e-13
Gap43	1.46845	1.90586	2.31203	1.46845	7.16081	6.60214	4.01013e-13
Tagln3	1.87462	2.24954	2.62447	1.87462	7.16081	6.60214	4.01013e-13
Robo2	1.99959	2.59322	3.2181	1.99959	7.16081	6.60214	4.01013e-13
Ttc3	0.906066	1.2185	1.4997	0.906066	7.16081	6.60214	4.01013e-13
Tubb5	0.999797	1.28099	1.56218	0.999797	7.16081	6.60214	4.01013e-13
Calm2	1.03104	1.31223	1.62467	1.03104	7.16081	6.60214	4.01013e-13
Celf4	2.09332	2.49949	2.84317	2.09332	7.16081	6.60214	4.01013e-13
Nrep	1.40596	1.7184	2.06208	1.40596	7.16081	6.60214	4.01013e-13
Dpysl3	1.28099	1.62467	1.99959	1.28099	7.16081	6.60214	4.01013e-13
Dcc	1.4997	1.99959	2.46825	1.4997	7.16081	6.60214	4.01013e-13
Pax2	3.49929	4.56157	5.84256	3.49929	7.16081	6.60214	4.01013e-13
Ina	2.34327	2.74944	3.18685	2.34327	7.16081	6.60214	4.01013e-13
Kif5c	2.09332	2.53074	2.9369	2.09332	7.16081	6.60214	4.01013e-13
Hoxd3	3.68675	4.46784	5.28018	3.68675	7.16081	6.60214	4.01013e-13
Meis2	1.90586	2.437	2.90566	1.90586	7.16081	6.60214	4.01013e-13
Lamp5	3.46805	4.37411	5.18645	3.46805	7.16081	6.60214	4.01013e-13
Scrt2	3.46805	4.18665	4.90525	3.46805	7.16081	6.60214	4.01013e-13
Nnat	0.874822	1.74964	1.84338	0.874822	7.16081	6.60214	4.01013e-13
Vstm2l	3.31183	4.09292	4.81152	3.31183	7.16081	6.60214	4.01013e-13
Stmn2	3.28058	3.74924	4.21789	3.28058	7.16081	6.60214	4.01013e-13
2610100L16Rik	2.59322	3.56178	4.31162	2.59322	7.16081	6.60214	4.01013e-13
Mab21l1	3.31183	4.12416	4.81152	3.31183	7.16081	6.60214	4.01013e-13
Mab21l2	3.81173	4.56157	5.28018	3.81173	7.16081	6.60214	4.01013e-13
Mex3a	1.31223	1.68716	2.03084	1.31223	7.16081	6.60214	4.01013e-13
Gm9846	0.624873	0.749848	0.843579	0.624873	7.16081	6.60214	4.01013e-13
Sema6c	1.34348	1.81213	2.24954	1.34348	7.1608	6.60214	4.01013e-13
Mllt11	1.90586	2.31203	2.68695	1.90586	7.16081	6.60214	4.01013e-13
Igsf3	1.4997	1.99959	2.437	1.4997	7.16081	6.60214	4.01013e-13
Nhlh2	3.59302	4.34287	5.03023	3.59302	7.16081	6.60214	4.01013e-13
Fnbp1l	1.37472	1.81213	2.18706	1.37472	7.16081	6.60214	4.01013e-13
Lphn2	2.37452	2.84317	3.2181	2.37452	7.16081	6.60214	4.01013e-13
Runx1t1	2.78068	3.12437	3.53053	2.78068	7.16081	6.60214	4.01013e-13
Igfbpl1	2.65571	3.15561	3.62426	2.65571	7.16081	6.60214	4.01013e-13
Elavl2	1.40596	1.87462	2.31203	1.40596	7.16081	6.60214	4.01013e-13
Ssbp3	1.31223	1.68716	2.03084	1.31223	7.16081	6.60214	4.01013e-13
Elavl4	1.15602	1.56218	1.93711	1.15602	7.16081	6.60214	4.01013e-13
Stmn1	2.12457	2.437	2.78068	2.12457	7.16081	6.60214	4.01013e-13
Ajap1	1.78089	2.31203	2.84317	1.78089	7.16081	6.60214	4.01013e-13
Dpysl5	1.99959	2.53074	3.31183	1.99959	7.16081	6.60214	4.01013e-13
Crmp1	1.81213	2.2183	2.59322	1.81213	7.16081	6.60214	4.01013e-13
Rufy3	1.12477	1.46845	1.78089	1.12477	7.16081	6.60214	4.01013e-13
Lhx5	3.37431	4.24914	5.1552	3.37431	7.16081	6.60214	4.01013e-13
Auts2	1.56218	2.06208	2.46825	1.56218	7.16081	6.60214	4.01013e-13
Gpc2	1.74964	2.18706	2.62447	1.74964	7.16081	6.60214	4.01013e-13
Thsd7a	1.62467	2.15581	2.62447	1.62467	7.16081	6.60214	4.01013e-13
Tes	3.09312	3.87421	4.46784	3.09312	7.16081	6.60214	4.01013e-13
Hoxa4	3.81173	4.62406	5.4364	3.81173	7.16081	6.60214	4.01013e-13
Hoxa5	2.59322	3.18685	3.9367	2.59322	7.16081	6.60214	4.01013e-13
Neurod6	3.40556	4.4366	5.59261	3.40556	7.16081	6.60214	4.01013e-13
Tmsb10	0.718604	0.874822	0.968553	0.718604	7.16081	6.60214	4.01013e-13
Slc17a6	3.03063	4.18665	4.87401	3.03063	7.16081	6.60214	4.01013e-13
St8sia2	1.81213	2.437	3.06188	1.81213	7.16081	6.60214	4.01013e-13
Map6	1.62467	2.12457	2.7182	1.62467	7.16081	6.60214	4.01013e-13
Sbk1	1.40596	1.84338	2.24954	1.40596	7.16081	6.60214	4.01013e-13
Inpp5f	1.43721	1.90586	2.37452	1.43721	7.16081	6.60214	4.01013e-13
Ebf3	3.15561	3.71799	4.21789	3.15561	7.16081	6.60214	4.01013e-13
Dusp8	1.53094	2.03084	2.46825	1.53094	7.16081	6.60214	4.01013e-13
Cbln1	2.59322	3.40556	4.59282	2.59322	7.16081	6.60214	4.01013e-13
Gm2694	2.31203	4.24914	4.9365	2.31203	7.16081	6.60214	4.01013e-13
Zfhx3	1.40596	1.93711	2.37452	1.40596	7.16081	6.60214	4.01013e-13
Tubb3	2.90566	3.28058	3.59302	2.90566	7.16081	6.60214	4.01013e-13
Elavl3	1.12477	1.43721	1.78089	1.12477	7.16081	6.60214	4.01013e-13
Skor1	4.15541	5.06147	6.96733	4.15541	7.16081	6.60214	4.01013e-13
Zic1	1.87462	2.28079	2.62447	1.87462	7.16081	6.60214	4.01013e-13
Dcx	1.78089	2.12457	2.46825	1.78089	7.16081	6.60214	4.01013e-13
Kif5a	1.43721	1.93711	2.40576	1.43721	7.16076	6.60214	4.01124e-13
Gm6682	0.781091	1.12477	1.37472	0.781091	7.16079	6.60214	4.01124e-13
Gng2	1.15602	1.56218	1.96835	1.15602	7.16076	6.60214	4.01124e-13
Bach2	1.43721	1.93711	2.40576	1.43721	7.16078	6.60214	4.01124e-13
Kalrn	1.68716	2.37452	3.15561	1.68716	7.1607	6.60214	4.01346e-13
Neurod2	2.99939	3.9367	4.90525	2.99939	7.16067	6.60214	4.01457e-13
Nkain1	1.34348	1.81213	2.24954	1.34348	7.16064	6.60214	4.01568e-13
Fgd5	3.15561	3.96794	4.84277	3.15561	7.16056	6.60214	4.01679e-13
Pou4f1	2.9369	4.21789	5.1552	2.9369	7.16055	6.60214	4.0179e-13
Cacna2d1	1.4997	2.06208	2.53074	1.4997	7.16046	6.60214	4.02012e-13
Clvs1	3.28058	4.03043	4.74903	3.28058	7.16026	6.60214	4.02567e-13
Ywhag	0.968553	1.34348	1.68716	0.968553	7.16021	6.60214	4.02789e-13
Apc2	1.28099	1.78089	2.24954	1.28099	7.16016	6.60214	4.029e-13
Serpini1	2.74944	3.46805	4.06167	2.74944	7.15973	6.60214	4.04232e-13
Stmn3	0.968553	1.34348	1.65591	0.968553	7.15955	6.60214	4.04676e-13
Tubb2a	0.781091	1.12477	1.40596	0.781091	7.15949	6.60214	4.04898e-13
Nsg2	0.999797	1.40596	1.78089	0.999797	7.15904	6.60214	4.06231e-13
Ftl1	0.906066	1.03104	1.12477	0.906066	7.15903	6.60214	4.06231e-13
Sptbn2	1.7184	2.49949	3.28058	1.7184	7.15749	6.60214	4.10783e-13
Hoxc9	2.74944	3.59302	4.28038	2.74944	7.15709	6.60214	4.12004e-13
Mapk8	1.12477	1.59343	2.03084	1.12477	7.15599	6.60214	4.15334e-13
Celsr3	1.99959	2.84317	3.59302	1.99959	7.15533	6.60214	4.17333e-13
Gpr22	2.74944	3.68675	4.46784	2.74944	7.1553	6.60214	4.17444e-13
Lhx1	3.28058	4.12416	6.155	3.28058	7.15515	6.60214	4.17888e-13
Rbfox3	1.4997	2.06208	2.74944	1.4997	7.15439	6.60194	4.20219e-13
Cbfa2t3	1.56218	2.12457	2.59322	1.56218	7.15284	6.60174	4.24993e-13
Ptma	0.593629	0.68736	0.781091	0.593629	7.1514	6.6011	4.29434e-13
Acvr2a	1.28099	1.78089	2.24954	1.28099	7.15083	6.6011	4.31211e-13
Kif21a	1.12477	1.56218	1.96835	1.12477	7.15012	6.60102	4.33542e-13
Marcksl1	0.812335	1.15602	1.56218	0.812335	7.14854	6.60017	4.38538e-13
Hecw1	1.78089	2.56198	3.4368	1.78089	7.14382	6.59735	4.53859e-13
Ube2ql1	1.68716	2.46825	3.18685	1.68716	7.14359	6.59735	4.54636e-13
Hist3h2ba	1.18726	1.7184	2.31203	1.18726	7.14227	6.59641	4.59077e-13
Casz1	2.87442	3.65551	4.37411	2.87442	7.13944	6.59386	4.68514e-13
Hoxa2	3.46805	4.31162	5.1552	3.46805	7.13286	6.58824	4.91496e-13
Hoxc5	3.40556	4.18665	4.99898	3.40556	7.12555	6.58084	5.18363e-13
Nyap1	2.74944	3.65551	4.4366	2.74944	7.11477	6.57115	5.60552e-13
Tshz3	1.18726	1.7184	2.18706	1.18726	7.11283	6.56954	5.68434e-13
Cnr1	2.06208	2.90566	3.65551	2.06208	7.10976	6.56768	5.81202e-13
Gprin1	2.28079	3.34307	4.12416	2.28079	7.09968	6.55775	6.25278e-13
Rem2	2.99939	3.74924	4.46784	2.99939	7.09265	6.55111	6.57807e-13
Actl6b	2.2183	3.09312	3.78048	2.2183	7.07604	6.5346	7.41629e-13
Draxin	1.46845	2.12457	2.90566	1.46845	7.06602	6.52472	7.97251e-13
Tcerg1l	3.49929	4.37411	5.1552	3.49929	7.05814	6.51715	8.43769e-13
Cntn2	1.37472	2.09332	2.81193	1.37472	7.03233	6.49206	1.01552e-12
Pgm2l1	1.62467	2.46825	3.18685	1.62467	7.03	6.49	1.03262e-12
Zfhx4	1.15602	1.68716	2.12457	1.15602	7.01169	6.47206	1.17728e-12
Tlx3	2.78068	3.78048	4.56157	2.78068	7.01023	6.47093	1.1896e-12
Pdp1	1.37472	2.03084	2.99939	1.37472	6.98478	6.44435	1.42653e-12
H3f3b	0.562386	0.68736	0.749848	0.562386	6.98301	6.44289	1.44462e-12
Actg1	0.624873	1.12477	1.18726	0.624873	6.97925	6.43927	1.48381e-12
Rtn1	0.68736	0.968553	1.24975	0.68736	6.97242	6.43234	1.55764e-12
Tfap2b	1.84338	3.03063	3.90546	1.84338	6.96434	6.42406	1.64979e-12
2700081O15Rik	0.906066	1.31223	1.68716	0.906066	6.96207	6.42205	1.67655e-12
Trim36	3.03063	3.78048	4.59282	3.03063	6.95601	6.41595	1.75027e-12
6330403K07Rik	1.03104	1.46845	1.84338	1.03104	6.93758	6.39693	1.99429e-12
Hoxa3	2.68695	3.49929	4.18665	2.68695	6.93595	6.3956	2.0175e-12
Peg13	1.24975	1.74964	2.2183	1.24975	6.923	6.38293	2.2109e-12
Mgat4c	2.78068	3.62426	4.46784	2.78068	6.89272	6.35238	2.73681e-12
D430019H16Rik	1.12477	1.62467	2.12457	1.12477	6.88347	6.34281	2.92055e-12
Tmeff1	0.93731	1.34348	1.74964	0.93731	6.87265	6.33197	3.15103e-12
Akap6	1.24975	1.78089	2.40576	1.24975	6.84464	6.30339	3.8336e-12
Mapk6	0.999797	1.46845	1.84338	0.999797	6.82687	6.28631	4.33931e-12
Nrn1	2.53074	3.49929	4.24914	2.53074	6.82114	6.28053	4.51617e-12
Zfp618	2.09332	2.81193	3.46805	2.09332	6.78168	6.23908	5.93936e-12
Psd2	1.7184	2.46825	3.15561	1.7184	6.77412	6.23131	6.25844e-12
Hmgb3	0.843579	1.24975	1.59343	0.843579	6.75486	6.21213	7.14884e-12
Asxl3	1.2185	1.78089	2.56198	1.2185	6.74488	6.20258	7.65754e-12
Parp6	1.37472	2.06208	2.9369	1.37472	6.74286	6.2008	7.76512e-12
Uncx	3.96794	6.31122	6.84236	3.96794	6.73848	6.19647	8.00271e-12
Smim18	3.34307	4.28038	5.28018	3.34307	6.73476	6.19286	8.20988e-12
Rcan2	1.31223	1.93711	2.56198	1.31223	6.72698	6.18485	8.66074e-12
Cntnap2	1.93711	3.03063	3.87421	1.93711	6.7156	6.17375	9.36473e-12
Slc8a1	1.09353	1.62467	2.12457	1.09353	6.71386	6.17227	9.4772e-12
Ncs1	2.59322	3.34307	3.96794	2.59322	6.71149	6.17011	9.63252e-12
Dclk1	0.843579	1.2185	1.56218	0.843579	6.67717	6.13617	1.21797e-11
Fam57b	1.62467	2.31203	3.03063	1.62467	6.6711	6.13039	1.26945e-11
Hnrnpa0	0.68736	1.03104	1.31223	0.68736	6.65984	6.11898	1.37064e-11
Snhg11	1.56218	2.31203	2.99939	1.56218	6.64936	6.10882	1.47181e-11
Rgmb	1.12477	1.62467	2.09332	1.12477	6.61775	6.07691	1.8235e-11
Mapk10	1.12477	1.62467	2.09332	1.12477	6.57417	6.03079	2.44623e-11
Stmn1-rs1	2.62447	3.62426	4.31162	2.62447	6.55767	6.01444	2.73273e-11
Mllt3	0.874822	1.31223	1.68716	0.874822	6.53888	5.99442	3.09915e-11
Sorbs2	1.12477	1.65591	2.24954	1.12477	6.51407	5.96824	3.65712e-11
Apbb2	1.06228	1.56218	2.03084	1.06228	6.49962	5.95331	4.02621e-11
Dpysl4	0.968553	1.40596	1.87462	0.968553	6.46661	5.91936	5.01116e-11
Klc1	0.843579	1.28099	1.68716	0.843579	6.4619	5.91477	5.1697e-11
Pbx3	1.99959	3.28058	4.09292	1.99959	6.44539	5.89781	5.76525e-11
Csrnp3	1.09353	1.62467	2.15581	1.09353	6.43891	5.89154	6.01654e-11
Hoxd4	3.12437	3.90546	4.87401	3.12437	6.43494	5.88759	6.17612e-11
Syt1	1.34348	1.93711	2.49949	1.34348	6.43245	5.88565	6.27814e-11
Add2	1.06228	1.53094	2.03084	1.06228	6.42717	5.88028	6.50023e-11
L1cam	1.2185	1.84338	2.49949	1.2185	6.39895	5.85108	7.82263e-11
Trp53bp1	0.906066	1.34348	1.78089	0.906066	6.36514	5.8151	9.75585e-11
Srrm4	1.31223	1.84338	2.37452	1.31223	6.36487	5.8151	9.77254e-11
Map2	0.656117	0.968553	1.40596	0.656117	6.35737	5.80804	1.02618e-10
Rnd3	0.999797	1.4997	1.90586	0.999797	6.35731	5.80804	1.02657e-10
Pak7	1.09353	1.59343	2.12457	1.09353	6.34387	5.79597	1.12028e-10
Hdac2	0.812335	1.24975	1.62467	0.812335	6.33007	5.78129	1.22528e-10
Trp53i11	1.12477	1.68716	2.2183	1.12477	6.32812	5.77954	1.24085e-10
Rnf165	1.03104	1.53094	1.99959	1.03104	6.32094	5.77208	1.29991e-10
Cxadr	0.812335	1.2185	1.59343	0.812335	6.30474	5.75553	1.44338e-10
Zfhx2	1.43721	2.2183	3.03063	1.43721	6.2997	5.75078	1.49109e-10
Camsap1	0.843579	1.2185	1.59343	0.843579	6.29362	5.74487	1.55078e-10
Stxbp1	1.06228	1.59343	2.06208	1.06228	6.2834	5.73409	1.65629e-10
Sox4	0.656117	1.15602	1.37472	0.656117	6.25054	5.69934	2.04517e-10
Spock1	1.81213	2.81193	3.71799	1.81213	6.21944	5.66793	2.49465e-10
Nova2	0.968553	1.46845	1.93711	0.968553	6.19427	5.64152	2.92774e-10
Cited2	0.999797	1.53094	1.99959	0.999797	6.19094	5.6386	2.99035e-10
Ptms	0.781091	1.18726	1.56218	0.781091	6.17648	5.62425	3.27725e-10
Smpd3	1.15602	1.74964	2.31203	1.15602	6.16399	5.61203	3.54663e-10
Socs2	1.68716	2.99939	3.96794	1.68716	6.16098	5.60944	3.61479e-10
Baz2b	0.781091	1.2185	1.59343	0.781091	6.15872	5.60732	3.66683e-10
C530008M17Rik	1.12477	1.68716	2.31203	1.12477	6.15128	5.59955	3.84293e-10
H3f3a	0.562386	0.874822	1.15602	0.562386	6.14721	5.59546	3.94281e-10
Mtus2	2.59322	3.4368	4.18665	2.59322	6.12645	5.57452	4.49295e-10
Cadps	1.03104	1.56218	2.06208	1.03104	6.12452	5.57276	4.5478e-10
Efna5	1.06228	1.65591	2.15581	1.06228	6.12324	5.57171	4.58462e-10
Faxc	1.09353	1.68716	2.34327	1.09353	6.10955	5.55778	4.99572e-10
Chn1	1.18726	1.78089	2.28079	1.18726	6.10772	5.55614	5.05308e-10
Tshz2	2.28079	3.09312	3.78048	2.28079	6.08479	5.53174	5.83229e-10
Mtus1	1.46845	2.31203	3.4368	1.46845	6.07071	5.51772	6.3671e-10
Slc38a1	0.812335	1.2185	1.59343	0.812335	6.06852	5.51566	6.45477e-10
Crip2	0.906066	1.40596	1.87462	0.906066	6.02759	5.47326	8.32088e-10
4933409K07Rik_loc3	2.68695	3.40556	4.06167	2.68695	6.02003	5.46566	8.71924e-10
Gdap1l1	1.43721	2.2183	2.87442	1.43721	5.98655	5.43033	1.07171e-09
Serf1	0.718604	1.09353	1.43721	0.718604	5.96545	5.40855	1.2198e-09
Efr3b	0.968553	1.46845	1.90586	0.968553	5.94962	5.39288	1.34387e-09
Mex3d	0.999797	1.4997	1.96835	0.999797	5.94537	5.38856	1.37913e-09
Fign	0.999797	1.56218	2.03084	0.999797	5.91691	5.35901	1.64021e-09
Dnajc6	1.90586	2.84317	3.62426	1.90586	5.91369	5.35648	1.67263e-09
Cdh2	0.624873	0.999797	1.31223	0.624873	5.89775	5.33998	1.84244e-09
Soga3	0.781091	1.24975	1.65591	0.781091	5.88641	5.32818	1.97342e-09
Atpif1	0.562386	0.874822	1.18726	0.562386	5.87329	5.31609	2.13618e-09
Hoxb7	2.68695	3.49929	4.34287	2.68695	5.86803	5.31097	2.20507e-09
Hnrnpab	0.593629	0.93731	1.24975	0.593629	5.80751	5.24805	3.17037e-09
Tenm3	0.999797	1.62467	2.18706	0.999797	5.80562	5.24662	3.20639e-09
Pafah1b3	0.718604	1.12477	1.53094	0.718604	5.77971	5.21972	3.74158e-09
Csnk1e	0.749848	1.18726	1.62467	0.749848	5.76866	5.20886	3.99521e-09
Trp53inp2	0.968553	1.46845	1.93711	0.968553	5.75146	5.19088	4.42393e-09
Rara	2.09332	2.87442	3.53053	2.09332	5.75061	5.19028	4.446e-09
Lin7a	1.12477	1.87462	2.56198	1.12477	5.74892	5.18879	4.49076e-09
Evl	0.749848	1.18726	1.62467	0.749848	5.747	5.18758	4.54202e-09
Ybx1	0.531142	0.874822	1.12477	0.531142	5.74073	5.18131	4.71342e-09
Acvr2b	1.53094	2.31203	2.99939	1.53094	5.74035	5.18121	4.72411e-09
Kcnq2	1.12477	1.74964	2.34327	1.12477	5.73786	5.17879	4.79398e-09
Elovl2	1.4997	2.78068	3.53053	1.4997	5.72743	5.16761	5.09824e-09
Pde1b	2.34327	3.18685	3.87421	2.34327	5.7266	5.16702	5.12317e-09
Nedd4l	0.968553	1.53094	2.12457	0.968553	5.71994	5.16032	5.32798e-09
Hoxc6	2.59322	3.40556	4.18665	2.59322	5.71438	5.15514	5.50511e-09
Celf3	1.87462	2.62447	3.28058	1.87462	5.70867	5.14916	5.69318e-09
Nsg1	0.656117	1.03104	1.37472	0.656117	5.7027	5.14321	5.89627e-09
Trim67	1.18726	1.87462	2.49949	1.18726	5.69702	5.13727	6.09597e-09
Gng3	0.593629	0.968553	1.31223	0.593629	5.68743	5.12795	6.4484e-09
Plekha6	1.09353	1.78089	2.56198	1.09353	5.65295	5.09149	7.88581e-09
Crabp1	1.28099	2.15581	3.34307	1.28099	5.61133	5.04866	1.00388e-08
Hdgfrp3	0.656117	1.06228	1.43721	0.656117	5.60085	5.03801	1.0665e-08
Vopp1	0.874822	1.37472	1.87462	0.874822	5.57233	5.00835	1.25675e-08
Usp22	0.624873	0.999797	1.34348	0.624873	5.55498	4.99161	1.38825e-08
Epb4,1	0.749848	1.2185	1.68716	0.749848	5.53822	4.97551	1.52782e-08
Dnajb5	1.03104	1.65591	2.437	1.03104	5.5362	4.97357	1.54553e-08
Vash2	1.03104	1.65591	2.49949	1.03104	5.53443	4.97218	1.56125e-08
Gm1821_loc1	0.531142	0.874822	1.18726	0.531142	5.51147	4.94803	1.77924e-08
4931428F04Rik	0.968553	1.4997	2.09332	0.968553	5.47125	4.90768	2.23439e-08
Usp29	1.2185	1.93711	2.74944	1.2185	5.46395	4.90019	2.32829e-08
2003-09-01	0.718604	1.12477	1.4997	0.718604	5.45244	4.88863	2.48411e-08
Kctd15	1.34348	2.18706	2.99939	1.34348	5.41086	4.84722	3.1362e-08
Rab3a	0.812335	1.31223	1.78089	0.812335	5.40727	4.84412	3.19964e-08
Bcr	0.906066	1.46845	2.65571	0.906066	5.40068	4.83797	3.31943e-08
Hoxa9	1.59343	3.31183	4.12416	1.59343	5.37329	4.81017	3.86565e-08
Spock3	1.15602	1.93711	2.84317	1.15602	5.35716	4.79399	4.22697e-08
Smarca4	0.562386	0.906066	1.24975	0.562386	5.34914	4.78594	4.41861e-08
Fam20c	0.93731	1.53094	2.437	0.93731	5.32758	4.7637	4.97662e-08
Mcf2l	0.999797	1.62467	2.24954	0.999797	5.32172	4.75805	5.13947e-08
Arl4c	0.968553	1.56218	2.2183	0.968553	5.32102	4.75755	5.15927e-08
Nrp1	0.812335	1.37472	1.84338	0.812335	5.31971	4.757	5.1967e-08
Mapk8ip2	1.28099	1.96835	2.59322	1.28099	5.31926	4.757	5.2095e-08
Uchl1	0.593629	0.999797	1.40596	0.593629	5.30839	4.74633	5.52974e-08
Avl9	0.906066	1.46845	2.40576	0.906066	5.30678	4.74507	5.57897e-08
Isl1	1.4997	2.9369	4.31162	1.4997	5.30323	4.7417	5.68856e-08
Ss18l1	1.40596	2.53074	3.2181	1.40596	5.27932	4.71707	6.48335e-08
Rtn2	1.09353	1.74964	2.65571	1.09353	5.25567	4.69244	7.37439e-08
Rnf38	0.656117	1.06228	1.46845	0.656117	5.25391	4.69157	7.44505e-08
Agap1	0.593629	0.999797	1.37472	0.593629	5.2411	4.6787	7.98129e-08
Carhsp1	0.68736	1.12477	1.53094	0.68736	5.22312	4.66061	8.79658e-08
Zfp811	0.812335	1.37472	1.90586	0.812335	5.20741	4.64529	9.57463e-08
Scn3b	1.37472	2.09332	2.74944	1.37472	5.20689	4.64498	9.60158e-08
Ndrg4	0.93731	1.56218	2.15581	0.93731	5.20572	4.64394	9.66253e-08
Srrm3	1.56218	2.37452	3.03063	1.56218	5.20328	4.64164	9.79009e-08
2006-09-01	0.812335	1.34348	1.87462	0.812335	5.19553	4.63394	1.0207e-07
Limk2	0.749848	1.24975	1.74964	0.749848	5.17037	4.60943	1.16813e-07
Nrp2	1.06228	1.81213	2.46825	1.06228	5.17016	4.60943	1.16945e-07
Zik1	0.906066	1.46845	2.06208	0.906066	5.16924	4.60866	1.17522e-07
Rnf19b	1.31223	2.12457	2.78068	1.31223	5.16531	4.60455	1.20021e-07
Sms	0.812335	1.37472	1.87462	0.812335	5.1332	4.57324	1.42426e-07
Dapk1	1.03104	1.62467	2.46825	1.03104	5.12772	4.56858	1.46634e-07
Cdk5r2	2.06208	2.81193	3.49929	2.06208	5.1274	4.56858	1.46886e-07
Ube2d1	0.781091	1.28099	1.81213	0.781091	5.11918	4.56173	1.53432e-07
Samd10	1.78089	2.7182	3.53053	1.78089	5.11763	4.56025	1.54699e-07
Cnih2	0.93731	1.59343	2.28079	0.93731	5.11637	4.5591	1.55739e-07
Csdc2	1.81213	2.68695	3.34307	1.81213	5.11296	4.55582	1.58574e-07
Ttc28	0.624873	1.09353	1.46845	0.624873	5.10953	4.55326	1.61479e-07
Olfm1	0.656117	1.12477	1.4997	0.656117	5.1045	4.54792	1.65832e-07
A030009H04Rik	1.12477	1.90586	2.9369	1.12477	5.10362	4.54718	1.66613e-07
Ywhaq	0.468655	0.812335	1.09353	0.468655	5.10019	4.54485	1.6966e-07
Mmp24	2.40576	3.18685	3.99919	2.40576	5.09749	4.54237	1.7209e-07
Plxna4	1.15602	1.81213	2.49949	1.15602	5.08396	4.52857	1.84823e-07
Gabrg2	1.06228	1.74964	2.437	1.06228	5.07833	4.52326	1.90388e-07
Hoxc8	0.968553	1.65591	2.28079	0.968553	5.06123	4.50669	2.08284e-07
Gfod2	1.03104	1.7184	2.78068	1.03104	5.05379	4.49992	2.16564e-07
Aff3	0.874822	1.4997	2.28079	0.874822	5.04947	4.49604	2.21524e-07
Stmn4	0.749848	1.31223	1.84338	0.749848	5.03432	4.48062	2.39774e-07
Fbxo11	0.531142	0.93731	1.31223	0.531142	5.03212	4.47914	2.42541e-07
Cacna1h	0.749848	1.31223	1.74964	0.749848	5.02925	4.47713	2.46197e-07
St8sia4	1.24975	2.31203	3.2181	1.24975	5.0288	4.47688	2.46783e-07
Camta1	0.624873	1.09353	1.4997	0.624873	5.02318	4.47135	2.5411e-07
Gsk3b	0.468655	0.812335	1.12477	0.468655	5.01864	4.46724	2.602e-07
Lrp8	0.68736	1.18726	1.62467	0.68736	5.01139	4.46019	2.70189e-07
Zmiz2	0.718604	1.18726	1.62467	0.718604	5.00484	4.45377	2.79548e-07
Mmd	0.749848	1.31223	1.93711	0.749848	4.99665	4.44654	2.91668e-07
Ywhaz	0.468655	0.843579	1.15602	0.468655	4.99599	4.4462	2.92674e-07
Mapt	0.499898	0.874822	1.18726	0.499898	4.99282	4.44321	2.97517e-07
Fat4	0.93731	1.56218	2.24954	0.93731	4.98323	4.4355	3.12651e-07
Kif3c	0.624873	1.09353	1.53094	0.624873	4.97312	4.42522	3.29421e-07
Magi3	0.906066	1.56218	2.2183	0.906066	4.96465	4.41717	3.44119e-07
0610010F05Rik	0.68736	1.2185	1.74964	0.68736	4.93952	4.3922	3.91568e-07
Gdi1	0.468655	0.812335	1.15602	0.468655	4.93826	4.39141	3.94123e-07
Dock7	0.812335	1.34348	1.81213	0.812335	4.92021	4.37311	4.32248e-07
Gstm7	1.03104	1.7184	2.46825	1.03104	4.91966	4.37272	4.33468e-07
Samd14	0.656117	1.15602	1.62467	0.656117	4.91066	4.36426	4.53855e-07
Reln	1.90586	2.90566	3.74924	1.90586	4.90442	4.35872	4.68517e-07
Wdr47	0.812335	1.43721	2.18706	0.812335	4.90177	4.35658	4.74884e-07
2610203C20Rik	0.874822	1.46845	2.28079	0.874822	4.89599	4.35142	4.89059e-07
Zc2hc1a	0.718604	1.2185	1.68716	0.718604	4.89395	4.35031	4.94152e-07
Oprl1	0.812335	1.40596	1.99959	0.812335	4.89133	4.34783	5.00781e-07
Pafah1b2	0.531142	0.93731	1.31223	0.531142	4.87772	4.33375	5.36607e-07
Bsn	1.15602	1.93711	2.74944	1.15602	4.86859	4.3251	5.61986e-07
Tesk1	1.4997	2.24954	2.90566	1.4997	4.86412	4.32102	5.74839e-07
Pak1	0.749848	1.28099	1.81213	0.749848	4.85836	4.31618	5.91808e-07
Dpf1	0.906066	1.56218	2.24954	0.906066	4.85153	4.31001	6.12554e-07
Bend5	1.09353	2.24954	2.90566	1.09353	4.83789	4.29692	6.56122e-07
Mkrn1	0.624873	1.09353	1.4997	0.624873	4.83607	4.29511	6.62144e-07
Cep70	1.12477	1.90586	2.81193	1.12477	4.83079	4.29006	6.79977e-07
Strbp	0.593629	1.03104	1.43721	0.593629	4.82566	4.28498	6.97702e-07
Tbc1d9	1.46845	2.2183	2.90566	1.46845	4.81808	4.27716	7.24733e-07
Sh3bp5	0.68736	1.18726	1.62467	0.68736	4.79064	4.25076	8.31259e-07
Rundc3a	0.68736	1.2185	1.7184	0.68736	4.78979	4.25003	8.34769e-07
Snn	0.562386	1.03104	1.46845	0.562386	4.77478	4.23516	8.99511e-07
Gm12657	0.562386	0.999797	1.37472	0.562386	4.76674	4.22721	9.36162e-07
Fbxl16	0.906066	1.56218	2.18706	0.906066	4.76232	4.22312	9.56884e-07
Dnajb6	0.468655	0.843579	1.18726	0.468655	4.75356	4.21499	9.99317e-07
Lrp12	0.718604	1.31223	1.84338	0.718604	4.74401	4.20637	1.04766e-06
Rcor2	1.06228	1.68716	2.56198	1.06228	4.73837	4.20069	1.07721e-06
Rbm4b	0.656117	1.12477	1.56218	0.656117	4.73506	4.1974	1.09495e-06
Kdm5b	0.656117	1.12477	1.4997	0.656117	4.71808	4.18127	1.19043e-06
Tshz1	0.562386	0.999797	1.40596	0.562386	4.71642	4.1798	1.20018e-06
Elmod1	1.2185	2.15581	3.24934	1.2185	4.70386	4.16841	1.27645e-06
Rmst	1.62467	2.74944	3.59302	1.62467	4.70217	4.16692	1.28708e-06
Id4	0.968553	1.59343	2.34327	0.968553	4.69634	4.16161	1.32433e-06
Igf1r	0.562386	1.03104	1.40596	0.562386	4.68855	4.15429	1.37576e-06
Dynlt1c_loc1	0.437411	0.781091	1.09353	0.437411	4.67966	4.145	1.43672e-06
Sez6l2	1.37472	2.37452	3.09312	1.37472	4.67762	4.14366	1.45114e-06
Celsr2	0.718604	1.28099	1.81213	0.718604	4.67417	4.1406	1.4757e-06
Fam117b	0.593629	1.09353	1.56218	0.593629	4.67351	4.14026	1.48047e-06
Nbea	0.593629	1.09353	1.4997	0.593629	4.64212	4.10947	1.72428e-06
Fstl5	1.2185	1.87462	2.49949	1.2185	4.63854	4.10624	1.75441e-06
Eif4g2	0.34368	0.656117	0.906066	0.34368	4.62685	4.09491	1.85639e-06
Gdpd1	0.499898	0.906066	1.28099	0.499898	4.6196	4.08719	1.92241e-06
Zfp292	0.468655	0.843579	1.2185	0.468655	4.61735	4.08487	1.94332e-06
Afap1	0.718604	1.24975	1.7184	0.718604	4.60533	4.07373	2.05902e-06
Tmem169	1.84338	2.74944	3.49929	1.84338	4.59114	4.06052	2.20412e-06
Magel2	1.4997	2.7182	3.74924	1.4997	4.5636	4.03275	2.51416e-06
Gnao1	0.468655	0.843579	1.2185	0.468655	4.56238	4.03185	2.52889e-06
Mtmr4	0.718604	1.28099	1.78089	0.718604	4.56153	4.03153	2.53908e-06
Cacna2d2	0.906066	1.62467	2.37452	0.906066	4.55281	4.02271	2.64665e-06
Nuak1	1.90586	2.81193	3.62426	1.90586	4.53886	4.0084	2.8279e-06
Svop	1.46845	2.2183	3.03063	1.46845	4.52912	3.9986	2.96149e-06
Hist3h2a	0.531142	0.968553	1.34348	0.531142	4.52163	3.99225	3.06822e-06
Fgf13	1.40596	2.34327	3.18685	1.40596	4.51998	3.99059	3.09226e-06
Prrc2b	0.406167	0.781091	1.09353	0.406167	4.51147	3.98271	3.21904e-06
Prdx2	0.312437	0.593629	0.906066	0.312437	4.51146	3.98271	3.2191e-06
Ppp2r2c	0.843579	1.4997	2.2183	0.843579	4.49165	3.96307	3.53368e-06
Brd3	0.406167	0.781091	1.15602	0.406167	4.47801	3.94943	3.76713e-06
2310003H01Rik	1.46845	2.437	3.15561	1.46845	4.47398	3.94582	3.83879e-06
Chl1	0.68736	1.24975	1.74964	0.68736	4.47267	3.94507	3.86245e-06
Zswim4	0.874822	1.56218	2.31203	0.874822	4.47224	3.94489	3.87023e-06
Wnk3	0.968553	1.74964	2.437	0.968553	4.46103	3.93311	4.07829e-06
Dynlt1b	0.437411	0.843579	1.15602	0.437411	4.46041	3.93259	4.09021e-06
Kcnc1	1.28099	1.99959	2.7182	1.28099	4.44761	3.92094	4.34148e-06
Zfp423	0.812335	1.4997	2.12457	0.812335	4.44465	3.91851	4.40185e-06
B3gnt5	0.906066	1.59343	2.18706	0.906066	4.43896	3.91302	4.51978e-06
Ago1	0.656117	1.18726	1.65591	0.656117	4.43797	3.91227	4.54054e-06
Cdh4	0.749848	1.43721	2.09332	0.749848	4.43562	3.90999	4.59032e-06
Cacnb3	0.718604	1.34348	1.99959	0.718604	4.42824	3.90225	4.75016e-06
Ppp2r2d	0.781091	1.37472	1.96835	0.781091	4.42706	3.9011	4.77635e-06
Palm	0.656117	1.24975	1.81213	0.656117	4.40933	3.88414	5.18465e-06
Sertad4	1.31223	2.28079	3.06188	1.31223	4.40913	3.88414	5.18931e-06
Pgrmc1	0.406167	0.781091	1.12477	0.406167	4.40556	3.88103	5.27562e-06
Ptpn5	0.718604	1.34348	1.93711	0.718604	4.39768	3.87307	5.47061e-06
Nap1l2	0.718604	1.37472	1.96835	0.718604	4.38515	3.86111	5.79517e-06
Celf6	2.37452	3.2181	4.03043	2.37452	4.38481	3.8609	5.80428e-06
Npy	4.15541	5.06147	5.87381	4.15541	4.37634	3.85304	6.03434e-06
Cep170b	1.90586	2.7182	3.37431	1.90586	4.35803	3.83557	6.5618e-06
Srgap1	0.531142	0.999797	1.40596	0.531142	4.3451	3.82389	6.96067e-06
H2afy2	0.499898	0.93731	1.34348	0.499898	4.33266	3.81145	7.36584e-06
Enc1	0.499898	0.968553	1.37472	0.499898	4.32137	3.80012	7.75326e-06
Chd3	0.531142	0.999797	1.37472	0.531142	4.31643	3.79551	7.92861e-06
Uba1	0.374924	0.749848	1.06228	0.374924	4.31628	3.79551	7.93406e-06
Lin7c	0.437411	0.874822	1.28099	0.437411	4.3162	3.79551	7.93699e-06
Ip6k2	1.06228	1.99959	2.74944	1.06228	4.3159	3.7955	7.94776e-06
Erc2	0.812335	1.53094	2.28079	0.812335	4.31409	3.79397	8.01295e-06
Lsm14b	0.437411	0.843579	1.2185	0.437411	4.31288	3.79294	8.0572e-06
Jph4	0.781091	1.43721	2.18706	0.781091	4.31025	3.791	8.15346e-06
Dynlrb1	0.374924	0.718604	1.06228	0.374924	4.30438	3.78558	8.37255e-06
Wnk2	0.812335	1.4997	2.37452	0.812335	4.3018	3.78301	8.47067e-06
Zic4	0.656117	1.24975	1.78089	0.656117	4.29041	3.77201	8.9172e-06
Rbms3	0.656117	1.18726	1.65591	0.656117	4.28087	3.7628	9.30841e-06
Smarce1	0.437411	0.874822	1.28099	0.437411	4.2796	3.76188	9.36127e-06
Amz2	0.593629	1.12477	1.78089	0.593629	4.27802	3.76059	9.42827e-06
Unc13a	0.93731	1.7184	2.59322	0.93731	4.2721	3.75493	9.68191e-06
Pik3c3	0.812335	1.56218	2.2183	0.812335	4.26933	3.7528	9.80301e-06
Hsdl1	0.68736	1.28099	1.84338	0.68736	4.2671	3.75046	9.90141e-06
Crabp2	0.718604	1.34348	2.2183	0.718604	4.25932	3.7428	1.02525e-05
Rundc3b	0.906066	1.68716	2.53074	0.906066	4.2473	3.73163	1.0818e-05
Gnas	0.312437	0.656117	0.906066	0.312437	4.2386	3.72444	1.12457e-05
Tmem57	0.499898	0.999797	1.37472	0.499898	4.23599	3.7223	1.13774e-05
Ankrd13b	0.874822	1.46845	1.96835	0.874822	4.23076	3.71723	1.16449e-05
Slc37a4	0.93731	1.74964	2.40576	0.93731	4.22418	3.71111	1.19905e-05
Irf2bpl	0.531142	1.03104	1.46845	0.531142	4.22272	3.70963	1.20683e-05
Atat1	0.468655	0.906066	1.28099	0.468655	4.2185	3.70575	1.22967e-05
Chgb	0.874822	1.59343	2.24954	0.874822	4.20767	3.6955	1.29006e-05
Arid3a	1.7184	2.49949	3.15561	1.7184	4.20736	3.69537	1.29188e-05
Zswim6	0.531142	1.03104	1.46845	0.531142	4.20251	3.69087	1.31988e-05
Sarm1	1.7184	2.65571	3.37431	1.7184	4.20037	3.68881	1.33241e-05
Ctxn1	0.624873	1.18726	1.68716	0.624873	4.20013	3.68881	1.33382e-05
Igf2bp1	0.562386	1.12477	1.56218	0.562386	4.1971	3.68605	1.35179e-05
Cep170	0.437411	0.906066	1.28099	0.437411	4.19224	3.68153	1.38105e-05
Mgat5b	0.93731	1.62467	2.28079	0.93731	4.18558	3.67467	1.42223e-05
Mnt	0.749848	1.96835	2.68695	0.749848	4.18557	3.67467	1.42226e-05
Dlg4	0.406167	0.812335	1.2185	0.406167	4.18393	3.67359	1.43257e-05
Pnmal2	0.593629	1.15602	1.68716	0.593629	4.16833	3.65901	1.53418e-05
Crim1	0.656117	1.28099	1.90586	0.656117	4.1547	3.646	1.62858e-05
Pdxp	0.999797	1.81213	2.46825	0.999797	4.15165	3.6434	1.65046e-05
Clmp	0.499898	0.999797	1.43721	0.499898	4.15161	3.6434	1.65069e-05
Zfp574	1.56218	2.37452	3.06188	1.56218	4.14911	3.64109	1.66887e-05
Zfp358	1.28099	2.15581	2.81193	1.28099	4.14324	3.63541	1.71216e-05
Tmem130	0.781091	1.4997	2.12457	0.781091	4.13799	3.63027	1.75183e-05
Myo1b	0.531142	1.03104	1.53094	0.531142	4.13757	3.62995	1.75498e-05
Tulp4	0.406167	0.781091	1.15602	0.406167	4.12969	3.622	1.81628e-05
Gdpd5	1.65591	2.49949	3.24934	1.65591	4.12855	3.62102	1.82529e-05
Atxn7l3b	0.281193	0.562386	0.812335	0.281193	4.12633	3.6193	1.84296e-05
Uchl4	1.2185	2.18706	2.87442	1.2185	4.12489	3.61812	1.85457e-05
Wsb1	0.374924	0.781091	1.15602	0.374924	4.11578	3.60977	1.92933e-05
Slc29a4	1.56218	2.437	3.24934	1.56218	4.11057	3.60458	1.9734e-05
Cdkn2aip	0.656117	1.24975	1.96835	0.656117	4.10952	3.60354	1.98245e-05
Rpl23a	0.312437	0.656117	0.968553	0.312437	4.10685	3.60115	2.00544e-05
Pknox1	0.781091	1.59343	2.437	0.781091	4.09843	3.59317	2.07984e-05
4930526I15Rik	1.62467	2.37452	2.99939	1.62467	4.08564	3.58117	2.19776e-05
Syt4	1.06228	1.93711	2.56198	1.06228	4.0825	3.57794	2.22766e-05
Tspan5	0.593629	1.12477	1.62467	0.593629	4.08205	3.57758	2.23199e-05
Lancl2	0.562386	1.09353	1.56218	0.562386	4.0814	3.57714	2.23825e-05
Rps11	0.312437	0.624873	0.999797	0.312437	4.07703	3.57296	2.28074e-05
Rxrb	0.874822	1.7184	2.437	0.874822	4.07375	3.57036	2.31311e-05
Fam227a	0.812335	1.53094	2.437	0.812335	4.06758	3.56454	2.37516e-05
Ppfia2	0.749848	1.40596	2.06208	0.749848	4.06485	3.5622	2.40321e-05
Setbp1	0.562386	1.09353	1.56218	0.562386	4.05235	3.55019	2.53527e-05
Dlgap4	0.406167	0.812335	1.18726	0.406167	4.05073	3.54866	2.55295e-05
Akap9	0.34368	0.718604	1.09353	0.34368	4.04513	3.54326	2.61472e-05
Ctnna2	0.499898	1.03104	1.46845	0.499898	4.04219	3.54021	2.6477e-05
Sox12	0.499898	1.03104	1.53094	0.499898	4.03398	3.53343	2.74205e-05
Tspan13	0.406167	0.874822	1.28099	0.406167	4.03314	3.53281	2.75187e-05
Inpp4a	0.656117	1.37472	2.09332	0.656117	4.03094	3.53074	2.77773e-05
Myo18a	0.593629	1.2185	1.87462	0.593629	4.03018	3.53017	2.78669e-05
Abr	0.468655	0.968553	1.37472	0.468655	4.02629	3.5268	2.83322e-05
Tox	0.656117	1.28099	1.87462	0.656117	4.02391	3.52438	2.86202e-05
Bahcc1	0.656117	1.34348	2.31203	0.656117	4.02389	3.52438	2.86229e-05
Rusc2	0.437411	0.906066	1.28099	0.437411	4.02014	3.52074	2.90819e-05
Clip1	0.812335	1.59343	2.37452	0.812335	4.00994	3.51055	3.03672e-05
Bloc1s6	0.656117	1.31223	2.37452	0.656117	4.00796	3.5086	3.0623e-05
Frmd4b	0.781091	1.4997	2.65571	0.781091	4.00741	3.50813	3.06946e-05
Smarcc2	0.374924	0.812335	1.18726	0.374924	4.00661	3.50751	3.07988e-05
Bzw2	0.374924	0.781091	1.15602	0.374924	3.99503	3.49689	3.23433e-05
Sort1	0.593629	1.2185	1.87462	0.593629	3.99204	3.49367	3.27536e-05
Hnrnph3	0.406167	0.812335	1.18726	0.406167	3.99059	3.4926	3.29549e-05
Zfp711	0.656117	1.34348	2.09332	0.656117	3.98231	3.4847	3.41238e-05
Kmt2e	0.34368	0.68736	1.03104	0.34368	3.98055	3.48356	3.43787e-05
Rnf182	1.37472	2.28079	3.06188	1.37472	3.97651	3.47999	3.49673e-05
Syp	1.34348	2.18706	2.9369	1.34348	3.97539	3.47888	3.51318e-05
Zc4h2	0.531142	1.06228	1.59343	0.531142	3.97056	3.47418	3.58512e-05
Tusc2	1.43721	2.2183	2.81193	1.43721	3.96816	3.47222	3.62144e-05
Lingo1	0.593629	1.18726	1.78089	0.593629	3.96741	3.47163	3.63283e-05
Strip1	0.437411	0.93731	1.37472	0.437411	3.96593	3.47046	3.65559e-05
Zranb1	0.968553	1.74964	2.49949	0.968553	3.96102	3.46577	3.73157e-05
Mex3b	0.437411	0.874822	1.28099	0.437411	3.9548	3.45974	3.82998e-05
Kidins220	0.34368	0.749848	1.09353	0.34368	3.95438	3.4594	3.83674e-05
Armc10	0.562386	1.12477	1.68716	0.562386	3.95229	3.45761	3.87028e-05
Madd	0.562386	1.15602	1.68716	0.562386	3.94948	3.45499	3.91614e-05
Tpt1	0.281193	0.499898	0.874822	0.281193	3.94052	3.44697	4.06534e-05
Dner	0.374924	0.843579	1.24975	0.374924	3.93886	3.44579	4.09356e-05
Morn4	0.68736	1.43721	2.34327	0.68736	3.93431	3.44149	4.17184e-05
Akirin2	0.374924	0.812335	1.18726	0.374924	3.93037	3.43733	4.2408e-05
Bcl9	0.562386	1.15602	1.68716	0.562386	3.92968	3.43696	4.25302e-05
Cxxc4	0.468655	0.968553	1.43721	0.468655	3.92868	3.43597	4.27072e-05
Scn3a	0.374924	0.812335	1.18726	0.374924	3.92686	3.43447	4.30311e-05
Mgst3	0.531142	1.06228	1.53094	0.531142	3.92544	3.43386	4.32855e-05
Matr3	0.249949	0.562386	0.843579	0.249949	3.92534	3.43386	4.33029e-05
Calm1	0.249949	0.531142	0.812335	0.249949	3.92471	3.43342	4.34163e-05
Pcyt1b	0.874822	1.59343	2.2183	0.874822	3.92246	3.43156	4.38251e-05
Gm15800	0.468655	0.999797	1.4997	0.468655	3.90105	3.41099	4.78886e-05
Cbfa2t2	1.15602	2.09332	2.84317	1.15602	3.90029	3.41038	4.80381e-05
Ttc9b	1.7184	2.46825	3.2181	1.7184	3.89981	3.41011	4.81335e-05
Gm1673	0.468655	0.93731	1.40596	0.468655	3.89862	3.4089	4.8372e-05
Zic3	0.812335	1.56218	2.62447	0.812335	3.8976	3.40802	4.8576e-05
Jakmip2	0.593629	1.12477	1.65591	0.593629	3.884	3.39578	5.13766e-05
Mycbp2	0.34368	0.718604	1.09353	0.34368	3.88021	3.39257	5.21839e-05
Cmas	0.499898	1.06228	1.65591	0.499898	3.87316	3.38584	5.37157e-05
Ppp3ca	0.34368	0.749848	1.15602	0.34368	3.87243	3.38541	5.38769e-05
Ctif	0.656117	1.31223	2.31203	0.656117	3.87183	3.38499	5.40116e-05
Nipsnap1	0.562386	1.06228	1.53094	0.562386	3.87157	3.38484	5.40677e-05
Kdm1a	0.34368	0.749848	1.12477	0.34368	3.87145	3.38483	5.40949e-05
Klhl24	0.531142	1.06228	1.53094	0.531142	3.86777	3.38173	5.49181e-05
Ccng2	0.499898	1.03104	1.53094	0.499898	3.86005	3.37528	5.66812e-05
Fam115a	0.406167	0.906066	1.31223	0.406167	3.84371	3.36014	6.05934e-05
Gm16039	1.03104	2.03084	2.68695	1.03104	3.84348	3.36001	6.06515e-05
Sema4g	0.624873	1.2185	1.81213	0.624873	3.84208	3.35882	6.09975e-05
Snurf	0.34368	0.749848	1.09353	0.34368	3.84027	3.35743	6.14501e-05
Rgs2	0.593629	1.2185	1.78089	0.593629	3.83962	3.35682	6.16135e-05
Rabl5	0.593629	1.18726	2.03084	0.593629	3.83922	3.35651	6.17123e-05
Rusc1	0.656117	1.40596	2.09332	0.656117	3.83851	3.35597	6.18918e-05
Jarid2	0.406167	0.843579	1.28099	0.406167	3.83818	3.35572	6.1976e-05
Scaper	0.499898	1.09353	1.62467	0.499898	3.83478	3.35305	6.28391e-05
Yeats4	0.499898	1.03104	1.4997	0.499898	3.8345	3.35287	6.29101e-05
Mllt4	0.374924	0.843579	1.24975	0.374924	3.83186	3.35029	6.35883e-05
Mgea5	0.34368	0.718604	1.09353	0.34368	3.82713	3.34598	6.48234e-05
Dcbld2	0.531142	1.09353	1.65591	0.531142	3.82554	3.34458	6.52431e-05
Parp11	0.968553	1.90586	2.59322	0.968553	3.825	3.34422	6.53868e-05
Fzd3	0.34368	0.781091	1.18726	0.34368	3.8247	3.34401	6.54666e-05
Enho	0.624873	1.31223	2.06208	0.624873	3.82167	3.34163	6.62746e-05
1810026J23Rik	0.468655	0.968553	1.43721	0.468655	3.82149	3.34156	6.63227e-05
Btg1	0.312437	0.718604	1.06228	0.312437	3.82123	3.34138	6.63944e-05
Gad2	0.906066	1.59343	2.18706	0.906066	3.82061	3.34107	6.656e-05
Shoc2	0.531142	1.09353	1.62467	0.531142	3.8172	3.338	6.7487e-05
Gnaq	0.34368	0.749848	1.09353	0.34368	3.81437	3.33595	6.82649e-05
Cmip	0.312437	0.68736	1.03104	0.312437	3.81067	3.33254	6.92951e-05
Tenm2	0.656117	1.31223	1.96835	0.656117	3.80989	3.33192	6.95142e-05
Atxn7l3	0.468655	1.03104	1.4997	0.468655	3.80391	3.32641	7.12148e-05
Hs6st1	0.499898	1.09353	1.65591	0.499898	3.79911	3.32167	7.26086e-05
Snap25	0.406167	0.874822	1.34348	0.406167	3.79802	3.32083	7.29273e-05
Tle4	0.437411	0.968553	1.40596	0.437411	3.79504	3.31831	7.38112e-05
Spin1	0.374924	0.812335	1.18726	0.374924	3.78858	3.31285	7.57567e-05
Zcchc12	0.562386	1.2185	1.87462	0.562386	3.78342	3.30813	7.73454e-05
Ddah2	0.312437	0.718604	1.09353	0.312437	3.78222	3.30703	7.7719e-05
Usf1	0.499898	1.09353	1.84338	0.499898	3.78136	3.30619	7.79877e-05
Dcun1d4	0.593629	1.24975	2.37452	0.593629	3.77662	3.30168	7.94859e-05
Ppp3cb	0.374924	0.843579	1.24975	0.374924	3.76684	3.29183	8.26622e-05
Tet3	0.374924	0.843579	1.2185	0.374924	3.75449	3.2799	8.68463e-05
Itsn1	0.374924	0.843579	1.28099	0.374924	3.74927	3.27525	8.86757e-05
Taf4a	0.718604	1.46845	2.18706	0.718604	3.7477	3.27373	8.92314e-05
Yrdc	0.656117	1.59343	2.56198	0.656117	3.7437	3.2702	9.06664e-05
Fam216a	0.531142	1.15602	1.7184	0.531142	3.74359	3.2702	9.07047e-05
Zbtb33	0.593629	1.2185	2.18706	0.593629	3.74042	3.26724	9.18576e-05
Rlf	0.624873	1.40596	2.03084	0.624873	3.73881	3.26592	9.24467e-05
Prkar2b	0.437411	0.999797	1.4997	0.437411	3.73583	3.26282	9.35468e-05
Bcl2l1	0.593629	1.24975	1.84338	0.593629	3.73295	3.26005	9.46262e-05
Pfdn4	0.34368	0.781091	1.18726	0.34368	3.72949	3.25726	9.5932e-05
Ppm1e	0.499898	1.09353	1.65591	0.499898	3.72688	3.25492	9.69325e-05
Prkag2	0.781091	1.53094	2.24954	0.781091	3.7248	3.25282	9.77356e-05
Ttl	0.843579	1.84338	2.59322	0.843579	3.7225	3.25048	9.86287e-05
Pip4k2b	0.499898	1.09353	1.62467	0.499898	3.71869	3.24703	0.000100128
Napb	0.624873	1.34348	2.06208	0.624873	3.71799	3.24636	0.000100408
Bod1	0.499898	1.12477	1.65591	0.499898	3.71673	3.24543	0.000100908
Ints12	0.624873	1.4997	2.34327	0.624873	3.71558	3.24425	0.00010137
Ogfrl1	0.624873	1.31223	2.2183	0.624873	3.71241	3.24128	0.000102649
Zfp46	0.68736	1.62467	2.437	0.68736	3.70875	3.23788	0.000104144
Atp1a3	0.593629	1.24975	1.87462	0.593629	3.7044	3.23394	0.000105945
Pogk	0.437411	0.93731	1.37472	0.437411	3.6973	3.22727	0.000108954
Ttll1	0.499898	1.06228	1.62467	0.499898	3.69651	3.22652	0.000109292
Rnf24	0.531142	1.15602	1.78089	0.531142	3.69636	3.22652	0.000109355
Csrp2	0.437411	0.968553	1.43721	0.437411	3.694	3.22464	0.000110375
Dach1	0.562386	1.24975	1.90586	0.562386	3.69157	3.2225	0.000111436
Tada2b	0.749848	1.53094	2.24954	0.749848	3.6909	3.22186	0.00011173
Ncoa5	0.499898	1.09353	1.65591	0.499898	3.68575	3.21689	0.000114016
Mrpl34	0.406167	0.874822	1.28099	0.406167	3.67697	3.20891	0.000118008
Sncaip	0.499898	1.06228	1.7184	0.499898	3.67423	3.20653	0.000119284
G3bp2	0.281193	0.656117	0.968553	0.281193	3.67053	3.20311	0.000121025
Map3k9	1.09353	2.06208	3.18685	1.09353	3.66908	3.20201	0.000121711
Zfp606	0.656117	1.40596	2.12457	0.656117	3.66706	3.20034	0.000122678
Gramd4	0.93731	1.68716	2.37452	0.93731	3.66266	3.19644	0.000124807
Tssc1	0.593629	1.34348	2.06208	0.593629	3.6625	3.19638	0.000124883
Mknk2	0.499898	1.09353	1.7184	0.499898	3.66143	3.19543	0.000125408
Sema4c	0.406167	0.93731	1.43721	0.406167	3.66105	3.19522	0.000125593
Mras	0.531142	1.15602	1.96835	0.531142	3.66062	3.19485	0.000125804
Amer2	0.656117	1.46845	2.2183	0.656117	3.65926	3.19379	0.000126473
Anapc5	0.281193	0.656117	0.999797	0.281193	3.65704	3.19188	0.00012757
Wdr6	0.34368	0.781091	1.15602	0.34368	3.6519	3.18702	0.000130154
Eif2s3x	0.34368	0.812335	1.18726	0.34368	3.65171	3.18692	0.000130251
Tcf20	0.468655	1.03104	1.53094	0.468655	3.64518	3.1805	0.000133601
Pknox2	0.562386	1.24975	1.93711	0.562386	3.64193	3.17765	0.000135301
Hnrnpd	0.281193	0.68736	1.03104	0.281193	3.64142	3.1772	0.000135568
Zfp532	0.374924	0.874822	1.34348	0.374924	3.64104	3.17688	0.000135771
Zfp428	0.468655	0.968553	1.46845	0.468655	3.63541	3.17205	0.000138768
Zfand5	0.312437	0.718604	1.12477	0.312437	3.63182	3.16846	0.000140717
Pisd-ps3	0.312437	0.749848	1.28099	0.312437	3.63147	3.16825	0.000140908
Fsd1	0.499898	1.12477	1.87462	0.499898	3.63114	3.16817	0.000141084
Zfp60	0.68736	1.46845	2.40576	0.68736	3.62597	3.1635	0.000143937
Arhgap33	0.437411	1.03104	1.56218	0.437411	3.61991	3.15851	0.000147353
Akt3	0.562386	1.18726	1.78089	0.562386	3.61064	3.15001	0.000152722
Scmh1	0.999797	1.87462	2.59322	0.999797	3.60031	3.14088	0.000158919
Phc1	0.406167	0.906066	1.37472	0.406167	3.59983	3.14045	0.000159213
Bahd1	1.06228	1.84338	2.56198	1.06228	3.59666	3.13745	0.000161164
Lsm11	0.593629	1.34348	2.12457	0.593629	3.58447	3.12586	0.000168882
Ppip5k2	0.437411	0.968553	1.4997	0.437411	3.58071	3.12197	0.000171328
Gpsm1	0.406167	0.999797	1.53094	0.406167	3.56681	3.10799	0.000180678
Sugp1	0.499898	1.15602	1.87462	0.499898	3.56147	3.10298	0.000184392
Siah1a	0.437411	0.93731	1.40596	0.437411	3.56086	3.1024	0.000184824
Mark1	0.437411	1.09353	1.68716	0.437411	3.55247	3.09486	0.000190814
Narf	0.374924	0.874822	1.34348	0.374924	3.5478	3.09015	0.000194231
Hdac11	0.68736	1.59343	2.31203	0.68736	3.54397	3.0865	0.000197076
Srgap3	0.374924	0.874822	1.34348	0.374924	3.54046	3.08356	0.000199711
Gas5	0.249949	0.593629	0.874822	0.249949	3.53546	3.07858	0.000203534
Gm7367	0.468655	1.03104	1.53094	0.468655	3.53513	3.07832	0.000203784
Fam171a1	0.656117	1.43721	2.46825	0.656117	3.5331	3.07664	0.000205361
Nudt3	0.281193	0.656117	0.999797	0.281193	3.53284	3.07651	0.000205564
Wbp1	0.656117	1.2185	1.7184	0.656117	3.5322	3.07602	0.000206057
Nol4	0.499898	1.18726	1.84338	0.499898	3.53029	3.07442	0.000207549
Zmiz1	0.249949	0.656117	1.03104	0.249949	3.53018	3.07441	0.000207636
Plekho1	0.499898	1.12477	1.96835	0.499898	3.52872	3.07298	0.000208784
Gdap1	0.437411	1.03104	1.62467	0.437411	3.52582	3.07004	0.000211084
Wiz	0.437411	0.999797	1.59343	0.437411	3.5208	3.06504	0.000215125
Nedd4	0.187462	0.499898	0.781091	0.187462	3.51951	3.06381	0.000216169
Rogdi	0.406167	0.999797	1.53094	0.406167	3.51665	3.06114	0.000218511
Tubb6	0.499898	1.09353	2.437	0.499898	3.51566	3.06041	0.00021933
9330159F19Rik	0.406167	0.968553	1.46845	0.406167	3.51449	3.05936	0.000220303
Zdbf2	0.531142	1.2185	2.46825	0.531142	3.51121	3.05632	0.000223039
Fam60a	0.468655	1.03104	1.56218	0.468655	3.50834	3.05331	0.000225458
Bivm	0.93731	1.7184	2.46825	0.93731	3.50641	3.05135	0.000227102
Tmem145	1.06228	1.90586	2.59322	1.06228	3.50477	3.04994	0.000228505
Lpgat1	0.437411	0.999797	1.56218	0.437411	3.50091	3.04639	0.000231836
Cyth2	0.281193	0.68736	1.06228	0.281193	3.50084	3.04639	0.000231897
Hcn3	0.562386	1.31223	2.15581	0.562386	3.50062	3.04631	0.000232086
Nck2	0.624873	1.59343	2.40576	0.624873	3.49343	3.03978	0.000238427
Ap3b2	0.468655	1.06228	1.59343	0.468655	3.49054	3.03685	0.000241025
Gprasp1	0.312437	0.718604	1.12477	0.312437	3.48804	3.03435	0.00024329
Lhfpl4	0.531142	1.18726	1.81213	0.531142	3.4856	3.03182	0.000245522
Zfp157	0.406167	0.93731	1.46845	0.406167	3.48322	3.02965	0.000247707
Rimklb	0.437411	1.03104	1.53094	0.437411	3.48199	3.02884	0.000248856
Ankrd12	0.281193	0.718604	1.09353	0.281193	3.47764	3.02546	0.000252924
Khdrbs1	0.249949	0.656117	0.999797	0.249949	3.47655	3.02433	0.000253957
Grin2b	0.968553	2.40576	3.40556	0.968553	3.47534	3.02309	0.000255098
Spsb3	0.468655	1.12477	1.90586	0.468655	3.47525	3.02309	0.000255189
Gpr56	0.312437	0.781091	1.2185	0.312437	3.47515	3.02308	0.000255282
Zfp521	0.593629	1.24975	1.87462	0.593629	3.46992	3.01805	0.000260309
Zfp57	0.437411	1.06228	1.65591	0.437411	3.46892	3.01713	0.00026128
Rnf214	0.562386	1.31223	2.06208	0.562386	3.45762	3.00623	0.000272483
Dcaf15	0.437411	1.03104	1.59343	0.437411	3.44938	2.99832	0.000280941
Ubqln2	0.281193	0.68736	1.03104	0.281193	3.4472	2.9964	0.000283214
Prkce	0.437411	1.03104	1.65591	0.437411	3.43969	2.98975	0.000291195
Onecut2	0.874822	1.7184	2.56198	0.874822	3.43685	2.98719	0.000294259
Hdac7	0.406167	0.999797	1.56218	0.406167	3.43532	2.98578	0.000295926
Sult4a1	0.68736	1.46845	2.15581	0.68736	3.43431	2.98507	0.000297036
Zfp609	0.374924	0.93731	1.40596	0.374924	3.43054	2.98145	0.000301193
Dact1	0.406167	0.999797	1.46845	0.406167	3.42871	2.9795	0.000303224
Celf2	0.312437	0.718604	1.09353	0.312437	3.42827	2.97911	0.000303718
Aptx	0.406167	0.999797	1.53094	0.406167	3.42584	2.97701	0.000306449
Gatsl2	0.562386	1.31223	1.99959	0.562386	3.42409	2.97525	0.000308427
Cblb	0.499898	1.18726	1.90586	0.499898	3.42214	2.97335	0.000310657
Klhl29	0.656117	1.46845	2.31203	0.656117	3.41511	2.96649	0.000318779
Csde1	0.218706	0.562386	0.874822	0.218706	3.41277	2.96433	0.000321525
Ctnnbl1	0.437411	1.03104	1.59343	0.437411	3.41095	2.96264	0.000323686
1810013L24Rik	0.437411	1.03104	1.74964	0.437411	3.41002	2.96201	0.000324792
Rtf1	0.312437	0.781091	1.18726	0.312437	3.40867	2.9607	0.000326405
Dchs1	0.34368	0.874822	1.37472	0.34368	3.40781	2.96015	0.000327433
Adnp	0.281193	0.68736	1.06228	0.281193	3.40707	2.95943	0.000328319
Tnrc18	0.281193	0.718604	1.12477	0.281193	3.40638	2.95875	0.00032915
Cyb5r4	1.06228	1.93711	2.68695	1.06228	3.40599	2.95841	0.000329626
Rpgr	0.499898	1.2185	1.90586	0.499898	3.40343	2.95617	0.000332722
Sst	3.28058	4.21789	4.99898	3.28058	3.40274	2.95581	0.000333563
Cttnbp2nl	0.437411	1.03104	1.59343	0.437411	3.40107	2.95434	0.000335612
Bmi1	0.34368	0.843579	1.28099	0.34368	3.3969	2.95027	0.000340767
Limk1	0.749848	1.53094	2.78068	0.749848	3.39508	2.94852	0.000343043
Rab3ip	0.812335	1.74964	2.59322	0.812335	3.39277	2.94655	0.000345948
Grip1	0.499898	1.2185	2.06208	0.499898	3.39095	2.94481	0.00034825
Sbsn	1.15602	2.06208	2.78068	1.15602	3.38968	2.94358	0.000349872
Ndn	0.281193	0.781091	1.12477	0.281193	3.37366	2.92821	0.000370886
Frmd5	0.531142	1.24975	1.99959	0.531142	3.37036	2.92522	0.000375354
Fat3	0.531142	1.24975	1.87462	0.531142	3.36883	2.92381	0.000377437
Meis3	0.406167	0.999797	1.68716	0.406167	3.36714	2.92221	0.000379761
Ing1	0.34368	0.843579	1.28099	0.34368	3.35461	2.91076	0.000397387
Ap1ar	0.499898	1.2185	1.90586	0.499898	3.35379	2.91015	0.000398562
Csrnp2	0.499898	1.18726	1.87462	0.499898	3.35008	2.90678	0.000403943
Rab6b	0.281193	0.749848	1.18726	0.281193	3.34769	2.90439	0.000407444
Cables2	0.562386	1.28099	1.99959	0.562386	3.34725	2.904	0.000408092
Efnb2	0.34368	0.906066	1.37472	0.34368	3.34252	2.89959	0.000415111
Rhobtb2	0.468655	1.15602	1.78089	0.468655	3.34119	2.8987	0.000417104
Chd5	0.437411	1.09353	1.74964	0.437411	3.34077	2.89846	0.000417739
Fbxw7	0.34368	0.874822	1.40596	0.34368	3.3407	2.89846	0.000417842
Smarcd1	0.281193	0.781091	1.2185	0.281193	3.3389	2.89653	0.000420555
Tmem44	0.562386	1.34348	2.15581	0.562386	3.33808	2.89587	0.000421804
Rpl35	0.187462	0.749848	0.812335	0.187462	3.33616	2.89416	0.000424721
Atp11c	0.406167	0.999797	1.56218	0.406167	3.32651	2.88418	0.000439699
Slitrk1	0.499898	1.2185	1.84338	0.499898	3.3257	2.88366	0.000440982
Lmnb1	0.312437	0.812335	1.2185	0.312437	3.32149	2.87943	0.000447688
Mzt1	0.312437	0.843579	1.31223	0.312437	3.32044	2.87838	0.000449381
Ldb1	0.34368	0.843579	1.34348	0.34368	3.31961	2.87771	0.000450724
Capn7	0.34368	0.874822	1.37472	0.34368	3.31704	2.87527	0.000454881
Zfyve27	0.656117	1.62467	2.34327	0.656117	3.31701	2.87527	0.000454927
Rnasel	0.374924	0.93731	1.53094	0.374924	3.31644	2.87506	0.000455861
Lmtk2	0.499898	1.2185	1.87462	0.499898	3.30982	2.8685	0.000466783
Tbc1d16	0.312437	0.843579	1.28099	0.312437	3.3042	2.86306	0.000476241
Brsk1	1.06228	1.87462	2.46825	1.06228	3.30316	2.8621	0.000478007
Ttyh3	0.281193	0.749848	1.15602	0.281193	3.30036	2.85944	0.000482808
Caprin1	0.218706	0.624873	0.968553	0.218706	3.29858	2.85773	0.000485875
Ube2v2	0.281193	0.718604	1.12477	0.281193	3.29425	2.85346	0.00049343
Brsk2	0.374924	0.968553	1.46845	0.374924	3.2932	2.85257	0.000495264
Dhx9	0.281193	0.718604	1.15602	0.281193	3.28881	2.84863	0.000503053
Anks1	0.531142	1.84338	2.68695	0.531142	3.28542	2.8456	0.000509161
Maml3	0.437411	1.09353	1.65591	0.437411	3.28462	2.84487	0.000510596
Nacad	0.437411	1.12477	1.87462	0.437411	3.2825	2.84311	0.000514453
Rnf2	0.281193	0.718604	1.15602	0.281193	3.2825	2.84311	0.000514462
Ipmk	0.93731	1.78089	2.46825	0.93731	3.28229	2.84297	0.000514839
Cep120	0.374924	0.999797	1.53094	0.374924	3.28039	2.84137	0.000518324
Zbtb10	0.374924	0.93731	1.53094	0.374924	3.27953	2.84062	0.000519909
Mpped2	0.34368	0.906066	1.40596	0.34368	3.27902	2.84029	0.000520837
Dos	0.374924	0.968553	1.53094	0.374924	3.27862	2.83994	0.00052158
Prkar1b	0.531142	1.18726	1.84338	0.531142	3.27761	2.8393	0.000523449
Fam168b	0.249949	0.718604	1.09353	0.249949	3.27558	2.83735	0.000527219
Zfp414	0.499898	1.40596	2.15581	0.499898	3.27463	2.83661	0.000529007
Sp4	0.406167	0.93731	1.46845	0.406167	3.27246	2.83456	0.000533087
Sez6	0.374924	0.968553	1.56218	0.374924	3.27173	2.83396	0.000534462
Rgs12	0.406167	1.06228	1.68716	0.406167	3.26854	2.83076	0.000540522
Ankrd50	0.406167	0.968553	1.56218	0.406167	3.26316	2.82568	0.000550884
Apc	0.281193	0.718604	1.09353	0.281193	3.26124	2.82401	0.000554633
Tmtc4	0.437411	1.06228	1.74964	0.437411	3.25915	2.82215	0.000558728
Paip2	0.218706	0.593629	0.93731	0.218706	3.25841	2.82152	0.000560184
Mfn2	0.34368	0.906066	1.46845	0.34368	3.25774	2.82086	0.00056151
Ago4	0.499898	1.18726	1.78089	0.499898	3.25156	2.81507	0.00057387
Rbm15b	0.437411	1.12477	2.12457	0.437411	3.25054	2.81432	0.000575925
Gnb1	0.218706	0.593629	0.906066	0.218706	3.24747	2.81165	0.000582176
Kdm2b	0.374924	0.999797	1.46845	0.374924	3.24653	2.81078	0.000584109
Gfm2	0.531142	1.2185	1.84338	0.531142	3.24602	2.81034	0.000585163
Zmym2	0.249949	0.656117	1.06228	0.249949	3.24364	2.80821	0.000590066
Rragd	0.437411	1.15602	2.09332	0.437411	3.2433	2.80793	0.000590764
Iqcb1	0.593629	1.4997	2.18706	0.593629	3.24104	2.80576	0.00059548
Gm13498	0.374924	0.968553	1.65591	0.374924	3.2409	2.80571	0.000595761
Klhdc2	0.374924	0.906066	1.34348	0.374924	3.23897	2.80363	0.000599807
Irgq	0.437411	1.15602	2.06208	0.437411	3.23637	2.80118	0.000605307
Syt7	0.374924	1.03104	1.68716	0.374924	3.23551	2.80041	0.000607127
Ctbp1	0.218706	0.624873	0.968553	0.218706	3.23458	2.80006	0.000609116
Nudt11	0.499898	1.28099	2.06208	0.499898	3.23405	2.79975	0.00061025
Rangap1	0.249949	0.68736	1.06228	0.249949	3.23265	2.79836	0.000613245
Hspa4l	0.468655	1.12477	1.90586	0.468655	3.23161	2.79738	0.000615483
Fam214a	0.656117	1.56218	2.34327	0.656117	3.22485	2.79083	0.0006302
Nudt10	0.499898	1.2185	1.99959	0.499898	3.22473	2.7908	0.000630449
Tmem229b	0.437411	1.09353	1.68716	0.437411	3.22076	2.7867	0.000639266
Klhdc8b	0.374924	0.999797	1.65591	0.374924	3.21795	2.78431	0.000645555
Zbtb2	0.406167	1.03104	2.437	0.406167	3.21743	2.78382	0.000646728
Ssh2	0.34368	0.968553	1.56218	0.34368	3.21659	2.78307	0.000648616
Sun2	0.593629	1.37472	2.2183	0.593629	3.21466	2.78139	0.000652987
Snap47	0.249949	0.718604	1.12477	0.249949	3.21301	2.77971	0.000656768
Maz	0.249949	0.718604	1.12477	0.249949	3.21201	2.77907	0.000659055
Gle1	0.374924	1.03104	1.81213	0.374924	3.21046	2.77761	0.000662621
Set	0.187462	0.562386	0.874822	0.187462	3.20947	2.77669	0.000664906
Trim46	0.437411	1.12477	1.81213	0.437411	3.20728	2.7751	0.000669984
Wdr13	0.312437	0.812335	1.28099	0.312437	3.20405	2.77262	0.00067755
Fam65a	0.499898	1.37472	2.12457	0.499898	3.20113	2.7701	0.00068446
Klf12	0.34368	0.93731	1.46845	0.34368	3.19716	2.7665	0.000693928
Amer1	0.34368	0.93731	1.4997	0.34368	3.19563	2.76525	0.000697618
Zfp384	0.437411	1.18726	2.06208	0.437411	3.19509	2.76483	0.000698944
Sfpq	0.156218	0.499898	0.812335	0.156218	3.19439	2.76432	0.000700639
Hdac5	0.34368	0.968553	1.65591	0.34368	3.19241	2.76238	0.000705459
Klhl23	0.281193	0.812335	1.31223	0.281193	3.1922	2.76234	0.000705972
Reep1	0.249949	0.718604	1.12477	0.249949	3.19049	2.76079	0.000710167
Dlk1	0.374924	1.03104	1.81213	0.374924	3.18962	2.76001	0.000712307
Mex3c	0.281193	0.749848	1.18726	0.281193	3.18914	2.75956	0.000713487
Coro1c	0.312437	0.843579	1.31223	0.312437	3.18626	2.7567	0.000720624
Lasp1	0.281193	0.781091	1.2185	0.281193	3.1857	2.75616	0.000722019
Rnf187	0.218706	0.624873	0.968553	0.218706	3.18459	2.755	0.000724791
St7	0.437411	1.09353	1.96835	0.437411	3.17825	2.7489	0.000740826
Cdkn1c	0.374924	0.999797	1.53094	0.374924	3.17801	2.74872	0.000741458
Mfhas1	0.374924	0.999797	1.62467	0.374924	3.17787	2.74867	0.000741799
Psme1	0.312437	0.843579	1.31223	0.312437	3.177	2.74797	0.000744035
Grsf1	0.281193	0.781091	1.2185	0.281193	3.17584	2.74714	0.00074701
Dhx57	0.406167	1.12477	1.84338	0.406167	3.17493	2.7463	0.000749371
Calm3	0.187462	0.562386	0.874822	0.187462	3.17437	2.74599	0.000750808
Dpysl2	0.187462	0.531142	0.843579	0.187462	3.17431	2.74599	0.00075097
Fbxl14	0.406167	1.09353	1.96835	0.406167	3.17118	2.74312	0.000759114
Trim35	0.218706	0.624873	1.03104	0.218706	3.16957	2.74156	0.000763336
Hdac6	0.34368	0.968553	1.56218	0.34368	3.16943	2.74156	0.000763701
Efnb3	0.312437	0.812335	1.28099	0.312437	3.16882	2.74113	0.000765305
Nprl2	0.437411	1.2185	2.06208	0.437411	3.16853	2.7409	0.000766049
Apba2	0.249949	0.718604	1.12477	0.249949	3.16641	2.73908	0.000771662
Rere	0.281193	0.781091	1.2185	0.281193	3.16014	2.73334	0.00078846
Cops7b	0.593629	1.37472	2.03084	0.593629	3.15974	2.73298	0.000789556
Clasp1	0.281193	0.781091	1.24975	0.281193	3.15732	2.73062	0.000796133
BC068157	0.406167	1.06228	1.62467	0.406167	3.1542	2.72739	0.000804687
Camk2d	0.562386	1.37472	2.12457	0.562386	3.15137	2.72456	0.00081254
Ranbp6	0.374924	0.999797	1.56218	0.374924	3.1505	2.72378	0.000814954
Hnrnph1	0.156218	0.468655	0.781091	0.156218	3.14676	2.72022	0.000825438
Fam69b	0.468655	1.2185	1.96835	0.468655	3.14571	2.71931	0.000828423
Med30	0.406167	1.12477	1.96835	0.406167	3.1421	2.71551	0.000838716
Sbno1	0.218706	0.593629	0.968553	0.218706	3.13754	2.71122	0.000851868
Nt5dc2	0.34368	0.874822	1.34348	0.34368	3.13722	2.71096	0.000852778
6030419C18Rik	0.374924	1.06228	1.7184	0.374924	3.13702	2.71092	0.000853362
Sumo2	0.156218	0.499898	0.812335	0.156218	3.13083	2.70545	0.000871577
Ube2e3	0.249949	0.749848	1.15602	0.249949	3.13067	2.70545	0.000872054
Mapre3	0.499898	1.4997	2.24954	0.499898	3.13016	2.70506	0.000873569
2005-03-01	0.249949	0.749848	1.18726	0.249949	3.12702	2.7017	0.000882939
Phip	0.249949	0.656117	1.06228	0.249949	3.12617	2.70103	0.000885487
Cxx1c	0.218706	0.593629	0.968553	0.218706	3.12533	2.70026	0.000888036
Arl5b	0.34368	0.93731	1.56218	0.34368	3.12381	2.69884	0.000892614
Slit2	0.499898	1.84338	2.59322	0.499898	3.1237	2.6988	0.000892957
Map9	0.374924	0.999797	1.65591	0.374924	3.1185	2.69406	0.000908856
Dmxl2	0.281193	0.874822	1.43721	0.281193	3.11632	2.69197	0.000915609
Lrch2	0.374924	1.03104	1.59343	0.374924	3.115	2.69076	0.000919725
Ube2b	0.187462	0.593629	0.93731	0.187462	3.1125	2.68831	0.000927566
Fkbp3	0.187462	0.593629	0.93731	0.187462	3.11237	2.68826	0.000927953
Csnk1g3	0.249949	0.781091	1.28099	0.249949	3.1094	2.68594	0.000937348
Grb2	0.249949	0.718604	1.12477	0.249949	3.10731	2.68373	0.000943984
Jhdm1d	0.281193	0.812335	1.24975	0.281193	3.10728	2.68373	0.000944096
Brwd1	0.249949	0.718604	1.09353	0.249949	3.10685	2.68343	0.000945472
Rpl15	0.156218	0.499898	0.812335	0.156218	3.10636	2.68307	0.000947029
Pde7a	0.34368	0.968553	1.56218	0.34368	3.10445	2.68129	0.000953155
Plxna1	0.34368	0.968553	1.46845	0.34368	3.10262	2.67949	0.000959087
Zfp788	0.874822	1.65591	2.31203	0.874822	3.10026	2.67748	0.000966767
Osbpl9	0.312437	0.93731	1.4997	0.312437	3.09552	2.67344	0.000982341
Chst10	0.656117	1.4997	2.28079	0.656117	3.0878	2.66639	0.00100823
Trim37	0.374924	1.03104	1.68716	0.374924	3.08654	2.66524	0.00101251
N4bp2	0.374924	0.999797	1.84338	0.374924	3.08049	2.65943	0.00103331
Mapre1	0.156218	0.531142	0.843579	0.156218	3.07465	2.65385	0.00105373
Psma7	0.187462	0.531142	0.874822	0.187462	3.07136	2.65106	0.00106542
Casp3	0.249949	0.718604	1.15602	0.249949	3.06836	2.64887	0.0010762
Tenm4	0.499898	1.09353	2.87442	0.499898	3.06821	2.64879	0.00107674
Ppm1g	0.281193	0.812335	1.28099	0.281193	3.06718	2.64783	0.00108044
Fam171a2	0.34368	0.93731	1.53094	0.34368	3.06652	2.64726	0.00108282
Ctbp2	0.281193	0.812335	1.24975	0.281193	3.06246	2.6434	0.00109764
Gnl3l	0.249949	0.749848	1.2185	0.249949	3.06061	2.64186	0.00110444
Taf1b	0.562386	1.62467	2.31203	0.562386	3.05939	2.64086	0.00110892
Hras1	0.624873	1.62467	2.56198	0.624873	3.05849	2.64	0.00111229
Papd7	0.34368	0.999797	1.65591	0.34368	3.05755	2.63914	0.00111578
Fbxl17	0.281193	0.843579	1.34348	0.281193	3.05581	2.63772	0.00112228
Gskip	0.374924	1.12477	1.96835	0.374924	3.05213	2.63486	0.0011361
Caly	0.406167	1.12477	1.7184	0.406167	3.0483	2.63117	0.0011507
Gse1	0.34368	0.999797	1.99959	0.34368	3.04374	2.62684	0.00116827
Rpl10	0.156218	0.531142	0.874822	0.156218	3.04027	2.62374	0.00118181
Tmem132a	0.281193	0.874822	1.43721	0.281193	3.03548	2.61923	0.00120077
Fabp5	0.187462	0.562386	0.968553	0.187462	3.03305	2.61686	0.00121046
Rbm14	0.34368	0.968553	1.62467	0.34368	3.02917	2.61302	0.00122612
Sestd1	0.281193	0.843579	1.28099	0.281193	3.0285	2.61235	0.00122885
Stox2	0.218706	0.656117	0.999797	0.218706	3.02734	2.6114	0.00123359
Prpf18	0.312437	0.874822	1.40596	0.312437	3.02563	2.61001	0.00124058
Mtf2	0.249949	0.749848	1.18726	0.249949	3.02537	2.60981	0.00124165
Igf2bp3	0.34368	0.93731	1.43721	0.34368	3.02332	2.60804	0.00125009
Cd2bp2	0.281193	0.843579	1.34348	0.281193	3.01827	2.60306	0.0012711
Fam214b	0.34368	0.999797	1.59343	0.34368	3.01691	2.60179	0.00127684
Mir692-1	0.312437	0.93731	1.62467	0.312437	3.01288	2.59814	0.00129389
Eef2	0.124975	0.406167	0.656117	0.124975	3.01114	2.59626	0.00130134
Sptan1	0.156218	0.531142	0.906066	0.156218	3.0087	2.59432	0.00131183
Smarca5-ps	0.249949	0.781091	1.18726	0.249949	3.00742	2.59315	0.00131737
Tmsb15b2	0.312437	0.968553	1.59343	0.312437	3.00581	2.59159	0.00132439
Kif21b	0.249949	0.781091	1.2185	0.249949	3.00479	2.59062	0.00132882
D030056L22Rik	0.437411	1.28099	2.06208	0.437411	3.00452	2.59041	0.00133001
Rps4y2	0.281193	0.781091	1.2185	0.281193	3.00397	2.58996	0.00133243
Dennd5b	0.312437	0.93731	1.40596	0.312437	2.99949	2.58572	0.00135215
Rnf157	0.374924	1.09353	1.74964	0.374924	2.99857	2.58476	0.00135624
Atf4	0.156218	0.531142	0.843579	0.156218	2.99782	2.58437	0.00135958
Fam65b	0.34368	0.968553	1.87462	0.34368	2.99725	2.5839	0.00136214
Myh10	0.187462	0.624873	0.999797	0.187462	2.99417	2.58159	0.00137596
Ccar2	0.312437	0.906066	1.46845	0.312437	2.99244	2.58023	0.00138378
Dync1li1	0.281193	0.874822	1.53094	0.281193	2.98865	2.57678	0.00140109
Zfp821	0.312437	0.93731	1.62467	0.312437	2.98839	2.57659	0.00140224
Phf13	0.34368	1.06228	1.90586	0.34368	2.98753	2.57579	0.00140623
Eif4enif1	0.312437	0.93731	1.46845	0.312437	2.98489	2.57308	0.00141838
Prkar2a	0.249949	0.812335	1.37472	0.249949	2.98094	2.56932	0.00143684
Fam168a	0.187462	0.562386	0.874822	0.187462	2.97913	2.56777	0.00144533
Dlg5	0.34368	0.968553	1.68716	0.34368	2.97415	2.56254	0.00146901
Tma7	0.156218	0.499898	0.781091	0.156218	2.97284	2.56115	0.00147527
Adar	0.437411	1.56218	2.28079	0.437411	2.97146	2.56004	0.00148193
Abracl	0.218706	0.68736	1.12477	0.218706	2.96904	2.55776	0.00149365
Eif1	0.124975	0.468655	0.781091	0.124975	2.96897	2.55776	0.00149398
Fbrsl1	0.34368	1.03104	1.68716	0.34368	2.96762	2.55631	0.00150058
Map7d1	0.187462	0.656117	1.06228	0.187462	2.96506	2.55405	0.00151312
Gm13363	0.156218	0.562386	0.906066	0.156218	2.96029	2.5491	0.00153674
Asap1	0.249949	0.812335	1.31223	0.249949	2.95985	2.54868	0.00153895
Brpf1	0.374924	1.12477	2.03084	0.374924	2.95618	2.54506	0.0015574
Usp9x	0.187462	0.593629	0.968553	0.187462	2.95372	2.54282	0.00156985
Git1	0.281193	0.874822	1.40596	0.281193	2.95285	2.54192	0.00157429
E030024N20Rik	0.593629	1.46845	2.2183	0.593629	2.94893	2.53812	0.00159437
Zfp955b	0.34368	1.06228	1.81213	0.34368	2.94877	2.53803	0.00159519
Pou3f1	0.437411	1.18726	1.84338	0.437411	2.94729	2.53652	0.00160288
Dlg3	0.249949	0.843579	1.34348	0.249949	2.94609	2.53543	0.00160912
Trappc9	0.437411	1.18726	1.90586	0.437411	2.94341	2.53269	0.00162307
Ywhah	0.187462	0.624873	1.03104	0.187462	2.94183	2.53124	0.00163139
Myl12b	0.156218	0.562386	0.906066	0.156218	2.93977	2.52935	0.00164228
Surf2	0.34368	1.03104	1.7184	0.34368	2.93829	2.52794	0.00165014
Med19	0.281193	0.93731	1.68716	0.281193	2.93476	2.52448	0.00166901
C77370	0.281193	0.843579	1.37472	0.281193	2.93387	2.52373	0.00167384
Rrn3	0.249949	0.843579	1.40596	0.249949	2.93078	2.52069	0.00169054
Magee1	0.249949	0.749848	1.18726	0.249949	2.93065	2.52063	0.00169126
Epha7	0.249949	0.781091	1.24975	0.249949	2.92938	2.51955	0.00169818
Uchl3	0.218706	0.718604	1.15602	0.218706	2.92921	2.51953	0.00169913
Ypel5	0.187462	0.624873	1.03104	0.187462	2.92715	2.51755	0.00171041
Nudt4	0.218706	0.656117	1.06228	0.218706	2.91863	2.50955	0.00175786
Zfp955a	0.312437	0.906066	1.4997	0.312437	2.915	2.50584	0.00177841
1500011B03Rik	0.281193	0.874822	1.37472	0.281193	2.91242	2.50344	0.00179322
Zcchc11	0.187462	0.624873	1.03104	0.187462	2.90968	2.50104	0.00180902
Pcgf2	0.218706	0.781091	1.28099	0.218706	2.90615	2.49749	0.00182952
Dab2ip	0.312437	0.968553	1.53094	0.312437	2.90283	2.49435	0.00184901
Scn2a1	0.281193	0.906066	1.4997	0.281193	2.90212	2.49372	0.00185324
Rgma	0.312437	1.06228	2.15581	0.312437	2.90147	2.49319	0.00185709
2610002J02Rik	0.374924	1.2185	2.2183	0.374924	2.90056	2.4924	0.00186248
Slc39a6	0.187462	0.656117	1.06228	0.187462	2.89636	2.48852	0.00188759
Gm5801_loc1	0.312437	0.999797	1.87462	0.312437	2.88798	2.48061	0.00193863
Cdk17	0.249949	0.812335	1.34348	0.249949	2.8845	2.47738	0.00196016
Ipo13	0.281193	0.843579	1.37472	0.281193	2.88358	2.47673	0.00196594
Dck	0.281193	0.968553	1.78089	0.281193	2.8814	2.47456	0.00197956
Pih1d1	0.312437	0.968553	1.84338	0.312437	2.88104	2.47433	0.00198186
Cdca4	0.34368	1.24975	2.24954	0.34368	2.87744	2.47138	0.0020046
Vamp2	0.218706	0.718604	1.18726	0.218706	2.87469	2.46898	0.00202211
Snapc3	0.281193	0.93731	1.74964	0.281193	2.86946	2.46358	0.00205585
Hsp90aa1	0.093731	0.374924	0.624873	0.093731	2.86869	2.46306	0.00206086
Snrpe	0.156218	0.531142	0.906066	0.156218	2.86579	2.46029	0.00207986
Wbp5	0.156218	0.531142	0.843579	0.156218	2.86532	2.45985	0.00208292
Mpnd	0.218706	0.718604	1.2185	0.218706	2.86483	2.45939	0.00208615
Tmem2	0.281193	0.874822	1.34348	0.281193	2.8643	2.45905	0.00208964
Ppp2r3d	0.249949	0.812335	1.31223	0.249949	2.8642	2.45902	0.00209031
Tbpl1	0.218706	0.749848	1.18726	0.218706	2.86379	2.45864	0.00209305
Pnck	0.312437	1.06228	1.74964	0.312437	2.86291	2.45791	0.00209883
Mecp2	0.187462	0.656117	1.09353	0.187462	2.86237	2.45747	0.00210241
Ly6h	0.249949	0.906066	1.53094	0.249949	2.86114	2.45626	0.00211057
Zbtb14	0.312437	0.968553	1.74964	0.312437	2.85807	2.45303	0.00213116
Pou2f2	0.499898	1.37472	2.18706	0.499898	2.85472	2.44976	0.00215373
Zic2	0.249949	0.843579	1.37472	0.249949	2.85113	2.44656	0.00217819
Xist	0.124975	0.437411	0.843579	0.124975	2.85092	2.44642	0.00217962
Kdm4a	0.249949	0.874822	1.40596	0.249949	2.84792	2.44309	0.00220033
Dctn1	0.218706	0.781091	1.28099	0.218706	2.8451	2.44025	0.00221987
Nav3	0.34368	1.06228	1.78089	0.34368	2.84466	2.43992	0.00222296
Oxsr1	0.249949	0.843579	1.43721	0.249949	2.8399	2.43514	0.00225636
Ube2o	0.281193	0.906066	1.56218	0.281193	2.83809	2.43343	0.00226925
Dcaf5	0.281193	0.874822	1.46845	0.281193	2.83744	2.43284	0.00227386
Nicn1	0.218706	0.749848	1.18726	0.218706	2.83641	2.43179	0.00228121
Dync1i2	0.124975	0.437411	0.718604	0.124975	2.83508	2.43054	0.00229073
Unc79	0.281193	0.968553	1.59343	0.281193	2.83327	2.42875	0.00230375
Kdm4b	0.312437	0.999797	1.62467	0.312437	2.83069	2.42661	0.00232239
Arrb1	0.34368	1.2185	2.2183	0.34368	2.82622	2.42222	0.00235502
Atp6v1g1	0.124975	0.499898	0.812335	0.124975	2.82557	2.42167	0.00235983
Ccdc6	0.281193	0.906066	1.59343	0.281193	2.81793	2.41396	0.0024167
Reep2	0.281193	0.93731	1.7184	0.281193	2.8101	2.40681	0.00247632
Sart1	0.218706	0.781091	1.31223	0.218706	2.80606	2.40302	0.00250755
Lztfl1	0.218706	0.781091	1.31223	0.218706	2.80599	2.40302	0.0025081
Mllt6	0.312437	1.06228	1.93711	0.312437	2.80557	2.40271	0.00251139
Hmga1-rs1	0.218706	0.812335	1.34348	0.218706	2.80542	2.40263	0.00251254
Zfp518b	0.249949	0.843579	1.43721	0.249949	2.80105	2.39854	0.0025468
Crebbp	0.187462	0.68736	1.09353	0.187462	2.79274	2.39084	0.00261316
Scaf4	0.281193	0.999797	1.96835	0.281193	2.79253	2.39068	0.00261491
Agap3	0.187462	0.749848	1.2185	0.187462	2.78961	2.388	0.00263859
Fam220a	0.218706	0.812335	1.37472	0.218706	2.78958	2.388	0.0026388
Alg2	0.156218	0.624873	1.03104	0.156218	2.78953	2.388	0.00263925
Arhgef2	0.187462	0.718604	1.12477	0.187462	2.78931	2.38789	0.00264104
Rnps1	0.124975	0.531142	0.874822	0.124975	2.78823	2.38692	0.00264984
Mxi1	0.156218	0.624873	1.06228	0.156218	2.78238	2.38158	0.00269806
Hsf2	0.281193	0.999797	1.62467	0.281193	2.78172	2.38099	0.00270362
Rn4,5s_loc6	0.281193	1.90586	2.46825	0.281193	2.78102	2.3803	0.00270938
Aftph	0.187462	0.68736	1.18726	0.187462	2.77546	2.37492	0.00275618
Chtf8	0.218706	0.749848	1.2185	0.218706	2.77468	2.3743	0.00276279
Fkbp4	0.156218	0.562386	0.999797	0.156218	2.76916	2.36906	0.00281005
Trim32	0.187462	0.749848	1.28099	0.187462	2.76779	2.36788	0.00282186
Zfp282	0.281193	1.06228	1.93711	0.281193	2.76453	2.36509	0.00285028
Rala	0.156218	0.656117	1.06228	0.156218	2.76262	2.36343	0.00286701
Bach1	0.156218	0.593629	0.999797	0.156218	2.76238	2.36325	0.00286912
Zfp629	0.249949	0.843579	1.43721	0.249949	2.76159	2.36287	0.00287601
Stau2	0.312437	1.2185	2.12457	0.312437	2.76116	2.36246	0.00287984
Rps23	0.093731	0.437411	0.749848	0.093731	2.76066	2.36206	0.00288426
Dtx1	0.249949	0.93731	1.62467	0.249949	2.75832	2.36026	0.00290497
Patz1	0.312437	1.06228	1.90586	0.312437	2.75814	2.36015	0.00290655
Pxk	0.374924	1.15602	1.87462	0.374924	2.75586	2.35799	0.00292688
Miat	0.187462	0.68736	1.12477	0.187462	2.75508	2.35727	0.00293389
Pclo	0.281193	0.999797	1.7184	0.281193	2.75141	2.35336	0.00296698
Csnk1g2	0.218706	0.812335	1.37472	0.218706	2.74402	2.3465	0.00303463
Rnf41	0.249949	0.968553	1.87462	0.249949	2.7402	2.34294	0.00307006
Ube2j1	0.218706	0.843579	1.46845	0.218706	2.74	2.34289	0.00307199
2900097C17Rik	0.124975	0.499898	0.843579	0.124975	2.73994	2.34289	0.00307256
Rab11b	0.124975	0.531142	0.906066	0.124975	2.73625	2.33955	0.00310719
Snx16	0.281193	0.968553	1.7184	0.281193	2.73289	2.33629	0.00313902
Pdzrn3	0.218706	0.843579	1.37472	0.218706	2.73285	2.33629	0.00313942
Slc35e2	0.249949	0.874822	1.56218	0.249949	2.73192	2.33549	0.0031483
Prkra	0.187462	0.718604	1.18726	0.187462	2.72889	2.33238	0.00317743
Map1lc3a	0.218706	0.874822	1.37472	0.218706	2.72842	2.33202	0.00318193
Cbll1	0.218706	0.812335	1.37472	0.218706	2.7273	2.33092	0.00319272
5830417I10Rik	0.374924	1.37472	2.18706	0.374924	2.72682	2.33045	0.00319744
Ttpal	0.249949	0.999797	2.09332	0.249949	2.72658	2.33027	0.00319969
Setd1a	0.281193	1.09353	2.03084	0.281193	2.72362	2.32742	0.00322849
Celf1	0.124975	0.468655	0.812335	0.124975	2.72197	2.32588	0.00324475
Gm5643_loc1	0.124975	0.531142	0.874822	0.124975	2.72079	2.32497	0.00325629
Rsbn1	0.187462	0.781091	1.31223	0.187462	2.71947	2.32363	0.00326936
Cox11	0.281193	0.93731	2.03084	0.281193	2.71787	2.32207	0.00328522
Arid1a	0.124975	0.531142	0.906066	0.124975	2.71518	2.31918	0.00331203
Elmo2	0.218706	0.843579	1.37472	0.218706	2.71046	2.31467	0.00335955
Pisd-ps1	0.187462	0.718604	1.2185	0.187462	2.70611	2.31058	0.00340385
Mtx2	0.249949	0.874822	1.46845	0.249949	2.70522	2.30991	0.00341293
Foxp2	0.218706	0.812335	1.40596	0.218706	2.70226	2.30705	0.0034435
Mvb12b	0.124975	0.593629	0.968553	0.124975	2.69975	2.30467	0.00346953
Tpgs2	0.187462	0.718604	1.2185	0.187462	2.69972	2.30467	0.00346988
Arih1	0.187462	0.749848	1.31223	0.187462	2.69854	2.30359	0.00348219
Moap1	0.249949	0.93731	1.65591	0.249949	2.69703	2.30212	0.00349807
Map4	0.124975	0.562386	0.968553	0.124975	2.69565	2.30089	0.00351254
Wsb2	0.187462	0.749848	1.2185	0.187462	2.6953	2.30058	0.00351624
Ube4b	0.156218	0.656117	1.06228	0.156218	2.69493	2.30032	0.0035202
Arid5b	0.218706	0.906066	1.53094	0.218706	2.69457	2.3	0.00352396
Pik3ca	0.124975	0.593629	0.93731	0.124975	2.69201	2.29743	0.00355109
Cry2	0.249949	0.874822	1.56218	0.249949	2.68423	2.28977	0.00363484
Trim2	0.124975	0.531142	0.93731	0.124975	2.67899	2.28499	0.00369228
Gmeb2	0.218706	0.812335	1.37472	0.218706	2.67799	2.28403	0.00370322
Scaf8	0.187462	0.781091	1.37472	0.187462	2.67724	2.28342	0.00371156
Gabbr1	0.156218	0.656117	1.09353	0.156218	2.67325	2.27981	0.00375603
Hcfc1	0.187462	0.68736	1.09353	0.187462	2.66307	2.27	0.00387159
BC016423	0.187462	0.718604	1.18726	0.187462	2.65978	2.26677	0.00390961
Zfp952	0.281193	1.12477	1.87462	0.281193	2.65955	2.26674	0.00391227
Dock11	0.281193	1.03104	1.99959	0.281193	2.65806	2.26523	0.0039296
Spire1	0.218706	0.812335	1.34348	0.218706	2.656	2.26314	0.00395367
Rnft2	0.218706	0.874822	1.46845	0.218706	2.65424	2.26123	0.00397431
Dennd6b	0.34368	1.12477	1.87462	0.34368	2.65084	2.25786	0.00401461
Idh1	0.124975	0.531142	0.906066	0.124975	2.64895	2.25622	0.00403706
Hivep1	0.187462	0.843579	1.43721	0.187462	2.64746	2.25485	0.00405495
Hspa12a	0.218706	0.812335	1.37472	0.218706	2.64746	2.25485	0.004055
Rnf19a	0.187462	0.781091	1.34348	0.187462	2.64553	2.25316	0.00407816
Ptbp2	0.124975	0.499898	0.874822	0.124975	2.64414	2.25175	0.00409494
Slc37a3	0.156218	0.68736	1.24975	0.156218	2.63978	2.24712	0.00414805
Pip5k1c	0.187462	0.781091	1.34348	0.187462	2.63828	2.24566	0.00416645
Thoc5	0.218706	0.874822	1.62467	0.218706	2.63586	2.2435	0.00419627
Rims2	0.187462	0.874822	1.56218	0.187462	2.63552	2.24328	0.00420039
Fbrs	0.249949	1.56218	2.24954	0.249949	2.63378	2.24161	0.00422206
Zfp397	0.187462	0.749848	1.24975	0.187462	2.6294	2.23699	0.00427677
B4galt5	0.187462	0.749848	1.31223	0.187462	2.62116	2.22869	0.0043816
Mlx	0.187462	0.781091	1.31223	0.187462	2.61999	2.22754	0.0043966
Phf12	0.187462	0.749848	1.24975	0.187462	2.61932	2.22694	0.0044052
Msantd4	0.218706	0.906066	1.59343	0.218706	2.61851	2.22619	0.00441571
Ldoc1l	0.187462	0.843579	1.46845	0.187462	2.61527	2.22308	0.00445786
Ddx3x	0.093731	0.468655	0.781091	0.093731	2.60848	2.21652	0.00454732
Oaz2	0.124975	0.499898	0.874822	0.124975	2.60658	2.21469	0.00457255
Rbm12b2	0.218706	0.906066	1.59343	0.218706	2.60586	2.2142	0.00458225
Eid1	0.093731	0.468655	0.781091	0.093731	2.60513	2.21354	0.00459198
Btrc	0.187462	0.781091	1.31223	0.187462	2.60471	2.21323	0.00459755
Smg5	0.218706	0.874822	1.84338	0.218706	2.60384	2.21241	0.00460928
Cmpk1	0.124975	0.562386	0.968553	0.124975	2.60286	2.21137	0.00462252
Prps1	0.218706	0.874822	1.96835	0.218706	2.60201	2.21065	0.00463402
Cstf2t	0.124975	0.624873	1.09353	0.124975	2.60116	2.20994	0.00464543
Atp6v1b2	0.093731	0.499898	0.874822	0.093731	2.59898	2.20787	0.00467512
Pfdn2	0.156218	0.68736	1.15602	0.156218	2.59762	2.20658	0.00469358
Msh3	0.187462	0.812335	1.4997	0.187462	2.59692	2.20611	0.00470322
Arid1b	0.156218	0.68736	1.12477	0.156218	2.59657	2.20579	0.00470804
Ubfd1	0.124975	0.593629	1.06228	0.124975	2.59389	2.20316	0.00474486
Terf2ip	0.187462	0.812335	1.53094	0.187462	2.58891	2.19791	0.00481398
Hnrnpa3	0.093731	0.468655	0.812335	0.093731	2.5789	2.18817	0.00495571
Ric8b	0.281193	1.15602	2.2183	0.281193	2.57553	2.18491	0.00500432
Atf2	0.124975	0.624873	1.06228	0.124975	2.57098	2.18078	0.00507055
Cdk13	0.124975	0.656117	1.12477	0.124975	2.56906	2.17875	0.0050987
Cxxc5	0.124975	0.656117	1.09353	0.124975	2.56643	2.17646	0.00513754
Tnrc6c	0.124975	0.593629	1.03104	0.124975	2.56439	2.17438	0.00516784
Epc2	0.156218	0.68736	1.18726	0.156218	2.56294	2.17294	0.00518951
Zscan21	0.156218	0.718604	1.31223	0.156218	2.55986	2.16988	0.00523567
Ubl7	0.187462	0.812335	1.40596	0.187462	2.55797	2.16798	0.00526424
Atg4b	0.187462	0.812335	1.40596	0.187462	2.5572	2.16718	0.0052759
Ttbk2	0.156218	0.718604	1.2185	0.156218	2.55574	2.16577	0.00529808
Actr3	0.124975	0.562386	0.999797	0.124975	2.55281	2.16317	0.00534293
Camk2n1	0.093731	0.531142	0.93731	0.093731	2.54949	2.16005	0.00539411
Mea1	0.124975	0.593629	1.03104	0.124975	2.54794	2.15853	0.00541806
Shd	0.156218	0.781091	1.34348	0.156218	2.54618	2.15694	0.00544551
Vezt	0.187462	0.812335	1.28099	0.187462	2.54591	2.15672	0.00544968
Spast	0.124975	0.593629	0.999797	0.124975	2.54386	2.15463	0.00548177
Snrnp40	0.124975	0.624873	1.09353	0.124975	2.54312	2.15387	0.00549337
Atp2b2	0.218706	0.93731	1.65591	0.218706	2.5413	2.1522	0.00552212
Nucb2	0.187462	0.812335	1.7184	0.187462	2.54082	2.15174	0.00552972
Gmeb1	0.156218	0.781091	1.31223	0.156218	2.53916	2.15001	0.00555596
Skp1a	0.0624873	0.406167	0.718604	0.0624873	2.53713	2.14819	0.00558834
Srpk1	0.124975	0.656117	1.09353	0.124975	2.53551	2.1466	0.00561417
Rbm33	0.124975	0.68736	1.12477	0.124975	2.52945	2.14051	0.00571213
Rnf44	0.156218	0.656117	1.06228	0.156218	2.52795	2.1393	0.00573659
Gm15772	0.0624873	0.406167	0.718604	0.0624873	2.5277	2.13909	0.00574067
Rps15a	0.093731	0.468655	0.812335	0.093731	2.52746	2.13898	0.00574463
Cox19	0.156218	0.749848	1.24975	0.156218	2.52537	2.1371	0.00577879
Larp1	0.093731	0.531142	0.93731	0.093731	2.51852	2.12987	0.00589243
Rbm6	0.124975	0.624873	1.06228	0.124975	2.51564	2.12757	0.00594088
Smc3	0.093731	0.468655	0.812335	0.093731	2.50772	2.11969	0.00607561
Ilf3	0.093731	0.499898	0.906066	0.093731	2.50585	2.11797	0.00610781
2410002F23Rik	0.156218	0.718604	1.2185	0.156218	2.50407	2.11627	0.00613874
Ercc5	0.218706	0.999797	1.81213	0.218706	2.50277	2.11525	0.00616119
Smad2	0.124975	0.68736	1.15602	0.124975	2.50034	2.1135	0.00620371
Fam104a	0.124975	0.68736	1.15602	0.124975	2.49884	2.11203	0.00622999
Gad1	0.187462	0.874822	1.53094	0.187462	2.49748	2.11073	0.00625396
Dnmt3a	0.093731	0.499898	0.874822	0.093731	2.49498	2.1082	0.00629826
Mir684-1_loc8	0.187462	0.874822	1.56218	0.187462	2.49456	2.10799	0.00630559
Paip1	0.124975	0.656117	1.15602	0.124975	2.49397	2.10771	0.00631611
Rpl9	0.0624873	0.468655	0.812335	0.0624873	2.48964	2.10334	0.00639369
Eif5	0.093731	0.468655	0.812335	0.093731	2.48866	2.10255	0.00641135
Chfr	0.124975	0.68736	1.2185	0.124975	2.48604	2.10006	0.0064586
Ubr5	0.093731	0.499898	0.874822	0.093731	2.48573	2.09978	0.00646436
Ralgapa1	0.124975	0.624873	1.06228	0.124975	2.4852	2.09934	0.00647402
Chchd2	0.0624873	0.437411	0.781091	0.0624873	2.48491	2.09917	0.00647927
Klhl9	0.093731	0.531142	0.906066	0.093731	2.48468	2.09902	0.00648343
Ap3s2	0.124975	0.624873	1.09353	0.124975	2.48463	2.09902	0.00648435
Rbm38	0.187462	0.93731	2.2183	0.187462	2.48138	2.09605	0.00654377
Atrx	0.0624873	0.437411	0.749848	0.0624873	2.48002	2.09483	0.00656877
Ppp1r11	0.124975	0.624873	1.06228	0.124975	2.47801	2.09288	0.00660585
Ppp1r9b	0.124975	0.749848	1.31223	0.124975	2.47584	2.09118	0.00664616
Zmym3	0.124975	0.718604	1.24975	0.124975	2.4703	2.0857	0.00674998
Erc1	0.124975	0.749848	1.28099	0.124975	2.46884	2.08428	0.00677754
Irf2bp1	0.187462	0.968553	1.87462	0.187462	2.46777	2.08322	0.00679786
Numbl	0.156218	0.812335	1.84338	0.156218	2.4638	2.07912	0.00687358
Faf1	0.187462	0.968553	1.93711	0.187462	2.46375	2.07912	0.0068746
E2f4	0.218706	1.03104	1.96835	0.218706	2.46363	2.07907	0.00687692
Osbpl2	0.156218	0.781091	1.7184	0.156218	2.46155	2.07694	0.00691681
Snrnp200	0.093731	0.531142	0.968553	0.093731	2.45752	2.07315	0.00699509
Setd1b	0.093731	0.624873	1.12477	0.093731	2.45527	2.07074	0.00703902
Atxn10	0.0624873	0.437411	0.781091	0.0624873	2.45501	2.07062	0.00704397
Prickle2	0.156218	0.874822	1.4997	0.156218	2.45377	2.06936	0.00706842
Tsg101	0.124975	0.624873	1.03104	0.124975	2.45247	2.06837	0.007094
Arnt2	0.093731	0.593629	1.03104	0.093731	2.45182	2.06771	0.00710684
Carm1	0.124975	0.749848	1.28099	0.124975	2.44963	2.06537	0.00715014
Lrrc49	0.124975	0.718604	1.2185	0.124975	2.44852	2.06427	0.00717215
BC018242	0.156218	0.843579	1.74964	0.156218	2.44712	2.06299	0.0072002
Stk25	0.093731	0.593629	1.06228	0.093731	2.44632	2.0623	0.00721613
Maged1	0.0624873	0.374924	0.656117	0.0624873	2.44434	2.06047	0.0072559
Thumpd1	0.156218	0.812335	1.43721	0.156218	2.44363	2.05974	0.00727022
Arf2	0.093731	0.562386	0.968553	0.093731	2.44234	2.05867	0.00729621
Eif3a	0.0624873	0.437411	0.781091	0.0624873	2.43513	2.0515	0.00744329
Trafd1	0.124975	0.68736	1.15602	0.124975	2.43439	2.05107	0.00745841
Efna2	0.124975	0.718604	1.28099	0.124975	2.4297	2.04636	0.00755569
Zcchc14	0.093731	0.531142	0.93731	0.093731	2.42914	2.0458	0.00756742
Lsm4	0.156218	0.749848	1.4997	0.156218	2.42903	2.04578	0.00756973
Rap2c	0.093731	0.624873	1.12477	0.093731	2.42794	2.04493	0.00759234
N4bp1	0.124975	0.749848	1.28099	0.124975	2.42747	2.04452	0.00760223
Ulk1	0.124975	0.749848	1.2185	0.124975	2.42486	2.04213	0.00765721
Grk6	0.187462	0.93731	1.99959	0.187462	2.4222	2.03958	0.00771349
Unc13b	0.156218	0.781091	2.2183	0.156218	2.42093	2.03822	0.00774036
Tmem170b	0.156218	0.93731	1.59343	0.156218	2.42023	2.03766	0.00775529
Racgap1	0.124975	0.749848	1.31223	0.124975	2.4174	2.03491	0.007816
Zfp330	0.093731	0.593629	1.03104	0.093731	2.41514	2.03282	0.00786468
Tnks2	0.0624873	0.468655	0.812335	0.0624873	2.41322	2.03079	0.00790616
2410018M08Rik	0.093731	0.624873	1.09353	0.093731	2.41174	2.02942	0.00793828
Elp3	0.124975	0.68736	1.24975	0.124975	2.40904	2.02697	0.00799718
Sub1	0.0312437	0.312437	0.656117	0.0312437	2.40903	2.02697	0.00799756
Lyrm2	0.093731	0.531142	0.93731	0.093731	2.40848	2.02651	0.00800951
Aplp1	0.0624873	0.468655	0.843579	0.0624873	2.40638	2.02469	0.00805566
Dynlt1a	0.093731	0.624873	1.09353	0.093731	2.40095	2.01966	0.00817621
Socs7	0.093731	0.593629	1.03104	0.093731	2.40086	2.01966	0.00817826
Tspan14	0.124975	0.749848	1.34348	0.124975	2.40085	2.01966	0.00817847
Zfp259	0.156218	0.843579	1.68716	0.156218	2.40005	2.01882	0.00819648
Wdr26	0.0624873	0.437411	0.781091	0.0624873	2.39756	2.01671	0.00825227
Sos1	0.093731	0.624873	1.12477	0.093731	2.39588	2.01536	0.00829024
Pitpnc1	0.093731	0.656117	1.15602	0.093731	2.39561	2.01521	0.00829635
Plekha1	0.124975	0.68736	1.18726	0.124975	2.39561	2.01521	0.00829638
Zbtb17	0.124975	0.781091	1.99959	0.124975	2.39529	2.01492	0.0083037
Rpl6	0.0624873	0.437411	0.749848	0.0624873	2.3935	2.01361	0.00834421
Ppm1b	0.093731	0.562386	0.968553	0.093731	2.38813	2.00845	0.00846711
Rnf40	0.156218	0.968553	1.78089	0.156218	2.38469	2.00524	0.00854681
Slc7a6	0.156218	0.843579	1.74964	0.156218	2.38426	2.00492	0.00855664
Pdzrn4	0.093731	0.656117	1.18726	0.093731	2.38409	2.00479	0.00856079
Sh3bgrl	0.0624873	0.499898	0.874822	0.0624873	2.37832	1.99949	0.00869583
Ndufaf5	0.124975	0.874822	1.78089	0.124975	2.37349	1.99502	0.00881053
Robo1	0.093731	0.624873	1.09353	0.093731	2.36948	1.99084	0.0089066
Mtif2	0.124975	0.781091	1.37472	0.124975	2.36554	1.98722	0.00900201
Cirbp	0.093731	0.593629	1.06228	0.093731	2.3647	1.9865	0.00902236
Gm20594	0.093731	0.718604	1.24975	0.093731	2.36155	1.98355	0.00909936
Pcdha5	0.093731	0.718604	1.31223	0.093731	2.35874	1.98073	0.00916864
Gm9855	0.0624873	0.531142	0.93731	0.0624873	2.35827	1.98041	0.00918018
Ywhae	0.0312437	0.34368	0.593629	0.0312437	2.35799	1.98028	0.00918714
Pgam5	0.124975	0.781091	1.37472	0.124975	2.35574	1.97811	0.00924295
Rhot1	0.093731	0.656117	1.24975	0.093731	2.35454	1.9769	0.00927274
Tmem35	0.093731	0.68736	1.2185	0.093731	2.35009	1.97246	0.00938445
Specc1l	0.124975	0.781091	1.37472	0.124975	2.34911	1.97144	0.00940918
Tmem8b	0.093731	0.749848	1.37472	0.093731	2.34798	1.97053	0.00943767
Gabpb1	0.124975	0.843579	1.53094	0.124975	2.34407	1.96678	0.00953726
Msl1	0.0624873	0.499898	0.874822	0.0624873	2.32844	1.95171	0.00994434
Eif3f	0.0624873	0.437411	0.781091	0.0624873	2.32535	1.94857	0.0100267
Rb1	0.124975	0.781091	1.40596	0.124975	2.32333	1.94651	0.0100807
Myo9a	0.0624873	0.499898	0.874822	0.0624873	2.32292	1.94635	0.0100919
Rfx3	0.124975	0.781091	1.31223	0.124975	2.32182	1.9455	0.0101214
Bcor	0.093731	0.718604	1.24975	0.093731	2.32137	1.94514	0.0101336
Usp3	0.093731	0.781091	1.31223	0.093731	2.32126	1.94511	0.0101363
Arhgef7	0.0624873	0.562386	0.999797	0.0624873	2.31899	1.94289	0.0101977
Bag1	0.093731	0.624873	1.12477	0.093731	2.3189	1.94288	0.0102003
Ap3s1	0.093731	0.624873	1.09353	0.093731	2.31817	1.94237	0.01022
Fbxo45	0.093731	0.624873	1.15602	0.093731	2.31667	1.94088	0.0102609
Denr	0.0624873	0.499898	0.906066	0.0624873	2.31346	1.93777	0.0103488
Elof1	0.124975	0.843579	1.59343	0.124975	2.31335	1.93773	0.0103518
Fbxo21	0.0624873	0.562386	1.03104	0.0624873	2.31064	1.93512	0.0104262
Bex2	0.0624873	0.531142	0.906066	0.0624873	2.30702	1.93169	0.0105268
Arhgap32	0.0624873	0.531142	0.93731	0.0624873	2.30646	1.93129	0.0105425
2410089E03Rik	0.093731	0.718604	1.28099	0.093731	2.30614	1.93104	0.0105513
Fmn2	0.124975	0.843579	1.43721	0.124975	2.30493	1.92978	0.0105853
Ptprd	0.0624873	0.531142	0.93731	0.0624873	2.30385	1.92894	0.0106157
Polr2m	0.0624873	0.531142	0.968553	0.0624873	2.30196	1.9275	0.0106687
Amn1	0.093731	0.656117	1.18726	0.093731	2.30076	1.9262	0.0107027
Nt5c2	0.093731	0.749848	1.31223	0.093731	2.30058	1.92616	0.0107077
Vps72	0.0624873	0.624873	1.09353	0.0624873	2.29417	1.91962	0.0108904
Champ1	0.093731	0.781091	1.56218	0.093731	2.29365	1.9192	0.0109054
Syne2	0.0624873	0.499898	0.93731	0.0624873	2.29137	1.91729	0.0109711
Pex5	0.0624873	0.624873	1.12477	0.0624873	2.28507	1.91136	0.0111545
Fam222b	0.093731	0.718604	1.28099	0.093731	2.28451	1.9108	0.0111709
Dcp2	0.093731	0.781091	1.4997	0.093731	2.284	1.91036	0.0111856
Trp53bp2	0.093731	0.749848	1.43721	0.093731	2.28211	1.90853	0.0112415
Mynn	0.093731	0.781091	1.4997	0.093731	2.28135	1.9079	0.011264
Uhrf1bp1l	0.093731	0.68736	1.2185	0.093731	2.28077	1.9074	0.011281
Ireb2	0.0624873	0.468655	0.906066	0.0624873	2.2784	1.90493	0.0113512
Rybp	0.0624873	0.593629	1.09353	0.0624873	2.27756	1.9042	0.0113765
Phc2	0.0312437	0.437411	0.843579	0.0312437	2.27307	1.8996	0.0115111
Trim28	0.0312437	0.437411	0.781091	0.0312437	2.27254	1.89932	0.0115269
Fem1a	0.093731	0.843579	1.53094	0.093731	2.27213	1.89902	0.0115392
Cxx1b	0.0624873	0.656117	1.18726	0.0624873	2.2713	1.89826	0.0115643
Nkiras2	0.093731	0.718604	1.37472	0.093731	2.27126	1.89826	0.0115658
Zdhhc5	0.093731	0.749848	1.37472	0.093731	2.26983	1.89687	0.0116091
Zfp236	0.093731	0.718604	1.34348	0.093731	2.26449	1.89138	0.011772
Golm1	0.093731	0.68736	1.28099	0.093731	2.26395	1.89093	0.0117885
Foxk2	0.0624873	0.593629	1.06228	0.0624873	2.26185	1.88884	0.0118534
Gm6548	0.0312437	0.468655	0.874822	0.0312437	2.26141	1.8885	0.0118669
Hgs	0.093731	0.812335	1.62467	0.093731	2.26103	1.88821	0.0118789
Otud6b	0.0624873	0.624873	1.12477	0.0624873	2.2602	1.88735	0.0119043
A930013F10Rik	0.093731	0.781091	1.34348	0.093731	2.2598	1.88703	0.0119169
Rnmt	0.0624873	0.656117	1.15602	0.0624873	2.25973	1.88703	0.0119191
Cox5a	0.0312437	0.437411	0.781091	0.0312437	2.25972	1.88703	0.0119194
Mapre2	0.0624873	0.531142	0.93731	0.0624873	2.25705	1.88469	0.0120026
Pdlim7	0.093731	0.68736	1.31223	0.093731	2.25624	1.884	0.012028
Qrich1	0.0624873	0.562386	0.999797	0.0624873	2.2551	1.88279	0.0120636
Lca5	0.093731	0.812335	1.59343	0.093731	2.25504	1.88279	0.0120655
Tax1bp3	0.0624873	0.562386	0.968553	0.0624873	2.25454	1.88238	0.0120812
Lypla2	0.093731	0.749848	1.37472	0.093731	2.25384	1.88198	0.012103
Rnf115	0.093731	0.781091	1.40596	0.093731	2.25341	1.88156	0.0121167
Tpbg	0.093731	0.718604	1.43721	0.093731	2.25252	1.88098	0.0121447
Adrm1	0.0624873	0.562386	0.999797	0.0624873	2.25235	1.8809	0.0121502
H2afy	0.0624873	0.499898	0.874822	0.0624873	2.25074	1.87954	0.0122009
Tlk2	0.0624873	0.656117	1.18726	0.0624873	2.25066	1.87953	0.0122035
Bag6	0.0624873	0.531142	0.93731	0.0624873	2.24858	1.8777	0.0122695
Tug1	0.0624873	0.593629	1.06228	0.0624873	2.24195	1.87058	0.0124822
Pja1	0.0312437	0.468655	0.812335	0.0312437	2.23757	1.86636	0.0126244
Mafg	0.0624873	0.68736	1.24975	0.0624873	2.23713	1.86601	0.0126389
Papd5	0.0624873	0.593629	1.12477	0.0624873	2.2367	1.86591	0.0126529
Zcchc3	0.093731	0.843579	1.59343	0.093731	2.2358	1.86529	0.0126823
Mtor	0.0624873	0.749848	1.4997	0.0624873	2.23439	1.86383	0.0127286
Ap2b1	0.0312437	0.468655	0.843579	0.0312437	2.23149	1.86098	0.0128244
Camkk2	0.0624873	0.749848	1.34348	0.0624873	2.23123	1.86076	0.0128329
Adam19	0.093731	0.749848	1.68716	0.093731	2.22992	1.85957	0.0128764
Atp6v0a1	0.0624873	0.656117	1.24975	0.0624873	2.22905	1.85889	0.0129053
Myef2	0.0312437	0.499898	0.93731	0.0312437	2.22018	1.85016	0.0132033
Klhdc3	0.0624873	0.656117	1.24975	0.0624873	2.21893	1.84888	0.0132458
Dgkd	0.0624873	0.718604	1.46845	0.0624873	2.21862	1.84869	0.0132565
Rbm17	0.0312437	0.499898	0.906066	0.0312437	2.21811	1.84827	0.0132735
Trim33	0.0312437	0.531142	0.999797	0.0312437	2.21805	1.84827	0.0132758
Zbtb41	0.124975	0.999797	1.81213	0.124975	2.21439	1.84486	0.0134011
Ncam1	0.0312437	0.312437	0.624873	0.0312437	2.21374	1.84428	0.0134234
Top2b	0.0312437	0.406167	0.749848	0.0312437	2.21364	1.84424	0.0134269
Casd1	0.0624873	0.718604	1.24975	0.0624873	2.21223	1.84294	0.0134754
Msantd2	0.0624873	0.68736	1.31223	0.0624873	2.21215	1.84294	0.0134781
Ddx25	0.0624873	0.718604	1.34348	0.0624873	2.20987	1.84088	0.0135571
Mapk8ip1	0.0624873	0.68736	1.24975	0.0624873	2.2097	1.84076	0.013563
Neurl4	0.0624873	0.593629	1.12477	0.0624873	2.20919	1.84034	0.0135807
Eef1g	0.0312437	0.406167	0.749848	0.0312437	2.20404	1.83522	0.0137607
Rasal2	0.0624873	0.68736	1.28099	0.0624873	2.20332	1.83448	0.013786
Ric8	0.093731	0.906066	1.78089	0.093731	2.20304	1.83431	0.0137961
A730098P11Rik	0.0312437	0.499898	0.874822	0.0312437	2.202	1.83328	0.0138326
Morc2a	0.0624873	0.718604	1.34348	0.0624873	2.20165	1.83296	0.0138451
Smarcad1	0.0624873	0.624873	1.09353	0.0624873	2.20148	1.83284	0.013851
Chmp2b	0.0624873	0.68736	1.24975	0.0624873	2.20133	1.83274	0.0138565
Baz2a	0.0312437	0.562386	1.03104	0.0312437	2.19784	1.82922	0.0139802
Atg12	0.0624873	0.624873	1.06228	0.0624873	2.19709	1.8286	0.0140069
St8sia3	0.0624873	0.68736	1.28099	0.0624873	2.19611	1.82771	0.0140421
Slc6a6	0.0624873	0.562386	1.03104	0.0624873	2.19449	1.8261	0.0140999
Ptpn1	0.0624873	0.593629	1.12477	0.0624873	2.19433	1.82599	0.0141058
Ccni	0.0312437	0.499898	0.874822	0.0312437	2.19403	1.82581	0.0141165
Vrk1	0.0624873	0.68736	1.24975	0.0624873	2.18903	1.82078	0.0142972
Cux1	0.0624873	0.656117	1.18726	0.0624873	2.18892	1.82073	0.0143014
Mad2l2	0.0624873	0.749848	1.59343	0.0624873	2.18873	1.8206	0.0143082
Dda1	0.0312437	0.593629	1.03104	0.0312437	2.1868	1.81894	0.0143784
Zfp68	0.0624873	0.656117	1.12477	0.0624873	2.18521	1.81742	0.0144369
Ube2z	0.0624873	0.68736	1.24975	0.0624873	2.1851	1.81738	0.0144408
Mir684-1_loc9	0.0312437	0.624873	1.12477	0.0312437	2.18397	1.81635	0.0144824
Nkiras1	0.0624873	0.781091	1.40596	0.0624873	2.18137	1.81373	0.0145781
Zfp317	0.0624873	0.843579	1.56218	0.0624873	2.17941	1.81173	0.0146505
Uso1	0.0312437	0.593629	1.06228	0.0312437	2.17802	1.81037	0.0147022
Senp1	0.0624873	0.68736	1.28099	0.0624873	2.17688	1.80938	0.0147447
Rarb	0.0624873	0.781091	1.56218	0.0624873	2.17221	1.80441	0.0149199
Eapp	0.0312437	0.531142	0.999797	0.0312437	2.17191	1.80422	0.0149314
Pitpna	0.0624873	0.656117	1.18726	0.0624873	2.17069	1.80307	0.0149772
Zmym4	0.0312437	0.624873	1.09353	0.0312437	2.16843	1.80063	0.0150629
Plxna3	0.0624873	0.656117	1.2185	0.0624873	2.16825	1.8005	0.01507
Rgs17	0.0624873	0.749848	1.34348	0.0624873	2.16671	1.79897	0.0151285
Smad1	0.0312437	0.531142	0.999797	0.0312437	2.16461	1.79714	0.0152087
Frmd4a	0.0312437	0.499898	0.93731	0.0312437	2.16361	1.79629	0.015247
Kansl2	0.0312437	0.656117	1.18726	0.0312437	2.16146	1.79419	0.0153299
Znrf1	0.0312437	0.468655	0.874822	0.0312437	2.16127	1.79406	0.0153374
Lrp3	0.0312437	0.624873	1.12477	0.0312437	2.16102	1.79394	0.0153469
Dazap1	0.0312437	0.593629	1.09353	0.0312437	2.1568	1.78959	0.0155105
Usp42	0.0312437	0.656117	1.18726	0.0312437	2.15675	1.78959	0.0155125
Acyp1	0.0312437	0.593629	1.09353	0.0312437	2.15152	1.78446	0.0157175
Fto	0.0312437	0.531142	0.93731	0.0312437	2.14716	1.78025	0.0158901
Npdc1	0.0312437	0.499898	0.906066	0.0312437	2.14505	1.77829	0.0159746
Cnot6	0.0312437	0.562386	0.999797	0.0312437	2.14445	1.7778	0.0159985
Rexo1	0.0312437	0.624873	1.15602	0.0312437	2.14149	1.77484	0.0161172
Ddx42	0.0312437	0.468655	0.874822	0.0312437	2.14125	1.77464	0.0161269
Arid2	0.0312437	0.468655	0.843579	0.0312437	2.13963	1.77286	0.0161925
Prkacb	0.0312437	0.531142	0.968553	0.0312437	2.13827	1.77169	0.0162476
Tmcc1	0.0312437	0.624873	1.15602	0.0312437	2.13684	1.77029	0.0163054
Tarbp2	0.0312437	0.656117	1.43721	0.0312437	2.13225	1.76606	0.0164931
Abca3	0.0312437	0.624873	1.2185	0.0312437	2.13213	1.76606	0.0164982
Btbd2	0.0312437	0.624873	1.15602	0.0312437	2.13198	1.76597	0.0165042
Rabl2	0.0312437	0.656117	1.18726	0.0312437	2.1319	1.76595	0.0165076
Ephb2	0.0624873	0.781091	1.56218	0.0624873	2.1312	1.76531	0.0165362
Znhit1	0.0312437	0.68736	1.28099	0.0312437	2.12863	1.76252	0.0166423
Otub1	0.0312437	0.437411	0.812335	0.0312437	2.12304	1.75752	0.0168751
Ids	0.0312437	0.624873	1.15602	0.0312437	2.12201	1.75673	0.0169185
Slc25a1	0.0312437	0.656117	1.24975	0.0312437	2.1209	1.75584	0.0169652
Smarcc1	0.0312437	0.499898	0.906066	0.0312437	2.12016	1.75507	0.0169964
Gjc1	0.0312437	0.656117	1.24975	0.0312437	2.11811	1.7532	0.0170827
Timm8b	0	0.406167	0.781091	0	2.11587	1.75133	0.0171781
Nrcam	0.0312437	0.468655	0.812335	0.0312437	2.11506	1.75056	0.0172125
Got1	0.0312437	0.68736	1.31223	0.0312437	2.11364	1.74932	0.0172729
Usp47	0.0312437	0.468655	0.843579	0.0312437	2.11275	1.74846	0.0173111
Gabrb3	0.0312437	0.624873	1.24975	0.0312437	2.11202	1.74769	0.0173424
Tmx4	0.0312437	0.499898	0.93731	0.0312437	2.10625	1.7422	0.0175911
Ptpn12	0.0312437	0.593629	1.12477	0.0312437	2.10621	1.7422	0.0175929
Gtf3c4	0.0312437	0.718604	1.34348	0.0312437	2.10596	1.74207	0.0176039
Blcap	0.0312437	0.531142	0.968553	0.0312437	2.10534	1.74167	0.017631
Scube1	0.0312437	0.624873	1.18726	0.0312437	2.10397	1.74033	0.0176907
Arhgap20	0.0312437	0.562386	1.06228	0.0312437	2.10282	1.73941	0.0177408
Med23	0.0312437	0.749848	1.59343	0.0312437	2.1018	1.73847	0.0177854
Ambra1	0.0312437	0.812335	1.62467	0.0312437	2.10098	1.7378	0.0178216
Sys1	0.0312437	0.593629	1.09353	0.0312437	2.0997	1.73661	0.0178777
Polr3k	0.0312437	0.468655	0.874822	0.0312437	2.09592	1.73337	0.0180445
Arf5	0.0312437	0.531142	0.93731	0.0312437	2.09507	1.73271	0.0180822
Lmtk3	0.0312437	0.68736	1.37472	0.0312437	2.09485	1.73253	0.0180924
Mboat2	0.0312437	0.624873	1.24975	0.0312437	2.09437	1.73205	0.0181137
Dnm1	0.0312437	0.624873	1.15602	0.0312437	2.09169	1.72968	0.0182333
Wdr82	0	0.437411	0.843579	0	2.09002	1.72824	0.0183078
Nploc4	0.0312437	0.624873	1.15602	0.0312437	2.08933	1.72777	0.0183388
Mir684-1_loc1	0.0312437	0.624873	1.15602	0.0312437	2.08823	1.72665	0.0183886
Sorbs1	0	0.499898	0.999797	0	2.08588	1.72443	0.0184946
8430427H17Rik	0	0.531142	0.999797	0	2.08576	1.72437	0.0185
H1fx	0.0312437	0.656117	1.24975	0.0312437	2.08509	1.72383	0.0185306
Cbx3	0	0.312437	0.624873	0	2.08286	1.72166	0.0186321
Btbd10	0.0312437	0.656117	1.24975	0.0312437	2.08273	1.72165	0.0186381
Rai1	0.0312437	0.593629	1.15602	0.0312437	2.0803	1.71958	0.0187491
Spg21	0.0312437	0.656117	1.31223	0.0312437	2.07984	1.71921	0.01877
Ccnt1	0.0312437	0.68736	1.24975	0.0312437	2.07815	1.71734	0.0188479
Dhx8	0.0312437	0.749848	2.03084	0.0312437	2.07807	1.71733	0.0188513
Lrig2	0.0312437	0.656117	1.24975	0.0312437	2.07747	1.7168	0.0188792
Rpl7	0	0.34368	0.781091	0	2.07601	1.71536	0.0189465
Ccdc112	0.0312437	0.718604	1.40596	0.0312437	2.07054	1.71063	0.0192011
Paqr4	0.0312437	0.68736	1.28099	0.0312437	2.0699	1.71022	0.0192307
Cacfd1	0.0312437	0.624873	1.2185	0.0312437	2.06866	1.7091	0.019289
Tmem87b	0	0.593629	1.18726	0	2.06615	1.70645	0.0194074
Mir684-1_loc3	0.0312437	0.656117	1.34348	0.0312437	2.0656	1.70622	0.0194329
Ube2g2	0.0312437	0.656117	1.37472	0.0312437	2.06372	1.70433	0.0195221
Jund	0	0.406167	0.781091	0	2.06369	1.70433	0.0195235
Mapk9	0.0312437	0.68736	1.2185	0.0312437	2.06357	1.70427	0.0195294
Tmem11	0	0.593629	1.15602	0	2.06344	1.7042	0.0195354
Npepps	0	0.437411	0.843579	0	2.06281	1.70373	0.0195653
Nfya	0.0312437	0.718604	1.37472	0.0312437	2.06199	1.70308	0.0196045
Acin1	0	0.406167	0.781091	0	2.06083	1.70206	0.0196597
Stk39	0.0312437	0.656117	1.18726	0.0312437	2.06062	1.7019	0.0196695
Fam20b	0.0312437	0.68736	1.34348	0.0312437	2.0581	1.69965	0.0197902
Mrps6	0	0.593629	1.15602	0	2.05739	1.69921	0.0198241
Csk	0	0.562386	1.06228	0	2.05589	1.69771	0.0198967
Rab11fip2	0	0.562386	1.06228	0	2.05493	1.697	0.0199429
Eif4a1	0	0.281193	0.531142	0	2.05212	1.6944	0.0200789
Bcl7a	0	0.499898	0.999797	0	2.04607	1.6885	0.0203747
Panx1	0	0.593629	1.06228	0	2.04604	1.6885	0.020376
Zfp280d	0	0.499898	0.93731	0	2.04577	1.68826	0.0203896
Ahcy	0	0.718604	1.40596	0	2.04456	1.68711	0.0204491
Cebpg	0	0.718604	1.28099	0	2.04395	1.68649	0.0204791
Rnf126	0	0.718604	1.37472	0	2.04008	1.68271	0.020671
Dnpep	0	0.562386	0.999797	0	2.03831	1.68141	0.0207592
Serbp1	0	0.34368	0.624873	0	2.03629	1.67924	0.0208608
Gtf3c1	0	0.593629	1.12477	0	2.0358	1.67899	0.0208852
Sharpin	0	0.749848	1.4997	0	2.03435	1.67748	0.0209583
Prr12	0	0.656117	1.18726	0	2.03423	1.67742	0.0209641
Npm1	0	0.312437	0.624873	0	2.03342	1.6768	0.021005
Wdr48	0	0.593629	1.18726	0	2.03257	1.67617	0.0210478
Ubxn7	0	0.624873	1.12477	0	2.03196	1.67574	0.021079
Cct2	0	0.406167	0.749848	0	2.02981	1.67381	0.0211881
Rps10	0	0.374924	0.718604	0	2.02885	1.67295	0.0212367
Lrrc47	0	0.68736	1.40596	0	2.02311	1.66745	0.0215307
1810032O08Rik	0	0.749848	1.40596	0	2.02173	1.66617	0.021602
Chmp1b	0	0.624873	1.18726	0	2.02045	1.66483	0.0216685
Actr1a	0	0.437411	0.843579	0	2.02028	1.66479	0.0216772
Bai3	0	0.656117	1.28099	0	2.02026	1.66479	0.0216783
Xpr1	0	0.468655	0.93731	0	2.01969	1.66438	0.021708
Map2k2	0	0.468655	0.874822	0	2.01888	1.66391	0.0217496
Mdh2	0	0.34368	0.68736	0	2.01844	1.66354	0.021773
Ndufaf4	0	0.624873	1.24975	0	2.01703	1.66224	0.0218462
Atad2b	0	0.562386	0.999797	0	2.01565	1.6612	0.0219183
Uba52	0	0.374924	0.656117	0	2.01396	1.65956	0.022007
Fgd1	0	0.68736	1.46845	0	2.01382	1.65956	0.0220144
Fscn1	0	0.374924	0.718604	0	2.01235	1.65841	0.0220916
Armcx1	0	0.593629	1.12477	0	2.01071	1.65693	0.0221779
Unc119	0	0.68736	1.46845	0	2.00807	1.65457	0.0223178
Nup54	0	0.68736	1.37472	0	2.00806	1.65457	0.0223185
Ppp3r1	0	0.499898	0.906066	0	2.00472	1.65143	0.0224963
Zfp422	0	0.468655	0.874822	0	2.00462	1.65139	0.0225017
Cyth1	0	0.749848	1.34348	0	2.00402	1.65101	0.0225341
Prep	0	0.562386	1.15602	0	2.00334	1.65054	0.0225704
Lpin1	0	0.656117	1.18726	0	2.00221	1.64955	0.022631
Ddx6	0	0.374924	0.68736	0	2.00158	1.64905	0.0226652
Rbx1	0	0.34368	0.656117	0	1.99966	1.64724	0.0227686
Gm5643_loc2	0	0.34368	0.656117	0	1.99701	1.64489	0.0229119
Rapgef6	0	0.624873	1.24975	0	1.99684	1.64485	0.0229215
Ctc1	0	0.68736	1.40596	0	1.99124	1.63965	0.0232272
Pin4	0	0.468655	0.906066	0	1.99041	1.63893	0.0232727
Mxd1	0	0.68736	1.24975	0	1.9903	1.63889	0.0232787
Snap91	0	0.531142	1.03104	0	1.98997	1.63867	0.0232973
Rab11fip3	0	0.531142	1.06228	0	1.98991	1.63867	0.0233002
Ube2g1	0	0.531142	0.968553	0	1.98912	1.63791	0.023344
Atp2b1	0	0.437411	0.843579	0	1.98502	1.63397	0.0235714
Usp19	0	0.562386	1.09353	0	1.98119	1.63004	0.0237847
Tram1l1	0	0.593629	1.09353	0	1.98024	1.62916	0.0238383
Nono	0	0.34368	0.68736	0	1.98001	1.6291	0.0238511
Acly	0	0.406167	0.781091	0	1.97452	1.62324	0.0241612
Kctd12	0	0.593629	1.12477	0	1.97442	1.62324	0.024167
Nmt2	0	0.562386	1.18726	0	1.97275	1.62188	0.0242619
Hdgfrp2	0	0.562386	1.03104	0	1.97195	1.62104	0.0243074
Dnajc2	0	0.562386	1.12477	0	1.97162	1.62081	0.0243262
Kpna1	0	0.593629	1.2185	0	1.97066	1.62016	0.0243816
Synrg	0	0.531142	0.999797	0	1.96936	1.6189	0.0244562
Ensa	0	0.437411	0.812335	0	1.96914	1.61881	0.0244685
Cfl2	0	0.406167	0.749848	0	1.96634	1.61611	0.0246297
Sltm	0	0.406167	0.812335	0	1.96557	1.6154	0.0246743
Rsf1	0	0.437411	0.843579	0	1.96217	1.61211	0.0248711
Sh3bp5l	0	0.718604	1.65591	0	1.96145	1.61158	0.0249134
Fam120b	0	0.562386	1.06228	0	1.96063	1.61079	0.0249613
Ythdf2	-0.0312437	0.468655	0.874822	0	1.95994	1.61023	0.0250016
Wbp11	-0.0312437	0.468655	0.906066	0	1.95866	1.60908	0.025076
B3gat3	-0.0312437	0.624873	1.78089	0	1.95757	1.60805	0.0251403
A730017C20Rik	-0.0312437	0.624873	1.15602	0	1.95695	1.60742	0.0251765
Ppm1l	-0.0312437	0.656117	1.40596	0	1.95675	1.60742	0.0251882
Meaf6	-0.0312437	0.593629	1.12477	0	1.95656	1.60728	0.0251993
Cand1	-0.0312437	0.468655	0.874822	0	1.95456	1.60543	0.0253178
Smap2	-0.0312437	0.593629	1.15602	0	1.95415	1.6051	0.0253419
Phf2	-0.0312437	0.624873	1.31223	0	1.95413	1.6051	0.0253428
Pabpc4	-0.0312437	0.562386	1.09353	0	1.95373	1.60471	0.0253667
Zc3h13	-0.0312437	0.468655	0.874822	0	1.95337	1.60444	0.0253877
Atp6v1e1	-0.0312437	0.468655	0.843579	0	1.952	1.60326	0.0254693
Trappc4	-0.0312437	0.437411	0.874822	0	1.95187	1.60323	0.0254771
Nrxn3	-0.0312437	0.593629	1.15602	0	1.94873	1.60023	0.0256641
Isca1	-0.0312437	0.499898	0.93731	0	1.94742	1.59924	0.025742
Clstn3	-0.0312437	0.68736	1.24975	0	1.94733	1.59924	0.0257473
Rnf149	-0.0312437	0.562386	1.09353	0	1.94724	1.59924	0.025753
Pdap1	-0.0312437	0.34368	0.68736	0	1.94395	1.59632	0.0259507
Atp13a2	-0.0312437	0.68736	1.37472	0	1.94329	1.59594	0.0259909
Phkg2	-0.0312437	0.624873	1.24975	0	1.94057	1.59321	0.0261551
Atl1	-0.0312437	0.624873	1.18726	0	1.94024	1.59297	0.0261756
Xpo1	-0.0312437	0.406167	0.781091	0	1.93983	1.59269	0.0262
Egln2	-0.0312437	0.593629	1.12477	0	1.93821	1.59134	0.0262987
Shprh	-0.0312437	0.624873	1.2185	0	1.93602	1.58921	0.0264324
Tbcd	-0.0312437	0.68736	1.34348	0	1.93452	1.58778	0.0265248
Sdcbp	-0.0312437	0.374924	0.718604	0	1.93435	1.58767	0.026535
Gabarap	-0.0312437	0.374924	0.68736	0	1.93274	1.58603	0.0266338
Dicer1	-0.0312437	0.468655	0.906066	0	1.93219	1.58557	0.0266683
Map2k7	-0.0312437	0.593629	1.18726	0	1.9312	1.58466	0.0267295
Esf1	-0.0312437	0.437411	0.906066	0	1.92783	1.58163	0.0269382
Mllt1	-0.0312437	0.624873	1.2185	0	1.92718	1.58097	0.0269784
Rpap3	-0.0312437	0.562386	1.12477	0	1.92586	1.57983	0.0270607
Uhrf2	-0.0312437	0.531142	1.03104	0	1.92195	1.57618	0.027306
Htatsf1	-0.0312437	0.468655	0.93731	0	1.91883	1.57305	0.0275029
Trpc4ap	-0.0312437	0.468655	0.93731	0	1.91801	1.57232	0.0275546
Rnf114	-0.0312437	0.468655	0.906066	0	1.9164	1.5708	0.027657
Nrf1	-0.0312437	0.624873	1.2185	0	1.91364	1.56815	0.0278333
Hnrnpdl	-0.0312437	0.34368	0.656117	0	1.90907	1.56375	0.0281264
Tsix	-0.0312437	0.406167	0.781091	0	1.9087	1.56358	0.0281506
Rnf111	-0.0312437	0.593629	1.12477	0	1.90798	1.56295	0.0281972
Btbd9	-0.0312437	0.531142	1.03104	0	1.90765	1.56265	0.0282184
Arid4b	-0.0312437	0.374924	0.749848	0	1.90728	1.5623	0.0282423
BC005624	-0.0312437	0.562386	1.09353	0	1.90687	1.5621	0.0282686
Plaa	-0.0312437	0.531142	1.09353	0	1.90677	1.5621	0.0282754
1810026B05Rik	-0.0312437	0.562386	1.03104	0	1.90617	1.56166	0.0283139
Eif5b	-0.0312437	0.374924	0.749848	0	1.90611	1.56166	0.0283182
Ube2n	-0.0312437	0.34368	0.656117	0	1.90583	1.56156	0.0283359
Bex1	-0.0312437	0.656117	1.24975	0	1.90572	1.5615	0.0283434
Ddx5	-0.0312437	0.249949	0.531142	0	1.9052	1.56114	0.0283767
Fzr1	-0.0312437	0.499898	1.03104	0	1.90501	1.561	0.0283893
Psmb7	-0.0312437	0.406167	0.781091	0	1.90307	1.55914	0.0285155
Lig3	-0.0312437	0.593629	1.40596	0	1.90281	1.55901	0.0285325
Sec14l1	-0.0312437	0.656117	1.40596	0	1.90139	1.55745	0.0286255
Pwwp2a	-0.0312437	0.593629	1.15602	0	1.9012	1.55736	0.0286377
Gm12504	-0.0312437	0.593629	1.15602	0	1.90069	1.55703	0.0286712
Ap2a2	-0.0312437	0.468655	0.968553	0	1.89714	1.55348	0.0289049
Dnaja1	-0.0312437	0.312437	0.593629	0	1.89704	1.55344	0.0289116
Rbm4	-0.0312437	0.68736	1.24975	0	1.89471	1.5513	0.0290652
Gsk3a	-0.0312437	0.562386	1.06228	0	1.89338	1.55023	0.0291537
Fam98b	-0.0312437	0.499898	0.93731	0	1.89129	1.54859	0.0292927
Ccdc174	-0.0312437	0.531142	0.999797	0	1.88868	1.54627	0.0294676
Pisd	-0.0312437	0.437411	0.843579	0	1.8873	1.54515	0.0295598
Daam1	-0.0312437	0.499898	1.03104	0	1.8864	1.5442	0.0296202
Ufm1	-0.0312437	0.499898	0.93731	0	1.88515	1.54306	0.029705
Cggbp1	-0.0312437	0.437411	0.843579	0	1.8847	1.5427	0.029735
Ash2l	-0.0312437	0.531142	1.06228	0	1.88191	1.53995	0.0299239
Srsf1	-0.0312437	0.34368	0.656117	0	1.88159	1.53965	0.0299458
Herc1	-0.0312437	0.374924	0.749848	0	1.88058	1.53865	0.0300144
Erdr1	-0.0312437	0.499898	0.968553	0	1.87795	1.53608	0.030194
Kif3b	-0.0624873	0.656117	1.40596	0	1.87269	1.53064	0.0305557
Usp7	-0.0312437	0.437411	0.812335	0	1.87147	1.52947	0.0306399
Acot7	-0.0312437	0.468655	0.968553	0	1.8714	1.52947	0.0306445
Tomm70a	-0.0312437	0.406167	0.812335	0	1.87009	1.52834	0.030736
Twistnb	-0.0624873	0.624873	1.43721	0	1.8685	1.52689	0.0308461
Bap1	-0.0312437	0.531142	1.03104	0	1.86828	1.52672	0.0308616
Ppp1r1a	-0.0624873	0.624873	1.2185	0	1.86822	1.52672	0.0308659
Nt5c3	-0.0312437	0.531142	1.06228	0	1.86809	1.52665	0.0308749
Rpl38	-0.0312437	0.281193	0.593629	0	1.86716	1.52597	0.0309399
Csnk1g1	-0.0624873	0.656117	1.34348	0	1.8671	1.52597	0.0309439
Rad54l2	-0.0624873	0.593629	1.2185	0	1.86358	1.52264	0.0311904
Trim44	-0.0312437	0.437411	0.843579	0	1.86264	1.52176	0.0312564
Clic4	-0.0312437	0.468655	0.906066	0	1.8622	1.52141	0.0312872
Asb7	-0.0624873	0.718604	1.43721	0	1.86167	1.52101	0.0313245
Chd4	-0.0312437	0.34368	0.68736	0	1.86166	1.52101	0.0313255
Rnf215	-0.0624873	0.718604	1.7184	0	1.86126	1.52063	0.0313534
Trappc6b	-0.0312437	0.593629	1.15602	0	1.85848	1.51819	0.0315505
Ccdc23	-0.0312437	0.437411	0.906066	0	1.85598	1.51562	0.0317285
Zyg11b	-0.0312437	0.437411	0.874822	0	1.85504	1.51469	0.0317954
Mier3	-0.0312437	0.531142	1.03104	0	1.85259	1.51224	0.0319705
Ube2m	-0.0312437	0.499898	0.968553	0	1.85018	1.51025	0.0321441
Srsf4	-0.0624873	0.562386	1.06228	0	1.84979	1.50995	0.0321721
Tbc1d13	-0.0624873	0.593629	1.15602	0	1.84731	1.50772	0.0323509
Dixdc1	-0.0624873	0.562386	1.06228	0	1.84604	1.5064	0.0324435
Chchd6	-0.0624873	0.562386	1.12477	0	1.84355	1.50392	0.0326246
Mir684-1_loc7	-0.0624873	0.562386	1.09353	0	1.84053	1.50113	0.0328452
Aes	-0.0312437	0.374924	0.749848	0	1.83737	1.49826	0.0330777
Gprasp2	-0.0624873	0.468655	0.874822	0	1.83618	1.49735	0.0331656
Ubtf	-0.0312437	0.406167	0.812335	0	1.83537	1.49665	0.0332252
Dyrk1a	-0.0624873	0.562386	1.03104	0	1.83443	1.49572	0.033295
Ezh2	-0.0312437	0.437411	0.843579	0	1.8326	1.49403	0.0334309
Plxnc1	-0.0624873	0.624873	1.18726	0	1.82895	1.4908	0.0337038
Rprd1b	-0.0624873	0.593629	1.2185	0	1.8289	1.4908	0.0337074
Fam53c	-0.0624873	0.593629	1.2185	0	1.82651	1.48874	0.0338869
Inip	-0.0624873	0.593629	1.24975	0	1.82605	1.48836	0.0339215
Thoc3	-0.0624873	0.531142	1.06228	0	1.82566	1.48813	0.0339505
Zwint	-0.0624873	0.437411	0.906066	0	1.82556	1.4881	0.0339585
Zc3hc1	-0.0624873	0.624873	1.18726	0	1.82549	1.4881	0.0339636
Cpne1	-0.0624873	0.593629	1.09353	0	1.82421	1.48694	0.0340598
Brd2	-0.0312437	0.34368	0.68736	0	1.8233	1.48627	0.0341286
Vps39	-0.0624873	0.593629	1.12477	0	1.8219	1.48499	0.0342352
Cic	-0.0624873	0.499898	0.999797	0	1.82032	1.48345	0.0343549
Riok1	-0.0624873	0.593629	1.24975	0	1.81989	1.48304	0.0343875
Prpf40b	-0.0624873	0.531142	1.03104	0	1.81983	1.48304	0.0343922
Rprd1a	-0.0624873	0.531142	0.999797	0	1.8196	1.48285	0.0344101
Pard6g	-0.0624873	0.531142	1.03104	0	1.81873	1.48199	0.0344767
Gtf2ird1	-0.0624873	0.562386	1.15602	0	1.81746	1.48123	0.0345732
Brd4	-0.0312437	0.406167	0.781091	0	1.81646	1.48038	0.03465
Klhl7	-0.0312437	0.374924	0.781091	0	1.81618	1.48014	0.034671
Smarca1	-0.0624873	0.593629	1.15602	0	1.81427	1.47816	0.0348183
Trim24	-0.0624873	0.499898	0.999797	0	1.81384	1.4779	0.0348513
Scamp1	-0.0624873	0.499898	0.968553	0	1.81352	1.47761	0.0348757
Btbd3	-0.0624873	0.593629	1.18726	0	1.81136	1.4755	0.0350425
Dhx36	-0.0624873	0.437411	0.843579	0	1.81014	1.47463	0.0351373
Cstf3	-0.0624873	0.499898	0.968553	0	1.80921	1.47372	0.0352089
Cdk9	-0.0624873	0.499898	0.93731	0	1.80904	1.4736	0.0352221
Kbtbd2	-0.0624873	0.499898	0.999797	0	1.80637	1.4712	0.0354306
Fbxo22	-0.0624873	0.499898	0.93731	0	1.80487	1.46986	0.0355476
Rpl17	-0.0312437	0.34368	0.68736	0	1.80349	1.46857	0.0356559
BC018507	-0.0624873	0.499898	0.999797	0	1.80301	1.4681	0.0356934
Dip2c	-0.0624873	0.562386	1.12477	0	1.80128	1.46634	0.0358294
Dip2b	-0.0624873	0.562386	1.09353	0	1.79999	1.46508	0.0359311
Zfp386	-0.0624873	0.562386	1.15602	0	1.79969	1.46481	0.0359548
Bri3	-0.0624873	0.406167	0.843579	0	1.79955	1.46472	0.035966
Tbc1d1	-0.0624873	0.531142	1.06228	0	1.79708	1.46249	0.0361615
Adcy1	-0.093731	0.68736	1.56218	0	1.79619	1.46161	0.0362324
Sart3	-0.0624873	0.593629	1.15602	0	1.79611	1.46161	0.0362385
Dbnl	-0.0624873	0.468655	0.968553	0	1.79495	1.46084	0.036331
Bzw1	-0.0312437	0.312437	0.656117	0	1.79051	1.45668	0.0366859
Rbpj	-0.0624873	0.468655	0.874822	0	1.78993	1.45618	0.0367329
Ctcf	-0.0624873	0.406167	0.812335	0	1.78907	1.4554	0.0368019
Nsmce4a	-0.0624873	0.531142	1.12477	0	1.78833	1.45478	0.0368618
Rfx7	-0.0624873	0.499898	0.999797	0	1.78626	1.45309	0.0370285
Suds3	-0.0624873	0.468655	0.906066	0	1.78464	1.45183	0.0371599
Smim14	-0.0624873	0.499898	1.06228	0	1.78353	1.45078	0.0372501
Lnp	-0.0624873	0.499898	1.03104	0	1.78217	1.44944	0.0373609
St8sia1	-0.0624873	0.593629	1.12477	0	1.78131	1.4486	0.0374312
Ypel3	-0.0624873	0.531142	1.09353	0	1.78091	1.44832	0.0374639
Gtf2h2	-0.0624873	0.562386	1.12477	0	1.78079	1.44831	0.0374733
U2surp	-0.0624873	0.312437	0.656117	0	1.78066	1.44823	0.0374842
Tcof1	-0.0624873	0.499898	1.06228	0	1.77994	1.44771	0.0375426
Zfp598	-0.0624873	0.562386	1.18726	0	1.77994	1.44771	0.0375428
Rab1	-0.0624873	0.374924	0.718604	0	1.77777	1.44551	0.0377211
Abl2	-0.093731	0.593629	1.15602	0	1.77674	1.44471	0.0378056
Dpcd	-0.0624873	0.499898	1.03104	0	1.77464	1.44245	0.0379787
Mbtd1	-0.0624873	0.374924	0.781091	0	1.77377	1.44154	0.0380504
Slc25a44	-0.0624873	0.468655	0.93731	0	1.77311	1.44106	0.0381054
Polb	-0.0624873	0.468655	0.968553	0	1.77147	1.4394	0.0382414
Prune	-0.0624873	0.562386	1.18726	0	1.77117	1.43929	0.0382661
D3Ertd254e	-0.093731	0.68736	1.4997	0	1.77072	1.43885	0.0383034
Apba1	-0.093731	0.562386	1.37472	0	1.76582	1.4345	0.0387128
Rabep1	-0.0624873	0.468655	0.968553	0	1.76498	1.43384	0.0387836
Eps15l1	-0.093731	0.562386	1.12477	0	1.76457	1.43344	0.0388177
Nup50	-0.0624873	0.499898	0.968553	0	1.76367	1.43249	0.0388939
Fau	-0.0312437	0.249949	0.531142	0	1.76361	1.43249	0.0388989
Brd1	-0.0624873	0.468655	0.906066	0	1.76201	1.4308	0.039034
Rad21	-0.0624873	0.374924	0.749848	0	1.76136	1.43043	0.0390885
Ftsj3	-0.0624873	0.531142	1.12477	0	1.76064	1.4299	0.0391497
Bbs4	-0.093731	0.562386	1.12477	0	1.76063	1.4299	0.0391502
Chmp7	-0.0624873	0.468655	0.968553	0	1.76039	1.42969	0.039171
Gmcl1	-0.0624873	0.531142	1.09353	0	1.75967	1.42901	0.0392319
Reps1	-0.093731	0.562386	1.18726	0	1.75767	1.42694	0.0394017
Armc8	-0.0624873	0.468655	0.93731	0	1.75667	1.42602	0.0394867
Nme1	-0.0624873	0.312437	0.624873	0	1.75614	1.42561	0.0395323
Alkbh1	-0.093731	0.562386	1.15602	0	1.75492	1.42469	0.0396366
1110008F13Rik	-0.0624873	0.531142	1.06228	0	1.75473	1.42455	0.0396524
Mapkbp1	-0.093731	0.593629	1.31223	0	1.75467	1.42455	0.0396582
Drosha	-0.0624873	0.499898	0.999797	0	1.75308	1.42315	0.039794
Stk4	-0.093731	0.593629	1.37472	0	1.75306	1.42315	0.0397958
Synj1	-0.0624873	0.499898	0.968553	0	1.75293	1.42307	0.0398074
Tnpo1	-0.0624873	0.531142	1.06228	0	1.74982	1.4201	0.0400751
Eps15	-0.0624873	0.406167	0.843579	0	1.74799	1.4186	0.040233
Iglon5	-0.093731	0.656117	1.28099	0	1.74671	1.41759	0.0403438
Ubp1	-0.0624873	0.468655	0.906066	0	1.74555	1.41648	0.0404449
Camk2g	-0.0624873	0.468655	1.06228	0	1.74507	1.41615	0.0404866
Plcb1	-0.0624873	0.499898	0.999797	0	1.74463	1.41573	0.0405244
Maea	-0.0624873	0.437411	0.874822	0	1.74385	1.41498	0.0405924
Med22	-0.0624873	0.499898	0.999797	0	1.74273	1.41392	0.0406905
Fxr2	-0.093731	0.531142	1.03104	0	1.74225	1.41359	0.0407324
Scg3	-0.0624873	0.406167	0.843579	0	1.74011	1.41153	0.0409197
Exoc5	-0.0624873	0.437411	0.874822	0	1.73963	1.41121	0.0409624
Angel2	-0.0624873	0.499898	0.999797	0	1.73617	1.40774	0.0412665
Pja2	-0.0624873	0.34368	0.68736	0	1.73387	1.40554	0.0414703
Eid2	-0.093731	0.593629	1.2185	0	1.73281	1.40447	0.0415645
Slc39a3	-0.093731	0.624873	1.2185	0	1.73004	1.40162	0.0418119
Rcbtb1	-0.093731	0.499898	0.999797	0	1.7291	1.40073	0.0418959
Gramd1a	-0.093731	0.499898	0.968553	0	1.72837	1.39998	0.0419609
Slain2	-0.093731	0.562386	1.15602	0	1.72389	1.3958	0.0423636
Polr2c	-0.0624873	0.406167	0.781091	0	1.72352	1.39552	0.0423974
Usp32	-0.093731	0.531142	1.03104	0	1.72218	1.39452	0.0425185
1110051M20Rik	-0.093731	0.468655	0.999797	0	1.72212	1.39452	0.0425235
Rfwd2	-0.093731	0.562386	1.12477	0	1.72155	1.39408	0.0425754
Klhl22	-0.093731	0.531142	1.06228	0	1.72076	1.39326	0.0426469
Mlxip	-0.093731	0.593629	1.46845	0	1.7206	1.39314	0.0426621
Rbck1	-0.093731	0.562386	1.09353	0	1.71884	1.39134	0.0428222
Huwe1	-0.0624873	0.312437	0.68736	0	1.71688	1.38947	0.0430003
Nsdhl	-0.093731	0.624873	1.28099	0	1.71446	1.38736	0.0432224
Clcn2	-0.093731	0.624873	1.2185	0	1.71386	1.38675	0.0432771
Pvrl1	-0.093731	0.562386	1.15602	0	1.71364	1.38656	0.0432979
Cab39	-0.0624873	0.374924	0.749848	0	1.70966	1.38245	0.0436641
Sbf2	-0.093731	0.468655	0.93731	0	1.70777	1.38102	0.0438397
Zfp655	-0.093731	0.562386	1.18726	0	1.70425	1.37758	0.0441673
Tsr3	-0.093731	0.531142	1.12477	0	1.70389	1.37729	0.0442005
Ankib1	-0.093731	0.499898	0.968553	0	1.70387	1.37729	0.0442028
Anapc4	-0.093731	0.437411	0.906066	0	1.70308	1.37672	0.0442769
Lias	-0.093731	0.562386	1.09353	0	1.7003	1.37447	0.0445373
Cul7	-0.093731	0.437411	0.874822	0	1.6992	1.37335	0.044641
Arpc5l	-0.093731	0.468655	0.968553	0	1.69703	1.37139	0.0448454
Cfl1	-0.0624873	0.249949	0.499898	0	1.69695	1.37137	0.0448526
Ap1s1	-0.093731	0.437411	0.906066	0	1.69665	1.37119	0.0448817
Dnal4	-0.093731	0.531142	1.12477	0	1.6966	1.37119	0.0448863
Wdr3	-0.093731	0.593629	1.2185	0	1.69604	1.37078	0.0449391
Akt1	-0.0624873	0.406167	0.843579	0	1.69404	1.36893	0.0451287
Gtpbp2	-0.093731	0.562386	1.2185	0	1.69127	1.36649	0.0453927
Asap2	-0.156218	0.843579	1.87462	0	1.68989	1.36528	0.0455246
Ccdc50	-0.0624873	0.374924	0.749848	0	1.68937	1.36484	0.0455738
Bnip1	-0.124975	0.562386	1.28099	0	1.68843	1.36391	0.045664
Pdpk1	-0.093731	0.437411	0.843579	0	1.6871	1.3626	0.0457924
Hnrnpul2	-0.0624873	0.34368	0.68736	0	1.68438	1.35992	0.0460544
Plscr3	-0.093731	0.531142	1.18726	0	1.68379	1.35955	0.046111
Megf8	-0.124975	0.593629	1.28099	0	1.68344	1.35922	0.0461454
Chd9	-0.093731	0.437411	0.906066	0	1.68293	1.35871	0.046194
Cadm3	-0.093731	0.499898	0.999797	0	1.67876	1.35452	0.0465991
Gpatch8	-0.0624873	0.374924	0.749848	0	1.6776	1.35332	0.0467129
Ubn2	-0.0624873	0.34368	0.718604	0	1.6773	1.35314	0.0467414
Azi2	-0.093731	0.562386	1.2185	0	1.67706	1.35294	0.0467651
Ckap4	-0.093731	0.406167	0.812335	0	1.67662	1.3525	0.0468084
Rps9	-0.0624873	0.249949	0.531142	0	1.67503	1.35098	0.0469641
Tmem183a	-0.093731	0.437411	0.968553	0	1.67433	1.35024	0.0470331
Wdr7	-0.124975	0.562386	1.15602	0	1.67107	1.34755	0.0473537
Cdc16	-0.093731	0.437411	0.843579	0	1.66965	1.34622	0.047494
Vash1	-0.093731	0.468655	0.999797	0	1.66843	1.34511	0.0476154
Sumo3	-0.0624873	0.34368	0.749848	0	1.66599	1.34284	0.0478573
Fubp1	-0.0624873	0.312437	0.656117	0	1.66473	1.34169	0.0479832
Pkm	-0.0624873	0.281193	0.624873	0	1.6643	1.34139	0.0480264
Vps54	-0.124975	0.593629	1.24975	0	1.66095	1.33855	0.0483613
Rpl27	-0.0624873	0.281193	0.593629	0	1.65933	1.33691	0.0485247
Usf2	-0.093731	0.468655	0.968553	0	1.65885	1.3365	0.0485731
Cbx5	-0.0624873	0.312437	0.624873	0	1.65804	1.33573	0.0486545
Azin1	-0.093731	0.374924	0.781091	0	1.65583	1.33363	0.0488782
Rpl11	-0.0624873	0.312437	0.656117	0	1.65361	1.33155	0.0491035
Cdk19	-0.124975	0.531142	1.06228	0	1.65118	1.32948	0.0493513
Rplp0	-0.0624873	0.312437	0.656117	0	1.65017	1.32848	0.0494539
Mir684-1_loc5	-0.093731	0.468655	0.968553	0	1.64888	1.32745	0.0495859
Akap1	-0.124975	0.499898	1.03104	0	1.64849	1.32715	0.0496258
Faim	-0.124975	0.562386	1.28099	0	1.64579	1.32467	0.0499034
Armcx2	-0.093731	0.437411	0.874822	0	1.64564	1.32462	0.0499189
U05342	-0.093731	0.499898	1.06228	0	1.64513	1.3241	0.0499718
Phf23	-0.093731	0.499898	1.03104	0	1.64491	1.32393	0.0499941
Pop7	-0.124975	0.531142	1.09353	0	1.64482	1.3239	0.0500039
Tle3	-0.093731	0.406167	0.843579	0	1.64413	1.32326	0.0500751
Smarcd3	-0.124975	0.531142	1.09353	0	1.64196	1.32098	0.0502996
Ywhab	-0.0624873	0.281193	0.624873	0	1.64048	1.31975	0.0504527
Tbc1d7	-0.124975	0.499898	1.06228	0	1.63455	1.31382	0.0510714
Rbm42	-0.124975	0.562386	1.15602	0	1.63442	1.31374	0.051085
Mfn1	-0.124975	0.499898	1.09353	0	1.63361	1.31292	0.0511703
Clint1	-0.093731	0.437411	0.874822	0	1.63195	1.31157	0.0513453
Cbr1	-0.093731	0.437411	0.874822	0	1.63105	1.31068	0.0514403
Lzts2	-0.124975	0.499898	1.06228	0	1.6307	1.31044	0.0514767
1200014J11Rik	-0.124975	0.593629	1.18726	0	1.62974	1.30955	0.0515786
Cenpb	-0.124975	0.531142	1.09353	0	1.62925	1.30922	0.0516305
Ccz1	-0.093731	0.468655	0.968553	0	1.6289	1.3089	0.0516668
Ngfrap1	-0.0624873	0.312437	0.656117	0	1.6261	1.30665	0.0519641
Prr14	-0.124975	0.531142	1.28099	0	1.62585	1.30663	0.0519911
Chic1	-0.124975	0.531142	1.12477	0	1.62575	1.30663	0.0520018
3110043O21Rik	-0.124975	0.531142	1.06228	0	1.62568	1.30663	0.0520085
Stard3nl	-0.093731	0.437411	0.93731	0	1.62482	1.30593	0.0521009
Senp7	-0.124975	0.499898	1.03104	0	1.62386	1.30514	0.0522025
Cdkn2aipnl	-0.124975	0.562386	1.31223	0	1.62348	1.30477	0.0522436
Rngtt	-0.156218	0.593629	1.31223	0	1.62132	1.30304	0.0524749
Ehmt1	-0.093731	0.406167	0.812335	0	1.62071	1.3027	0.0525394
Aldh18a1	-0.124975	0.531142	1.09353	0	1.62053	1.30265	0.052559
Supt16	-0.093731	0.34368	0.749848	0	1.62022	1.30253	0.0525923
Got2	-0.093731	0.406167	0.843579	0	1.61849	1.30092	0.0527781
Dnajc5	-0.093731	0.34368	0.781091	0	1.61649	1.29944	0.052994
Nf2	-0.093731	0.374924	0.749848	0	1.61599	1.29909	0.0530486
Rbp1	-0.093731	0.406167	0.906066	0	1.61472	1.29816	0.0531855
Acd	-0.124975	0.437411	0.999797	0	1.61403	1.29751	0.0532603
Tro	-0.093731	0.406167	0.874822	0	1.61402	1.29751	0.0532613
Ube2q1	-0.093731	0.406167	0.874822	0	1.61212	1.29577	0.0534681
Vps26b	-0.124975	0.468655	0.93731	0	1.61198	1.29569	0.0534829
Mir684-1_loc4	-0.124975	0.531142	1.46845	0	1.61096	1.29489	0.0535938
Zc3h14	-0.124975	0.499898	0.999797	0	1.61056	1.29458	0.0536377
Aagab	-0.124975	0.531142	1.18726	0	1.61056	1.29458	0.0536379
Fam171b	-0.124975	0.499898	1.15602	0	1.61028	1.29433	0.0536687
Tbc1d19	-0.124975	0.499898	1.03104	0	1.60992	1.29407	0.0537077
Rnf34	-0.093731	0.406167	0.874822	0	1.60835	1.29256	0.0538794
Mettl16	-0.124975	0.531142	1.2185	0	1.60802	1.29225	0.0539159
Ppm1a	-0.124975	0.437411	0.93731	0	1.60759	1.29191	0.0539626
Kctd3	-0.124975	0.531142	1.09353	0	1.60724	1.29158	0.0540008
Mtx1	-0.124975	0.531142	1.09353	0	1.60501	1.28966	0.0542455
Kpna3	-0.124975	0.468655	0.968553	0	1.60245	1.28739	0.0545284
Rlim	-0.124975	0.437411	0.906066	0	1.60108	1.28607	0.0546799
Knop1	-0.093731	0.34368	0.718604	0	1.60079	1.28582	0.0547118
Arfip2	-0.124975	0.499898	0.999797	0	1.6	1.28499	0.0547989
Dstn	-0.093731	0.281193	0.624873	0	1.59895	1.28392	0.0549159
Luzp1	-0.124975	0.468655	1.03104	0	1.59578	1.28156	0.0552686
Fem1b	-0.093731	0.374924	0.812335	0	1.59513	1.28096	0.0553414
Ddx55	-0.156218	0.562386	1.2185	0	1.59344	1.27932	0.0555308
Ipo9	-0.093731	0.406167	0.874822	0	1.5932	1.27922	0.0555571
Lrwd1	-0.124975	0.468655	1.03104	0	1.5931	1.27922	0.055569
Kras	-0.124975	0.437411	0.906066	0	1.59241	1.2785	0.0556468
Naa30	-0.093731	0.406167	0.906066	0	1.5923	1.27846	0.0556586
Mcrs1	-0.124975	0.437411	0.906066	0	1.59177	1.278	0.0557178
Ska2	-0.124975	0.499898	1.09353	0	1.59165	1.27794	0.0557312
Kmt2c	-0.093731	0.34368	0.718604	0	1.59032	1.27647	0.0558817
Arhgap21	-0.124975	0.468655	0.93731	0	1.58925	1.27565	0.0560025
Mrps23	-0.124975	0.437411	0.93731	0	1.5887	1.27514	0.0560644
Vps4a	-0.124975	0.499898	0.999797	0	1.58818	1.27463	0.0561228
Mettl10	-0.124975	0.468655	0.968553	0	1.58663	1.27321	0.0562982
Sh3pxd2b	-0.093731	0.406167	0.843579	0	1.58579	1.2724	0.0563929
Ndufaf3	-0.156218	0.562386	1.12477	0	1.58529	1.27197	0.0564499
Nkap	-0.124975	0.406167	0.874822	0	1.58427	1.27102	0.0565658
Setx	-0.156218	0.531142	1.12477	0	1.58317	1.27013	0.0566916
Ppp2r1a	-0.093731	0.281193	0.624873	0	1.58309	1.27011	0.0567006
Cherp	-0.124975	0.468655	0.968553	0	1.58028	1.26763	0.0570212
Klhdc10	-0.124975	0.437411	0.968553	0	1.57954	1.26701	0.0571061
Fbxl20	-0.156218	0.562386	1.15602	0	1.57857	1.26613	0.0572177
Baz1b	-0.093731	0.312437	0.68736	0	1.57772	1.26551	0.0573149
Zfand6	-0.093731	0.34368	0.718604	0	1.57622	1.26431	0.0574881
Csnk2a2	-0.156218	0.499898	1.12477	0	1.57613	1.26428	0.0574983
Srf	-0.156218	0.499898	1.12477	0	1.57456	1.26286	0.0576791
2810013P06Rik	-0.156218	0.562386	1.18726	0	1.57425	1.26265	0.0577146
Elmo1	-0.124975	0.468655	1.06228	0	1.57096	1.25966	0.0580959
Ube2d2a	-0.093731	0.34368	0.68736	0	1.57017	1.25893	0.0581883
Fam193a	-0.124975	0.437411	0.906066	0	1.56758	1.2567	0.0584897
Gtpbp4	-0.124975	0.374924	0.843579	0	1.56707	1.25629	0.058549
Deaf1	-0.124975	0.468655	1.03104	0	1.56648	1.25581	0.0586183
Fam178a	-0.156218	0.531142	1.09353	0	1.55706	1.24705	0.059728
Apex1	-0.093731	0.34368	0.749848	0	1.55615	1.24654	0.0598361
Banp	-0.156218	0.499898	1.06228	0	1.5561	1.24654	0.0598417
Dcakd	-0.124975	0.374924	0.812335	0	1.55573	1.24638	0.059886
Kif1b	-0.093731	0.281193	0.593629	0	1.55397	1.2448	0.0600963
Ube3a	-0.093731	0.312437	0.68736	0	1.55135	1.24238	0.0604095
Ogfr	-0.124975	0.468655	0.968553	0	1.55095	1.24223	0.0604571
Cul4b	-0.124975	0.406167	0.906066	0	1.54973	1.24136	0.0606028
Bhlhb9	-0.124975	0.437411	0.968553	0	1.54912	1.2408	0.0606765
Aff4	-0.093731	0.312437	0.656117	0	1.54733	1.23919	0.0608921
Pcbp1	-0.093731	0.312437	0.656117	0	1.54713	1.23911	0.0609165
Fam126a	-0.124975	0.437411	0.93731	0	1.54692	1.23894	0.0609414
Pbrm1	-0.093731	0.281193	0.624873	0	1.5448	1.23702	0.0611973
Rgs16	-0.156218	0.499898	1.06228	0	1.5421	1.23489	0.0615246
Hsp90ab1	-0.0624873	0.187462	0.499898	0	1.54118	1.23421	0.061637
Ep300	-0.124975	0.437411	0.93731	0	1.54042	1.23365	0.0617288
Mtmr3	-0.156218	0.531142	1.09353	0	1.5393	1.23251	0.0618652
Atn1	-0.124975	0.437411	0.968553	0	1.53807	1.23157	0.0620152
Eif1ad	-0.156218	0.499898	1.03104	0	1.53675	1.23045	0.0621771
Mrpl12	-0.124975	0.406167	0.843579	0	1.53673	1.23045	0.06218
Isg20l2	-0.156218	0.468655	1.15602	0	1.53584	1.22988	0.0622882
Zfp503	-0.156218	0.499898	1.06228	0	1.53483	1.22902	0.0624126
Ylpm1	-0.124975	0.374924	0.749848	0	1.53364	1.22809	0.0625596
Creb1	-0.124975	0.34368	0.781091	0	1.53267	1.22713	0.0626789
Lmo4	-0.093731	0.312437	0.718604	0	1.53028	1.22484	0.0629733
Osbpl8	-0.124975	0.406167	0.843579	0	1.53011	1.22471	0.062995
Trim41	-0.156218	0.499898	1.2185	0	1.52895	1.2236	0.0631384
Tfam	-0.156218	0.468655	1.03104	0	1.52882	1.22353	0.063155
Letm1	-0.156218	0.437411	0.999797	0	1.52275	1.21782	0.0639111
Josd1	-0.156218	0.468655	1.06228	0	1.51983	1.21507	0.0642766
Gpr85	-0.156218	0.531142	1.09353	0	1.51847	1.21381	0.0644475
Msl2	-0.156218	0.468655	1.09353	0	1.51738	1.21294	0.0645851
Rps14	-0.093731	0.249949	0.562386	0	1.51671	1.21245	0.0646699
Ptrh2	-0.156218	0.437411	0.968553	0	1.51622	1.21204	0.0647323
Pbx1	-0.124975	0.34368	0.749848	0	1.51568	1.21172	0.0648003
Rnf10	-0.093731	0.312437	0.656117	0	1.51407	1.21031	0.0650044
Glyr1	-0.124975	0.34368	0.749848	0	1.51358	1.21005	0.065066
2009-09-01	-0.156218	0.437411	0.93731	0	1.51333	1.20984	0.0650978
Ntan1	-0.124975	0.374924	0.843579	0	1.51198	1.20889	0.0652691
Usp34	-0.093731	0.312437	0.718604	0	1.50832	1.20603	0.0657359
Poldip2	-0.156218	0.468655	0.999797	0	1.50754	1.20543	0.0658358
Stag1	-0.124975	0.374924	0.812335	0	1.50732	1.20525	0.0658646
Nhsl1	-0.156218	0.437411	0.93731	0	1.50674	1.20492	0.0659387
Usp11	-0.124975	0.406167	0.93731	0	1.50665	1.20492	0.0659508
Ahsa2	-0.156218	0.468655	0.968553	0	1.50661	1.20492	0.0659548
Sf3b4	-0.156218	0.468655	1.03104	0	1.50522	1.20366	0.0661337
Kat6b	-0.124975	0.406167	0.874822	0	1.50308	1.2018	0.0664092
Eif3h	-0.093731	0.281193	0.656117	0	1.50272	1.20154	0.0664551
Ube2r2	-0.093731	0.281193	0.656117	0	1.50188	1.20076	0.0665645
Bod1l	-0.124975	0.374924	0.781091	0	1.49907	1.19852	0.0669275
Mest	-0.124975	0.437411	0.874822	0	1.49755	1.19737	0.0671248
Cul3	-0.124975	0.374924	0.843579	0	1.497	1.19691	0.0671973
Mcts1	-0.124975	0.406167	0.874822	0	1.49616	1.19621	0.0673066
Pak3	-0.124975	0.34368	0.781091	0	1.49476	1.195	0.0674891
Stk40	-0.187462	0.499898	1.53094	0	1.49293	1.19333	0.0677274
Ubc	-0.093731	0.249949	0.562386	0	1.49226	1.19266	0.0678149
Hk1	-0.156218	0.437411	0.999797	0	1.49069	1.19115	0.0680219
Ap1g1	-0.156218	0.406167	0.874822	0	1.48959	1.19012	0.0681654
Rbm27	-0.124975	0.374924	0.874822	0	1.48725	1.18757	0.0684743
Chd8	-0.093731	0.312437	0.68736	0	1.48716	1.18754	0.068486
Dpp3	-0.156218	0.437411	0.93731	0	1.48641	1.18705	0.0685859
Ciapin1	-0.124975	0.374924	0.812335	0	1.48606	1.18672	0.068632
Enah	-0.156218	0.468655	1.03104	0	1.48512	1.18619	0.0687566
Sec23ip	-0.156218	0.437411	0.999797	0	1.48507	1.18619	0.0687628
Vipas39	-0.187462	0.531142	1.09353	0	1.48166	1.18309	0.069216
Sgta	-0.124975	0.34368	0.781091	0	1.48048	1.18226	0.069372
Wdr37	-0.156218	0.406167	0.906066	0	1.47874	1.18078	0.069605
Nudc	-0.124975	0.34368	0.718604	0	1.47317	1.17513	0.0703523
Casc3	-0.156218	0.437411	0.93731	0	1.47226	1.17431	0.0704753
Ddb1	-0.093731	0.249949	0.593629	0	1.46542	1.16759	0.0714038
Bclaf1	-0.093731	0.281193	0.624873	0	1.46515	1.1674	0.0714406
Lats1	-0.156218	0.437411	0.968553	0	1.46462	1.16687	0.0715128
Rp9	-0.156218	0.468655	1.09353	0	1.46434	1.16671	0.0715501
Ppp4r1	-0.187462	0.468655	1.12477	0	1.46328	1.16571	0.0716949
Map4k4	-0.093731	0.281193	0.624873	0	1.46132	1.16397	0.0719639
Ap3d1	-0.124975	0.34368	0.812335	0	1.46027	1.16315	0.0721073
Cetn2	-0.124975	0.374924	0.812335	0	1.4575	1.16052	0.0724898
Igf2bp2	-0.156218	0.437411	0.906066	0	1.45747	1.16052	0.072494
Commd9	-0.187462	0.468655	0.999797	0	1.45273	1.15621	0.0731491
Foxp1	-0.218706	0.562386	1.09353	0	1.45237	1.15594	0.073199
Prkaca	-0.124975	0.312437	0.656117	0	1.45181	1.15545	0.0732767
Idnk	-0.156218	0.406167	0.999797	0	1.44994	1.15367	0.0735374
Armcx4	-0.156218	0.406167	0.874822	0	1.44814	1.15198	0.0737891
Ncbp1	-0.156218	0.406167	0.906066	0	1.44795	1.15193	0.0738154
Rnf138	-0.156218	0.437411	0.93731	0	1.44758	1.1519	0.0738671
Galnt16	-0.218706	0.531142	1.2185	0	1.4472	1.15165	0.0739198
Maf	-0.156218	0.437411	0.999797	0	1.44562	1.15013	0.0741412
Rbm25	-0.093731	0.249949	0.624873	0	1.4432	1.14802	0.0744819
Nfx1	-0.187462	0.499898	1.24975	0	1.44274	1.14758	0.0745462
Fnbp4	-0.156218	0.374924	0.812335	0	1.44269	1.14758	0.0745542
B4galt2	-0.187462	0.499898	1.09353	0	1.44149	1.1465	0.0747235
Kansl1	-0.156218	0.406167	0.906066	0	1.44084	1.14584	0.0748144
Cnn3	-0.093731	0.249949	0.593629	0	1.44036	1.14566	0.0748825
Ehmt2	-0.156218	0.406167	0.93731	0	1.44001	1.14533	0.0749322
Efnb1	-0.156218	0.437411	0.906066	0	1.43955	1.14496	0.0749967
Ppp2r5e	-0.156218	0.374924	0.812335	0	1.43802	1.14356	0.0752148
Cdc42ep4	-0.187462	0.468655	1.06228	0	1.43609	1.14202	0.0754886
Rhou	-0.187462	0.437411	0.999797	0	1.43542	1.1414	0.0755836
Cul9	-0.187462	0.437411	1.03104	0	1.43514	1.1413	0.0756243
Cpsf3l	-0.218706	0.499898	1.15602	0	1.43436	1.14049	0.0757341
Btaf1	-0.218706	0.468655	1.12477	0	1.43016	1.13678	0.0763363
Ube2i	-0.093731	0.249949	0.624873	0	1.42983	1.13656	0.0763823
Ibtk	-0.187462	0.468655	1.03104	0	1.42448	1.13145	0.0771545
Zbtb44	-0.187462	0.437411	0.968553	0	1.42014	1.12744	0.0777835
Ssbp2	-0.156218	0.374924	0.812335	0	1.41788	1.12544	0.0781136
Lrrc59	-0.156218	0.374924	0.874822	0	1.41759	1.12533	0.0781559
Rpl18a	-0.093731	0.218706	0.499898	0	1.41672	1.12449	0.0782821
C2cd5	-0.187462	0.437411	0.999797	0	1.41646	1.12426	0.078321
Fndc3a	-0.156218	0.374924	0.812335	0	1.41515	1.12303	0.0785119
Zfp639	-0.187462	0.468655	1.03104	0	1.41321	1.12126	0.0787963
Dnajb9	-0.187462	0.468655	0.968553	0	1.41319	1.12126	0.0788004
Fbxo25	-0.218706	0.531142	1.2185	0	1.41054	1.11876	0.0791905
Cttn	-0.156218	0.34368	0.812335	0	1.40917	1.11767	0.0793924
Eif4e	-0.156218	0.34368	0.749848	0	1.40828	1.11703	0.0795247
Zrsr2	-0.218706	0.499898	1.12477	0	1.4044	1.11362	0.0801006
Ccp110	-0.187462	0.437411	1.12477	0	1.40413	1.11344	0.0801406
Map4k3	-0.187462	0.406167	0.874822	0	1.40411	1.11344	0.0801433
Gatad1	-0.218706	0.468655	1.09353	0	1.40241	1.11193	0.080397
Hyou1	-0.218706	0.499898	1.18726	0	1.40216	1.11173	0.0804335
Exd2	-0.218706	0.468655	1.2185	0	1.40193	1.11153	0.0804685
Sall2	-0.156218	0.374924	0.874822	0	1.40162	1.11133	0.0805141
Mtpn	-0.124975	0.281193	0.624873	0	1.40139	1.11122	0.0805482
Adrbk1	-0.218706	0.499898	1.09353	0	1.40094	1.11077	0.0806165
Ccdc90b	-0.156218	0.374924	0.843579	0	1.40038	1.1103	0.0806998
Pfdn5	-0.124975	0.249949	0.593629	0	1.39841	1.10862	0.0809946
Nup153	-0.187462	0.406167	0.906066	0	1.39555	1.10586	0.0814249
Negr1	-0.156218	0.406167	0.906066	0	1.39369	1.10424	0.0817056
Pcf11	-0.187462	0.406167	0.874822	0	1.39349	1.10409	0.0817356
Tsc22d2	-0.156218	0.374924	0.843579	0	1.39095	1.10199	0.0821204
Lemd3	-0.187462	0.437411	0.999797	0	1.39084	1.10195	0.0821363
Ilf2	-0.124975	0.281193	0.656117	0	1.38695	1.0983	0.0827279
Psmc5	-0.124975	0.312437	0.68736	0	1.3832	1.09496	0.0833024
Cd99l2	-0.187462	0.437411	0.93731	0	1.38311	1.09493	0.0833161
Hes6	-0.218706	0.468655	1.09353	0	1.38288	1.09475	0.0833512
Stk11	-0.187462	0.437411	1.06228	0	1.38034	1.09228	0.0837405
Actr10	-0.124975	0.281193	0.656117	0	1.37968	1.09183	0.083842
D7Ertd715e	-0.187462	0.406167	1.03104	0	1.3759	1.0883	0.0844264
Ctnnbip1	-0.187462	0.406167	0.968553	0	1.36877	1.08162	0.0855349
Rcbtb2	-0.187462	0.437411	0.999797	0	1.3681	1.081	0.0856396
Eri3	-0.187462	0.374924	0.874822	0	1.3661	1.07967	0.0859546
Ppme1	-0.187462	0.406167	0.93731	0	1.36596	1.07959	0.0859759
Psmc1	-0.156218	0.34368	0.781091	0	1.365	1.07886	0.0861271
Ubtd2	-0.187462	0.406167	0.906066	0	1.36213	1.07586	0.0865789
Rps8	-0.124975	0.249949	0.562386	0	1.36155	1.07543	0.0866692
Rpl41	-0.124975	0.249949	0.562386	0	1.36092	1.07509	0.0867702
Ppil4	-0.187462	0.406167	0.906066	0	1.36049	1.07473	0.0868372
Bcas2	-0.124975	0.312437	0.68736	0	1.36028	1.07457	0.0868701
1110032A03Rik	-0.218706	0.437411	1.06228	0	1.36007	1.0744	0.0869042
Stk19	-0.187462	0.406167	0.906066	0	1.35737	1.07182	0.0873322
Snapc5	-0.218706	0.437411	0.999797	0	1.35524	1.0699	0.0876701
Actr1b	-0.218706	0.437411	0.968553	0	1.3544	1.06921	0.0878037
Map3k12	-0.187462	0.406167	0.93731	0	1.35309	1.06796	0.0880128
Maf1	-0.218706	0.437411	0.93731	0	1.35271	1.06759	0.0880746
Nr2c2	-0.187462	0.34368	0.781091	0	1.35166	1.06647	0.0882414
Dusp1	-0.187462	0.374924	0.843579	0	1.35	1.06493	0.0885088
Snx12	-0.218706	0.437411	0.968553	0	1.34792	1.06298	0.0888422
Zfp706	-0.156218	0.281193	0.656117	0	1.34641	1.06163	0.0890857
Ankhd1	-0.187462	0.374924	0.843579	0	1.3455	1.06074	0.0892327
Ankrd13a	-0.218706	0.437411	1.03104	0	1.34465	1.05988	0.0893695
Rpl7a	-0.124975	0.281193	0.656117	0	1.3446	1.05988	0.0893778
Agtpbp1	-0.218706	0.468655	1.06228	0	1.34263	1.05812	0.0896957
Hmgn1	-0.156218	0.281193	0.656117	0	1.34169	1.05742	0.0898481
Ppp6r1	-0.218706	0.437411	1.09353	0	1.34133	1.05713	0.0899059
Hira	-0.187462	0.374924	0.906066	0	1.34113	1.057	0.0899388
Gtf2h3	-0.187462	0.406167	0.93731	0	1.34085	1.05678	0.0899845
Terf2	-0.218706	0.437411	0.968553	0	1.34013	1.05608	0.0901011
Ccnl2	-0.156218	0.312437	0.749848	0	1.33742	1.05394	0.0905433
Mif	-0.124975	0.249949	0.593629	0	1.33347	1.05009	0.0911885
Pum1	-0.124975	0.281193	0.624873	0	1.33321	1.04993	0.091231
Sin3a	-0.218706	0.406167	0.968553	0	1.33174	1.04858	0.0914724
Eif1a	-0.187462	0.34368	0.812335	0	1.32968	1.04678	0.0918119
Rbm8a	-0.124975	0.249949	0.562386	0	1.32917	1.04627	0.0918963
Wdr77	-0.187462	0.406167	0.968553	0	1.32909	1.04626	0.0919087
Fam32a	-0.156218	0.312437	0.749848	0	1.32823	1.04541	0.0920512
Xrn1	-0.249949	0.499898	1.28099	0	1.32701	1.04455	0.092253
Cltc	-0.124975	0.249949	0.624873	0	1.32613	1.04391	0.0923977
Bmpr2	-0.156218	0.281193	0.68736	0	1.32335	1.04146	0.0928596
Fam134a	-0.156218	0.312437	0.781091	0	1.32297	1.04118	0.092923
Kmt2b	-0.218706	0.406167	0.93731	0	1.32107	1.03952	0.0932391
Prpf6	-0.187462	0.374924	0.843579	0	1.32092	1.03943	0.0932638
Bloc1s2	-0.187462	0.374924	0.906066	0	1.3179	1.03692	0.0937682
Rpl37	-0.124975	0.249949	0.531142	0	1.31789	1.03692	0.0937708
Gpn1	-0.218706	0.406167	0.968553	0	1.31759	1.03665	0.0938207
Arfgap3	-0.187462	0.374924	0.874822	0	1.31355	1.03307	0.0944993
Arih2	-0.218706	0.437411	1.03104	0	1.31314	1.03282	0.094568
Zfp664	-0.187462	0.312437	0.781091	0	1.31219	1.03188	0.0947285
Mast2	-0.218706	0.406167	0.968553	0	1.3117	1.03147	0.094811
Fam89b	-0.218706	0.406167	0.874822	0	1.31058	1.03037	0.0949999
Hnrnpu	-0.124975	0.218706	0.562386	0	1.3095	1.0294	0.0951821
Psmc6	-0.124975	0.249949	0.593629	0	1.3082	1.02828	0.0954031
Nedd8	-0.124975	0.249949	0.624873	0	1.30608	1.02629	0.0957635
Grpel2	-0.187462	0.374924	0.874822	0	1.30582	1.02608	0.0958061
Stau1	-0.187462	0.34368	0.781091	0	1.30531	1.02557	0.0958934
Fam155a	-0.249949	0.437411	1.03104	0	1.30421	1.0246	0.0960808
Ocrl	-0.281193	0.468655	1.18726	0	1.30127	1.02191	0.0965828
Smg6	-0.187462	0.34368	0.843579	0	1.30028	1.02092	0.0967518
Fbxl12	-0.218706	0.406167	0.999797	0	1.29863	1.0194	0.097035
Tgfbr1	-0.187462	0.34368	0.781091	0	1.29681	1.01761	0.097348
Srsf3	-0.124975	0.218706	0.531142	0	1.29599	1.01675	0.0974887
Gripap1	-0.187462	0.374924	0.843579	0	1.29467	1.01576	0.0977163
Pnpla8	-0.218706	0.406167	0.906066	0	1.29407	1.01522	0.0978209
Rnf146	-0.218706	0.437411	1.03104	0	1.2928	1.01398	0.0980404
Fhl1	-0.218706	0.374924	0.874822	0	1.29217	1.01364	0.0981494
Pcbp4	-0.124975	0.249949	0.593629	0	1.2907	1.01219	0.0984046
Sde2	-0.187462	0.312437	0.749848	0	1.28543	1.00749	0.0993204
Dcaf17	-0.281193	0.437411	1.56218	0	1.28447	1.00653	0.099489
Mbd3	-0.187462	0.34368	0.812335	0	1.28365	1.00594	0.0996323
Dnajc14	-0.218706	0.406167	0.968553	0	1.27991	1.00258	0.100288
Arf1	-0.124975	0.249949	0.562386	0	1.27808	1.00101	0.100611
Ptov1	-0.187462	0.312437	0.749848	0	1.27673	0.999861	0.100849
Ccndbp1	-0.218706	0.34368	0.874822	0	1.27646	0.999691	0.100896
Ppp1r8	-0.218706	0.406167	0.968553	0	1.27615	0.999624	0.100952
Ubqln4	-0.218706	0.406167	0.906066	0	1.27396	0.997582	0.101339
Dusp7	-0.249949	0.437411	1.03104	0	1.27374	0.997534	0.101378
Taf9	-0.156218	0.249949	0.624873	0	1.27344	0.997262	0.101431
Camsap2	-0.156218	0.281193	0.656117	0	1.27225	0.996087	0.101643
9930021J03Rik	-0.218706	0.374924	0.968553	0	1.26997	0.994376	0.102048
Zcchc6	-0.218706	0.374924	0.906066	0	1.26992	0.994376	0.102057
Samd1	-0.249949	0.406167	1.15602	0	1.26986	0.994376	0.102068
Crebrf	-0.218706	0.374924	0.874822	0	1.26967	0.99437	0.102101
Mmgt1	-0.218706	0.34368	0.843579	0	1.26897	0.993873	0.102225
Nmd3	-0.218706	0.374924	0.906066	0	1.2687	0.993713	0.102273
Cant1	-0.249949	0.437411	1.03104	0	1.26845	0.993495	0.102319
Clta	-0.156218	0.249949	0.624873	0	1.26789	0.993002	0.102419
Med4	-0.218706	0.374924	0.843579	0	1.26767	0.992856	0.102459
Ewsr1	-0.156218	0.281193	0.624873	0	1.2673	0.992557	0.102524
Rnf220	-0.187462	0.34368	0.874822	0	1.26675	0.992073	0.102622
Brd8	-0.187462	0.312437	0.749848	0	1.26541	0.990699	0.102861
Gnb2	-0.124975	0.249949	0.562386	0	1.2651	0.990484	0.102917
Uba3	-0.187462	0.312437	0.781091	0	1.26322	0.988631	0.103254
Ivns1abp	-0.156218	0.249949	0.68736	0	1.26225	0.987739	0.103429
[truncated: 2,876 more rows]

## Sheet: Enriched genes for NP3
	lb	mle	ub	ce	Z	cZ	pvalue
Cd24a	1.81213	2.31203	2.74944	1.81213	7.16081	6.37598	4.01013e-13
BC005764	1.90586	2.40576	2.99939	1.90586	7.16081	6.37598	4.01013e-13
Sox11	1.62467	1.78089	1.93711	1.62467	7.16081	6.37598	4.01013e-13
Myt1l	1.7184	2.28079	2.74944	1.7184	7.16079	6.37598	4.01013e-13
Foxg1	2.49949	3.09312	3.65551	2.49949	7.16081	6.37598	4.01013e-13
Nrxn3	1.87462	2.40576	2.96815	1.87462	7.16081	6.37598	4.01013e-13
Bcl11b	2.49949	3.2181	3.78048	2.49949	7.16081	6.37598	4.01013e-13
Meg3	1.65591	1.84338	1.99959	1.65591	7.16081	6.37598	4.01013e-13
Sox4	1.56218	1.93711	2.34327	1.56218	7.16081	6.37598	4.01013e-13
Map1b	1.53094	2.31203	2.37452	1.53094	7.16081	6.37598	4.01013e-13
Rbfox2	1.34348	1.87462	2.34327	1.34348	7.16081	6.37598	4.01013e-13
Sst	2.12457	3.71799	4.62406	2.12457	7.1608	6.37598	4.01013e-13
Celf4	2.09332	2.62447	3.09312	2.09332	7.16081	6.37598	4.01013e-13
Gad2	3.03063	3.65551	4.49909	3.03063	7.16081	6.37598	4.01013e-13
Lhx6	4.06167	5.1552	6.12376	4.06167	7.16081	6.37598	4.01013e-13
Gad1	2.437	3.03063	3.78048	2.437	7.16079	6.37598	4.01013e-13
Dlx1os	3.87421	4.96774	6.03002	3.87421	7.16081	6.37598	4.01013e-13
Dlx2	3.18685	3.87421	4.6553	3.18685	7.16081	6.37598	4.01013e-13
Nnat	1.62467	1.78089	1.87462	1.62467	7.16081	6.37598	4.01013e-13
Dlx5	3.68675	4.96774	5.81132	3.68675	7.16081	6.37598	4.01013e-13
Tubb3	1.90586	2.437	2.84317	1.90586	7.16081	6.37598	4.01013e-13
Elavl3	1.31223	1.74964	2.15581	1.31223	7.16081	6.37598	4.01013e-13
Pisd-ps3	1.28099	2.56198	2.68695	1.28099	7.16081	6.37598	4.01013e-13
Arx	3.46805	4.09292	4.74903	3.46805	7.16081	6.37598	4.01013e-13
Dcx	1.43721	1.84338	2.24954	1.43721	7.16081	6.37598	4.01013e-13
Cdk5r1	1.37472	1.90586	2.37452	1.37472	7.16079	6.37598	4.01124e-13
Nrep	1.24975	1.7184	2.18706	1.24975	7.16078	6.37598	4.01124e-13
Runx1t1	1.43721	1.96835	2.53074	1.43721	7.16079	6.37598	4.01124e-13
Bcl11a	1.84338	2.40576	2.87442	1.84338	7.16071	6.37598	4.01346e-13
Dlx1	2.99939	3.78048	4.56157	2.99939	7.16029	6.37598	4.02567e-13
Gpc2	1.74964	2.2183	2.78068	1.74964	7.16021	6.37598	4.02789e-13
Celf2	1.2185	1.74964	2.15581	1.2185	7.15956	6.37598	4.04676e-13
Kif5c	1.46845	1.90586	2.46825	1.46845	7.15943	6.37598	4.0512e-13
Rnf165	1.59343	2.12457	2.78068	1.59343	7.15789	6.37598	4.09672e-13
Smarcc2	1.2185	1.7184	2.09332	1.2185	7.15781	6.37598	4.09894e-13
Gng2	1.31223	1.84338	2.28079	1.31223	7.15727	6.37598	4.11449e-13
Fnbp1l	1.34348	1.65591	2.56198	1.34348	7.15387	6.37598	4.21774e-13
Crmp1	1.31223	1.7184	2.18706	1.31223	7.15306	6.37598	4.24327e-13
Nsg2	1.24975	1.62467	2.06208	1.24975	7.14953	6.37598	4.35429e-13
Dlx6os1	2.99939	3.78048	4.99898	2.99939	7.14852	6.37598	4.38538e-13
Nr2f1	1.24975	1.87462	2.37452	1.24975	7.12899	6.36107	5.05596e-13
Stmn1	1.09353	1.53094	1.96835	1.09353	7.12076	6.35485	5.36682e-13
Celf5	1.40596	1.96835	2.59322	1.40596	7.09415	6.32875	6.50702e-13
Fzd3	1.06228	1.56218	1.93711	1.06228	7.0742	6.31073	7.5151e-13
Csrnp3	1.59343	2.12457	2.7182	1.59343	7.0712	6.30945	7.68052e-13
Miat	1.2185	2.12457	2.65571	1.2185	7.00186	6.23816	1.26288e-12
Basp1	0.93731	1.34348	1.7184	0.93731	6.94705	6.17888	1.86506e-12
Csnk1e	1.18726	1.7184	2.2183	1.18726	6.90998	6.13938	2.42362e-12
Nbea	1.12477	1.81213	2.09332	1.12477	6.90359	6.1342	2.53519e-12
Mex3a	1.09353	1.56218	1.96835	1.09353	6.86921	6.09958	3.22786e-12
Mtf2	1.12477	1.59343	2.06208	1.12477	6.76563	5.98718	6.63669e-12
Dbn1	1.12477	1.53094	2.09332	1.12477	6.72657	5.94706	8.6855e-12
Ina	1.18726	1.68716	2.15581	1.18726	6.65257	5.86933	1.4401e-11
Setbp1	1.37472	1.99959	2.49949	1.37472	6.63291	5.849	1.64565e-11
Nkx2-1	2.78068	4.15541	5.40515	2.78068	6.57253	5.78268	2.47335e-11
Gprasp1	0.999797	1.40596	1.93711	0.999797	6.56123	5.77174	2.6682e-11
Zfp608	1.09353	1.59343	2.12457	1.09353	6.48794	5.6941	4.35094e-11
Tnrc18	1.03104	1.53094	2.06208	1.03104	6.48751	5.6941	4.36347e-11
Shb	2.62447	3.71799	4.59282	2.62447	6.48627	5.6941	4.39927e-11
Sp9	3.18685	4.31162	5.09272	3.18685	6.45922	5.66696	5.26208e-11
Chd3	1.28099	1.90586	2.37452	1.28099	6.44385	5.65128	5.82389e-11
Zswim6	1.18726	1.68716	2.15581	1.18726	6.41697	5.62252	6.95066e-11
Tubb2b	0.843579	1.31223	1.68716	0.843579	6.31328	5.5132	1.36588e-10
Elavl2	1.31223	1.87462	2.437	1.31223	6.23644	5.43227	2.23826e-10
Zfp57	1.7184	2.28079	2.81193	1.7184	6.19215	5.38657	2.96749e-10
Dpysl5	1.7184	2.28079	2.74944	1.7184	6.04603	5.2257	7.42307e-10
Add2	1.34348	1.84338	2.31203	1.34348	6.03843	5.21856	7.7809e-10
Plxna2	1.12477	1.84338	2.34327	1.12477	6.03647	5.21787	7.87623e-10
Soga3	0.999797	1.4997	2.03084	0.999797	6.00944	5.18839	9.30842e-10
Irf2bpl	1.18726	1.81213	2.31203	1.18726	5.99987	5.17894	9.87372e-10
Hnrnph1	0.68736	1.12477	1.4997	0.68736	5.96568	5.14117	1.21807e-09
Mllt4	1.03104	1.56218	2.03084	1.03104	5.90492	5.07271	1.76405e-09
Arid1a	0.874822	1.43721	1.99959	0.874822	5.88856	5.0569	1.94789e-09
Akap9	0.812335	1.40596	1.87462	0.812335	5.83791	4.99989	2.64303e-09
Auts2	0.999797	1.81213	2.28079	0.999797	5.78839	4.94711	3.55324e-09
Clasp1	1.06228	1.56218	1.99959	1.06228	5.75788	4.91474	4.25875e-09
Ptms	0.843579	1.37472	1.81213	0.843579	5.69511	4.84921	6.16451e-09
2700081O15Rik	0.968553	1.4997	2.03084	0.968553	5.66163	4.81171	7.49706e-09
Hdgfrp3	0.843579	1.31223	1.81213	0.843579	5.63913	4.78839	8.54575e-09
Dlgap4	0.968553	1.4997	1.90586	0.968553	5.62878	4.77777	9.07439e-09
Cxadr	0.843579	1.31223	1.68716	0.843579	5.615	4.76455	9.82834e-09
Ttc3	0.656117	1.06228	1.43721	0.656117	5.5579	4.70492	1.36518e-08
Baz1b	0.656117	0.999797	1.4997	0.656117	5.53438	4.68019	1.56166e-08
Lphn2	1.09353	1.78089	2.40576	1.09353	5.49225	4.63223	1.98425e-08
Ssbp3	0.812335	1.28099	1.74964	0.812335	5.44152	4.57545	2.64132e-08
Onecut2	2.65571	3.87421	4.74903	2.65571	5.4377	4.57233	2.69858e-08
Ezh2	0.906066	1.4997	1.96835	0.906066	5.40821	4.54173	3.18288e-08
Plxna1	1.40596	2.09332	2.65571	1.40596	5.39167	4.52856	3.4902e-08
Epha5	1.46845	2.31203	3.06188	1.46845	5.39136	4.52856	3.49642e-08
Jund	0.749848	1.15602	1.68716	0.749848	5.36539	4.49931	4.03866e-08
Apc2	1.24975	1.81213	2.24954	1.24975	5.31848	4.44791	5.23197e-08
Usp34	0.593629	0.999797	1.46845	0.593629	5.2403	4.3665	8.01586e-08
Sema6c	1.12477	1.7184	2.15581	1.12477	5.23562	4.36394	8.22159e-08
Uchl1	0.718604	1.18726	1.81213	0.718604	5.22065	4.35114	8.91471e-08
Rab3c	1.12477	1.7184	2.24954	1.12477	5.20789	4.33845	9.55019e-08
Strip1	0.93731	1.46845	2.12457	0.93731	5.15831	4.29035	1.24597e-07
Stmn2	1.06228	1.65591	2.18706	1.06228	5.14948	4.28555	1.30603e-07
Kansl1	1.09353	1.62467	2.09332	1.09353	5.1489	4.28555	1.31009e-07
Dclk2	0.874822	1.53094	2.15581	0.874822	5.12654	4.2667	1.47554e-07
Scrt1	1.2185	1.96835	2.46825	1.2185	5.10956	4.25794	1.61456e-07
Srrm4	1.53094	2.24954	2.81193	1.53094	5.03637	4.20182	2.37227e-07
Smarca4	0.68736	1.37472	1.62467	0.68736	4.99704	4.17744	2.9108e-07
Wsb1	0.718604	1.12477	1.62467	0.718604	4.98452	4.16621	3.10583e-07
Tubb5	0.468655	0.874822	1.24975	0.468655	4.98258	4.16621	3.13708e-07
Tnrc6c	0.749848	1.2185	1.65591	0.749848	4.96784	4.15292	3.38514e-07
Elavl4	0.68736	1.2185	1.78089	0.68736	4.93377	4.12524	4.03285e-07
Camta1	0.874822	1.53094	2.03084	0.874822	4.92961	4.12127	4.11974e-07
2003-09-01	0.843579	1.65591	1.90586	0.843579	4.90441	4.09841	4.68544e-07
Efnb3	0.999797	1.4997	2.18706	0.999797	4.90161	4.0977	4.75261e-07
Prdm2	0.93731	1.53094	1.99959	0.93731	4.89513	4.09415	4.91193e-07
Apc	0.749848	1.24975	1.65591	0.749848	4.84972	4.05694	6.18168e-07
Hnrnpd	0.718604	1.15602	1.56218	0.718604	4.84273	4.05076	6.4033e-07
Trim2	0.624873	1.09353	1.59343	0.624873	4.82756	4.03896	6.91083e-07
Dhx9	0.781091	1.53094	1.90586	0.781091	4.82012	4.03086	7.17363e-07
D930015E06Rik	1.90586	2.90566	4.15541	1.90586	4.7895	4.00655	8.35996e-07
Stmn4	1.03104	1.68716	2.15581	1.03104	4.78851	4.00655	8.40101e-07
Atrx	0.718604	1.24975	1.68716	0.718604	4.77901	3.9999	8.80802e-07
Nr2f2	0.93731	1.81213	2.46825	0.93731	4.75706	3.98139	9.82145e-07
Cited2	1.03104	1.65591	2.15581	1.03104	4.75039	3.97595	1.01513e-06
Rnd3	1.03104	1.65591	2.2183	1.03104	4.70083	3.94011	1.29554e-06
Kmt2e	0.562386	1.09353	1.4997	0.562386	4.68576	3.92733	1.39464e-06
Prrc2a	0.968553	1.56218	2.06208	0.968553	4.66891	3.91288	1.51399e-06
Gria1	1.18726	1.99959	2.62447	1.18726	4.63209	3.88161	1.80999e-06
Zcchc11	0.749848	1.31223	1.78089	0.749848	4.62762	3.87764	1.84948e-06
Efnb2	0.999797	1.74964	2.34327	0.999797	4.62741	3.87764	1.85137e-06
Hnrnpr	0.562386	0.968553	1.40596	0.562386	4.62285	3.8738	1.89255e-06
Prrc2b	0.531142	0.93731	1.43721	0.531142	4.60918	3.86329	2.02134e-06
Sbk1	0.718604	1.31223	1.74964	0.718604	4.60247	3.85994	2.08752e-06
Rere	0.749848	1.28099	1.7184	0.749848	4.60201	3.85994	2.09218e-06
Rufy3	0.562386	1.06228	1.43721	0.562386	4.59827	3.85726	2.1301e-06
Hn1	0.531142	1.09353	1.4997	0.531142	4.58302	3.8432	2.29152e-06
Bcl9	1.34348	1.99959	2.53074	1.34348	4.56641	3.83022	2.48077e-06
Zfhx3	0.718604	1.43721	1.84338	0.718604	4.56318	3.82926	2.51923e-06
Srrt	0.874822	1.43721	1.93711	0.874822	4.56066	3.82723	2.54964e-06
L1cam	1.28099	2.28079	3.06188	1.28099	4.55968	3.82668	2.56159e-06
Marcksl1	0.562386	1.06228	1.43721	0.562386	4.55941	3.82668	2.56482e-06
Ctbp1	0.656117	1.06228	1.56218	0.656117	4.55108	3.81969	2.66853e-06
Igf1r	0.531142	0.968553	1.53094	0.531142	4.53207	3.80423	2.92041e-06
Brd3	0.593629	1.12477	1.59343	0.593629	4.51706	3.79139	3.13513e-06
Ubqln2	0.593629	1.15602	1.43721	0.593629	4.46888	3.75125	3.93146e-06
Nova2	0.999797	1.59343	2.06208	0.999797	4.45075	3.73649	4.27856e-06
Lrp8	0.718604	1.18726	1.74964	0.718604	4.44576	3.73265	4.37907e-06
D430019H16Rik	1.24975	1.87462	2.34327	1.24975	4.44187	3.73131	4.45901e-06
Phf21b	0.874822	1.62467	2.24954	0.874822	4.41437	3.71536	5.06516e-06
Acin1	0.406167	1.06228	1.62467	0.406167	4.41423	3.71536	5.06849e-06
Msi2	0.624873	1.2185	1.78089	0.624873	4.39545	3.70251	5.52709e-06
Xpr1	0.624873	1.12477	1.53094	0.624873	4.36711	3.68306	6.29506e-06
Mest	0.656117	1.24975	1.74964	0.656117	4.35912	3.6768	6.52924e-06
Atat1	0.68736	1.24975	1.78089	0.68736	4.35416	3.67304	6.67889e-06
Aes	0.656117	1.18726	1.59343	0.656117	4.33765	3.66237	7.20066e-06
Kdm1a	0.624873	1.2185	1.62467	0.624873	4.32407	3.65218	7.65884e-06
Hmgb3	0.499898	0.93731	1.4997	0.499898	4.322	3.65132	7.73092e-06
Zfand5	0.499898	0.968553	1.37472	0.499898	4.31247	3.64639	8.07201e-06
Pum2	0.499898	0.906066	1.4997	0.499898	4.31157	3.64628	8.10487e-06
Dusp8	0.999797	1.74964	2.18706	0.999797	4.30756	3.64262	8.25335e-06
Gdap1	1.28099	1.90586	2.40576	1.28099	4.30109	3.63979	8.49812e-06
Map4k4	0.499898	0.874822	1.31223	0.499898	4.29329	3.63621	8.80241e-06
Mafb	1.56218	2.59322	3.31183	1.56218	4.26049	3.61147	1.01988e-05
Sema4c	1.09353	1.96835	2.437	1.09353	4.2535	3.60589	1.05228e-05
Rbm6	0.812335	1.46845	1.96835	0.812335	4.24695	3.60192	1.08349e-05
Safb	0.437411	0.968553	1.31223	0.437411	4.23253	3.59042	1.15537e-05
Fam60a	1.2185	1.93711	2.53074	1.2185	4.22172	3.58141	1.21224e-05
Atxn2	0.781091	1.37472	2.03084	0.781091	4.21129	3.57279	1.26961e-05
6330415B21Rik	1.40596	2.15581	2.81193	1.40596	4.20458	3.56858	1.30781e-05
Camsap1	0.562386	1.09353	1.53094	0.562386	4.18636	3.55438	1.41733e-05
Mapt	0.499898	0.906066	1.43721	0.499898	4.17445	3.54366	1.49353e-05
Rundc3a	1.12477	1.87462	2.34327	1.12477	4.16274	3.53289	1.57227e-05
Cacnb3	1.18726	1.93711	2.46825	1.18726	4.15852	3.52854	1.60159e-05
Cbfa2t3	1.43721	2.24954	2.96815	1.43721	4.15101	3.52331	1.65503e-05
Rnf38	0.718604	1.40596	1.96835	0.718604	4.15017	3.52282	1.66112e-05
Paip1	1.09353	1.65591	2.15581	1.09353	4.14788	3.52119	1.67787e-05
Rnps1	0.499898	0.999797	1.40596	0.499898	4.13509	3.50836	1.77406e-05
Bclaf1	0.406167	0.781091	1.24975	0.406167	4.09858	3.47438	2.07844e-05
Chd5	1.09353	1.99959	2.56198	1.09353	4.09231	3.46855	2.1355e-05
Phc2	0.562386	1.03104	1.59343	0.562386	4.08481	3.46202	2.20568e-05
Lsm14b	0.562386	1.06228	1.53094	0.562386	4.07624	3.45399	2.28849e-05
Zyg11b	0.656117	1.2185	1.68716	0.656117	4.05296	3.43174	2.52867e-05
Srsf2	0.468655	1.18726	1.4997	0.468655	4.04165	3.4219	2.65379e-05
Wnk3	1.46845	2.62447	3.37431	1.46845	4.03722	3.41769	2.70441e-05
Mycbp2	0.562386	1.09353	1.46845	0.562386	4.03576	3.41669	2.72134e-05
St8sia2	1.28099	1.93711	2.46825	1.28099	4.02561	3.40803	2.84141e-05
H3f3a	0.406167	0.843579	1.2185	0.406167	4.02349	3.40652	2.86711e-05
Pisd	0.624873	1.15602	1.74964	0.624873	4.02195	3.40641	2.88586e-05
Ccdc88a	0.437411	0.93731	1.37472	0.437411	4.01476	3.40081	2.97528e-05
Hnrnpa0	0.437411	0.906066	1.34348	0.437411	4.00762	3.39434	3.06663e-05
Mapk10	0.906066	1.59343	2.09332	0.906066	4.00233	3.38921	3.13605e-05
C530008M17Rik	1.06228	1.99959	2.49949	1.06228	3.99438	3.38323	3.24316e-05
Trp53bp1	0.68736	1.28099	1.78089	0.68736	3.99299	3.38206	3.26228e-05
Lmnb1	0.656117	1.28099	1.78089	0.656117	3.98102	3.37183	3.43108e-05
Ssbp2	0.68736	1.24975	1.78089	0.68736	3.96425	3.35707	3.68139e-05
Arid4b	0.437411	0.874822	1.34348	0.437411	3.95992	3.3527	3.74876e-05
Celf1	0.437411	0.906066	1.31223	0.437411	3.93903	3.33321	4.09057e-05
Cacng2	1.06228	2.12457	3.12437	1.06228	3.93847	3.33278	4.10012e-05
Tcf20	1.06228	1.81213	2.37452	1.06228	3.93695	3.33166	4.12616e-05
Kmt2a	0.499898	1.06228	1.53094	0.499898	3.91757	3.31697	4.47237e-05
Igfbpl1	0.843579	1.56218	2.15581	0.843579	3.91486	3.31429	4.52284e-05
Ankhd1	0.812335	1.56218	1.99959	0.812335	3.90663	3.30823	4.67963e-05
Top2b	0.34368	0.718604	1.18726	0.34368	3.90635	3.30811	4.68505e-05
Whsc1	0.374924	0.812335	1.24975	0.374924	3.90535	3.30716	4.70448e-05
Bod1l	0.499898	0.999797	1.56218	0.499898	3.90478	3.3067	4.71559e-05
Sltm	0.437411	0.93731	1.37472	0.437411	3.90444	3.30667	4.72221e-05
Smarcc1	0.624873	1.31223	1.68716	0.624873	3.89419	3.29891	4.92645e-05
Kdm5b	0.749848	1.28099	1.74964	0.749848	3.89153	3.29665	4.98067e-05
[truncated: 4,219 more rows]

## Sheet: Enriched genes for OPC1a
	lb	mle	ub	ce	Z	cZ	pvalue
[truncated: 4,920 more rows]

## Sheet: Enriched genes for OPC1b
	lb	mle	ub	ce	Z	cZ	pvalue
[truncated: 4,050 more rows]

## Sheet: Enriched genes for OPCcyc
	lb	mle	ub	ce	Z	cZ	pvalue
[truncated: 3,086 more rows]

[truncated: 34 more sheets: Enriched genes for cycling, Enriched genes for COP, Enriched genes for NFOLs, Enriched genes for eVLMC, Enriched genes for pnVLMC, Enriched genes for VLMC, Enriched genes for PLC, Markers NP1a, Markers NP1b, Markers NP2, Markers NP3, Markers OPC1a, Markers OPC1b, Markers OPCcyc, Markers eVLMC, Markers pnVLMC, Markers PLC, NPs GO, NP1a GO, NP1b GO …]
