# Supplementary material for: Transcriptional Convergence of Oligodendrocyte Lineage Progenitors during Development
Source: Dev Cell. 2018 Aug 20;46(4):504–517.e7. doi: 10.1016/j.devcel.2018.07.005 (PMC6104814; doi:10.1016/j.devcel.2018.07.005)
Supplement: Table S3. Differential Gene Expression of OPCs Derived from Spinal Cord versus Brain in Single-Cell RNA-Seq, Using MAST, Related to Figure 2 and STAR Methods [file mmc4.xlsx]

## Sheet: Summary
Differential expression of OPCs (including OPC1a, OPC1b and OPCcyc) between spinal cord and brain using MAST; positive values means enrichment in spinal cord
		Legend:
		NA	Log Fc can not be predicted due to expression in low number of cells
		bold	statistically significant

## Sheet: SpinalCord vs Brain
Genes	Log Fc	FDR
Xist	NA	1.01221e-07
Ybx1	8	8.05174e-07
Ednrb	-7.2	3.04354e-06
Cd9	-6.7	9.41864e-06
Tuba1a	-5.5	9.41864e-06
Gapdh	-6.2	9.5671e-05
S100a13	-6.1	9.81749e-05
Tsix	NA	0.00172964
Plp1	5.8	0.0019741
Papss1	-5.1	0.00553183
Snord49b	-4.1	0.00553183
Ncald	-4.8	0.00629188
Casp8ap2	4.6	0.00890017
Gm13826	-4.6	0.00890017
Plxna2	2.1	0.00890017
Tmem179	NA	0.00890017
Arglu1	5.1	0.0125033
Ankrd12	4.9	0.0148104
Gnas	4.8	0.0148104
Hoxc8	NA	0.0201614
Gpm6a	-4.1	0.0219011
Snx14	1.2	0.0219011
Map1b	5	0.0219781
Rps20	-4.6	0.0255132
Rps15	4.6	0.0324045
Gpr37l1	-4.3	0.0359287
Fabp7	-4.1	0.039565
Wdr61	-3.9	0.0437314
Mmp16	3.6	0.0460028
Eif3a	4.4	0.0490275
Gm9846	4.3	0.0490275
Rps19	4.7	0.0490275
BC005561	4.2	0.0523085
Tia1	-4.1	0.0617033
Brinp1	-3.8	0.0626076
Chl1	-2.7	0.0626076
Clu	-3.8	0.0626076
Itm2a	-2.9	0.0626076
Kif5b	3.3	0.0626076
Mycbp2	4.1	0.0626076
Ppib	-4.3	0.0626076
Rbm25	4.4	0.0626076
Srek1	4.1	0.0626076
Srrm2	4.5	0.0626076
Hoxa5	NA	0.0648458
Pdgfra	-4.2	0.0747503
Elavl1	4.4	0.0777112
Hnrnpa3	4.3	0.0777112
Hoxa7	NA	0.0777112
Bod1l	3.8	0.0874748
Ppia	-1.7	0.0883349
Scrg1	-4.2	0.0883349
H3f3b	-3.9	0.089324
Hnrnpd	4.1	0.0929481
Hspa8	-2.7	0.0941804
Cdk10	1.3	0.0982308
Zfp362	NA	0.0992163
Trim2	3	0.100331
Eef1a1	3.6	0.105684
Rpl8	-3.8	0.115295
Spire1	1.7	0.115931
Flad1	-2.2	0.133045
Foxg1	NA	0.133045
Gm15772	3.9	0.133045
Klhl5	-3.4	0.133045
Spast	3.8	0.133045
Tomm40l	NA	0.133045
Uqcrc2	-3.8	0.133045
Phactr1	3.6	0.138125
Trim37	3.7	0.138125
Hspe1	-3.9	0.147478
2900060B14Rik	NA	0.153584
Gmpr	NA	0.158374
Ppp2r3d	3.6	0.158374
Slc1a3	-3.8	0.158519
Pcp4	-3.2	0.165929
Ythdc1	3.9	0.165929
Dpysl3	4	0.172654
Cdkn2aipnl	0.1	0.173537
Ptn	-3.8	0.173537
Stmn3	-3.7	0.173537
Ube3a	2.9	0.187387
Qpct	-3.5	0.187388
Rpl3	3.2	0.187856
Tmem132b	-2.8	0.19105
Vcam1	-2.9	0.19555
Ankrd32	NA	0.198071
Hnrnpa2b1	-3.4	0.225237
Cdc42ep4	-2	0.226825
Emc2	-3.4	0.226825
Rpl18	3.8	0.226825
Rps15a-ps4	-3.7	0.226825
2018-09-08	3.9	0.226825
Sgce	-2.8	0.226825
Zdhhc20	-1.8	0.226825
Gp1bb	3.8	0.230734
Insig1	3	0.230734
Fstl5	-2.6	0.230854
Npm3	NA	0.230854
Nrp2	0.2	0.230854
Klc1	2.8	0.241499
Micu3	3.3	0.245342
Plod1	-3.5	0.245342
Ankrd13c	NA	0.253724
Hnrnpu	2.1	0.253724
Ptgfrn	3.5	0.253724
Ammecr1	NA	0.267266
Stx12	-3.5	0.267266
Xylt1	NA	0.267266
Runx2	NA	0.270932
Nucks1	3.6	0.274842
Abhd3	NA	0.276268
Prdx2	-3.6	0.278072
Tmed7	-0.4	0.281984
Ubn2	3.7	0.281984
Fxyd6	-3.5	0.283536
Pbrm1	3.2	0.286201
Gm16039	NA	0.293363
Neu4	-3.1	0.293363
Pam	2	0.293363
Pttg1ip	-3.3	0.293363
Rars	-2.9	0.293363
Rrbp1	3.7	0.293363
Ewsr1	3.6	0.293964
Lix1l	NA	0.293964
Nnat	3.2	0.293964
Ddx5	-3.3	0.296613
Spock2	3.7	0.302984
Tmpo	3.3	0.311866
Map1a	3.5	0.315262
Rab18	-3.3	0.316553
Tuba1b	3.4	0.316553
Dad1	-3.3	0.319813
Hip1r	2.3	0.319813
Luc7l3	3.1	0.323683
Tcerg1	3.6	0.323683
Arhgdig	NA	0.329297
Fam20b	NA	0.329573
Brwd1	3.2	0.332878
U05342	2.9	0.336802
Actr10	-3.2	0.339415
Slc25a4	-1	0.347326
Acin1	3.2	0.355144
Gm5643_loc2	-3	0.355144
Hnrnpl	3.5	0.355144
Ubl3	2.4	0.355144
Zfp800	NA	0.355144
F2r	-2.7	0.36826
Ccny	1.4	0.369521
Cebpz	3.1	0.369521
Cep63	NA	0.369521
Sdhd	-3.3	0.376043
Atad5	3.1	0.383337
Triap1	-2.7	0.383337
2610002J02Rik	NA	0.388548
Adh5	-3.2	0.394232
Mrps6	-2.6	0.394232
Tmed9	2.6	0.394232
Cyp2j6	-3.2	0.394865
Rnf44	3.3	0.394865
Chd7	3.4	0.399048
Ubqln2	0.8	0.404285
Cdh8	NA	0.406452
S100a4	-2.3	0.409528
Tmem176b	-2.5	0.415058
Usp34	1.6	0.415058
Zfp874b	NA	0.415905
Ing4	-3.1	0.416403
Ndufb7	0.9	0.419114
Trim24	3.2	0.419114
Sun1	-1.1	0.419848
Mrpl42	1.4	0.421501
1500012F01Rik	-3.2	0.425675
Chmp5	-3.1	0.425675
Dirc2	-1.5	0.425675
Pim2	NA	0.425675
Tmem41b	-2.8	0.425675
Clcn4-2	-3.2	0.430772
Fmn2	-0.2	0.430772
Myo9a	3.4	0.430772
Pcolce2	NA	0.430772
Hoxa9	NA	0.433567
Hoxb5	NA	0.433567
Khdrbs3	0.8	0.433567
Psat1	-3	0.433567
Sri	1	0.433567
Srsf1	3.2	0.433567
Xpa	NA	0.433567
Zfp608	2.7	0.433567
Ptdss2	-1.5	0.434568
Hoxb8	NA	0.438273
S100a16	-3.1	0.438273
Ctsb	-3	0.439885
Ube2s	3.2	0.439885
Mob4	-2.8	0.441451
Naa15	3.4	0.443613
Dyrk1a	NA	0.448482
Tsr3	-2.6	0.448482
Sbds	-2.8	0.45735
Actg1	-3.1	0.457728
Col19a1	NA	0.461996
Cox7c	-2.2	0.461996
Kbtbd4	NA	0.461996
Lhx2	NA	0.461996
Rab11b	-2.9	0.461996
Rps8	3.4	0.461996
Gpatch4	1.7	0.462697
Snx18	2.1	0.465566
Hax1	-1.2	0.47093
Hoxa10	NA	0.47093
Mdk	-2.4	0.47093
Syne2	2.9	0.47093
Eri3	3.2	0.471086
Cstf2t	2.1	0.473125
Klc4	NA	0.475265
Tmem181c-ps	-3	0.475265
Sar1b	-3.1	0.476644
Rlbp1	-2.7	0.480758
Zfp949	NA	0.480961
Arhgef9	3	0.483515
Erlin1	NA	0.483515
Cldn10	NA	0.485375
Nfia	1.6	0.485375
Gorasp2	2	0.49208
Mthfd2l	0.2	0.49229
Lamtor4	-2.7	0.49388
Pim3	2.5	0.497779
Enah	0.8	0.498259
Iqsec1	3.1	0.498259
Mtif3	NA	0.498259
Scg5	-2.9	0.498259
Hoxb4	NA	0.503328
Ccdc18	NA	0.505518
3110035E14Rik	-3.1	0.506288
4930506M07Rik	NA	0.506288
Bpgm	-1.8	0.506288
Cyfip1	-2.7	0.506288
H3f3a	-3.1	0.506288
Ireb2	3.3	0.506288
Mmp14	NA	0.506288
Nono	-3.1	0.506288
Phf3	1.2	0.506288
Prpf38b	3.3	0.506288
Pten	1.6	0.506288
Ptplb	NA	0.506288
Rap1gap2	NA	0.506288
Rgs16	NA	0.506288
Rims2	3	0.506288
Rpl31-ps12	-3.1	0.506288
Tnr	-2.6	0.506288
Tpr	3.1	0.506288
Rps4x	2.7	0.510543
Gpr17	-3.1	0.513097
Coa5	1	0.514591
Dnajb4	-2.7	0.514591
Mical3	2.6	0.51577
Ltbp1	NA	0.516263
Adap1	NA	0.523285
C1qtnf6	NA	0.523285
Cabin1	1	0.523285
Pmel	NA	0.523285
Zfp651	1.9	0.523285
1700066M21Rik	-2.2	0.528282
Ccrn4l	NA	0.528282
Ckb	-3.1	0.528282
S1pr1	-2.4	0.528282
Rad23b	2.7	0.531293
Tubb3	-2.5	0.531293
Mmd2	-2.7	0.535731
Cdh13	-1.9	0.537745
Erdr1	3.3	0.537745
Nr2c1	-1.6	0.537745
Pdcd10	-0.8	0.537745
Pla2g6	NA	0.537745
Ska1	NA	0.537745
Tnk2	3.1	0.537745
Uqcrh	-3	0.537745
Utp20	1.7	0.537745
Zfp942	-1.4	0.537745
Zmynd11	2.5	0.537745
Ndor1	NA	0.541895
Acat2	-3	0.543997
Cdk11b	3.2	0.543997
Gpi1	-2.9	0.543997
Hnrnpab	1.6	0.546292
Rab6b	2	0.550006
Fbxo45	NA	0.551065
Rps26	2.7	0.551065
Zfp329	-2.4	0.551065
Zfp609	2.3	0.551065
Aftph	2.6	0.55872
Dynlt1c_loc2	-2.9	0.55872
Gspt1	3.2	0.55872
Igfbp4	2.9	0.55872
Adcyap1r1	-2.7	0.560198
0610040B10Rik	NA	0.56264
AI846148	0.6	0.56264
Calr	3	0.56264
Dcaf12	-2.7	0.56264
Pabpc4	3	0.56264
Sfswap	3	0.56264
Slc31a2	-1.5	0.56264
Ufsp2	-2.6	0.56264
Vit	NA	0.56264
Fdft1	-2.6	0.564144
Smap1	1.3	0.566445
4932438A13Rik	3	0.570554
Usp48	1.8	0.571962
Tanc2	2.4	0.5745
Nab2	NA	0.576701
Aimp1	-2.2	0.577873
Ppp1r1a	NA	0.582713
Vps29	0.1	0.583233
Eif1b	-2.7	0.583797
Ilf2	-1.7	0.583797
Lrch3	2	0.583797
Txn1	-2.9	0.583797
Unc80	2.5	0.583797
Upf3b	3.1	0.583797
Arhgef25	2.7	0.584885
Marf1	0.6	0.586062
Ssbp3	3	0.589785
Elavl3	3.1	0.590441
Mob2	NA	0.591492
Fam193b	2.9	0.59235
Pes1	1.5	0.59235
Asah1	-2.9	0.598034
Atrx	3.1	0.598034
Srsf11	3.1	0.598034
Nanp	-2.4	0.598721
Slc7a3	-1.4	0.598859
Hdgfrp3	2.2	0.598943
Zfp931	-2.7	0.598943
Kcnj16	-2.7	0.602356
Rpl12	-2.2	0.602356
Cadm2	-2.1	0.60309
Gm6402	-2.6	0.60309
Srf	NA	0.60309
Dcp1b	NA	0.605623
Emc7	-2.8	0.605623
Jund	3.1	0.605623
Rprd2	2.2	0.605623
Xrn2	3.1	0.605623
Zdhhc17	2.4	0.605623
Cdc42ep1	NA	0.605842
Slc20a2	NA	0.605844
Msantd3	NA	0.607052
Braf	0.3	0.608617
Cbfb	2	0.608617
Fut11	-2.1	0.608617
Sugt1	-2.8	0.608617
0610040J01Rik	-2.4	0.61645
Ehd3	-2.7	0.61645
Fbl	3	0.61645
Gtf2h5	-2.5	0.61645
Hoxb7	NA	0.61645
Kctd2	NA	0.61645
Pdgfa	2.8	0.61645
Polg	3.1	0.61645
Uba52	3	0.61645
Rpl29	-2.8	0.616598
3110001I22Rik	-1.6	0.623498
Magee1	-2.5	0.623498
Gm561	-2.7	0.627168
Fnbp4	3.1	0.629649
Rmnd1	-1.7	0.631094
Sdha	-2.9	0.631094
Mt3	-2.7	0.632614
Slc4a7	1.9	0.6339
Eci2	-2.1	0.635162
Skiv2l	2.4	0.635162
Zdhhc4	-2.2	0.63567
Calm2	2.6	0.636541
Rbfox2	3.1	0.636541
Alms1-ps2	NA	0.639199
Samd4b	3	0.639199
Sap30l	2.8	0.639199
Mtch1	2.8	0.639694
Mpped2	3.1	0.648659
Fbxw11	2.6	0.650784
Isy1	NA	0.651
Prkrip1	NA	0.651
Rtn1	-2.9	0.651
Skida1	NA	0.651
Tpd52l1	NA	0.651
U2surp	1.5	0.651
Unc119b	0	0.651
Ptk7	2.8	0.652576
Znhit3	-2.5	0.652576
4632428N05Rik	NA	0.655431
Arid4b	3	0.655431
Bdp1	2.9	0.655431
Cdc123	-1.9	0.655431
Cdk12	2.5	0.655431
Gap43	3.1	0.655431
Hnrnph2	-2.1	0.655431
Lima1	-2.3	0.655431
Mrpl14	0.8	0.655431
Msi2	2.9	0.655431
Pisd-ps1	-2.7	0.655431
Qk	2.7	0.655431
Rac1	1.8	0.655431
Rbmx	-1.6	0.655431
Ubfd1	-0.5	0.655431
Ubn1	2.8	0.655431
Zfp280c	0.8	0.655431
Dlgap3	NA	0.658706
Pdzd4	NA	0.658706
Tbl1x	NA	0.658706
Armcx3	-2.4	0.661416
Ptbp3	-1.1	0.661416
Zfp91	2.8	0.661416
Cmtm6	-2.3	0.663314
Mid1ip1	-2.2	0.663314
Tcf7l2	2.9	0.663314
Cdkl5	NA	0.666248
Casp7	NA	0.671719
BC031181	-2.7	0.678893
Plce1	NA	0.678893
Necap2	-2.4	0.678986
Tceal1	-2.3	0.678986
Mybpc1	NA	0.681748
Ndufs7	-2.7	0.681748
Mir682	1.5	0.686587
Rnf169	0.3	0.686587
Mrps5	-2.5	0.68828
Cct8	-2.4	0.691685
Dcun1d1	-2.6	0.691685
Plekhh3	NA	0.691685
Snhg9	-2.3	0.691685
Apc	1.9	0.691766
Rpgrip1	-0.7	0.691766
Slc29a1	NA	0.691766
9530068E07Rik	2.5	0.693625
Usp25	1.1	0.696191
Glod4	-1.4	0.697654
Hexa	0.6	0.697654
Slc5a3	2.5	0.697654
Chd1	2.5	0.702453
Ncl	3	0.702453
Baz1b	2.8	0.703614
Fam69c	NA	0.704408
Igfbp5	NA	0.704408
Metrn	2.9	0.704506
Tvp23a	NA	0.708339
Nf2	2.9	0.708394
Slc4a3	2.2	0.717762
Ddx19b	-0.8	0.72562
Rpl24	-2.8	0.72562
Hbp1	1.2	0.725943
Olig1	-2.7	0.730816
Adcy2	NA	0.73191
Ahdc1	NA	0.73191
Ascl1	3	0.73191
Gde1	0.1	0.73191
Gm10863	NA	0.73191
Hoxd10	NA	0.73191
Orai1	-2.4	0.73191
Prpf19	2.8	0.73191
Rps24	-2.3	0.73191
S1pr2	NA	0.73191
Sptbn1	2.8	0.73191
Ssr4	-2.6	0.73191
Tmx1	-2.7	0.73191
Ggct	0.5	0.734008
Cox7b	-2.7	0.737667
Dll3	2.6	0.737667
Fam213b	-2.4	0.737667
Rnf121	-1.7	0.737667
Slmap	1.6	0.737667
A230077H06Rik	-2	0.738355
Car8	-2.7	0.738355
Ypel5	-1.8	0.738355
Dynlt1b	-2.2	0.741271
Eif4a2	-2.8	0.741271
Fam126a	0.8	0.741271
Gm20172	2.4	0.741271
Hint1	-2.3	0.741271
Ighmbp2	NA	0.741271
Ktn1	2.4	0.741271
Med10	-2.6	0.741271
Mfsd11	NA	0.741271
Ncoa5	-0.9	0.741271
Nol9	NA	0.741271
Osbpl11	2.4	0.741271
Osbpl9	-2.1	0.741271
Rnf10	0.2	0.741271
Rybp	1.3	0.741271
Spc24	2.4	0.741271
Svip	-2.1	0.741271
Zfp512	-2.4	0.741271
Fam211b	NA	0.743841
Grhpr	-2.3	0.746391
Zmiz2	2.9	0.747371
Bend7	NA	0.75309
Gria2	-2.2	0.75309
Snhg3	-1.1	0.75309
Adam12	1.4	0.753222
Ly96	NA	0.753222
Stk32a	0.7	0.753222
BC016423	2.4	0.753461
Rps16	-2.3	0.753461
Sparcl1	-2.3	0.753461
Entpd6	-2	0.753518
Mtch2	-1.8	0.753518
Ppig	2.9	0.753518
Med4	-2.6	0.766264
Larp7	2	0.768597
Birc6	2.8	0.772852
Mtrf1l	NA	0.772852
Isg20l2	2.6	0.773828
Bptf	2.7	0.779218
Ppp1cb	2	0.779218
Zcchc10	2.7	0.779218
Ccdc77	NA	0.785773
Rai14	NA	0.786562
Rps4y2	0.5	0.786562
1500004A13Rik	-2.2	0.789559
Mrpl43	-2.4	0.789559
Folh1	NA	0.792379
Arl3	-0.9	0.793933
Cstf2	1.8	0.793933
Decr1	-0.8	0.793933
Entpd4_loc2	-2.4	0.793933
Hnrnpul1	-1.5	0.797721
Lrrc47	-1.8	0.797721
Pou3f2	2.9	0.797721
Rpl23a	1.7	0.797721
Smek1	2.3	0.797721
Tmem176a	-2.4	0.797721
Cnrip1	0.9	0.803571
Aqp4	NA	0.805401
Bche	2.6	0.805401
Cchcr1	NA	0.805401
Dock1	2.3	0.805401
Ehd1	-0.6	0.805401
Fam172a	1.1	0.805401
Ftsj3	2.5	0.805401
Gm12504	0.5	0.805401
Kif21a	0.3	0.805401
Mat2a	-2.7	0.805401
Mfge8	-2.5	0.805401
Mfhas1	2.4	0.805401
Mgat4b	NA	0.805401
Mrpl41	-2.5	0.805401
Ppp4r4	NA	0.805401
Rabgap1	-2.1	0.805401
Setd3	-1	0.805401
Smg8	-0.8	0.805401
Snhg8	-2.1	0.805401
Tmem143	NA	0.805401
Zfp61	NA	0.805401
Zfp7	NA	0.805401
S100a1	-2.6	0.806286
Sfxn3	NA	0.806286
Cbwd1	-2.1	0.80763
C1qtnf5	NA	0.811659
Ccnl1	2.8	0.811659
Cyfip2	0.7	0.811659
Dcaf12l2	NA	0.811659
Ddr1	0.1	0.811659
Dnajb2	NA	0.811659
Ep400	-2.1	0.811659
Fgf13	-2.1	0.811659
Gpc3	NA	0.811659
Hipk2	2.9	0.811659
Jak2	0.5	0.811659
Lmbr1l	NA	0.811659
Lnx1	-2.3	0.811659
Luc7l	2.5	0.811659
Mta1	1.9	0.811659
Nxt2	-2.1	0.811659
Pkp4	1.2	0.811659
Prnp	-2.2	0.811659
Prrc2b	1.1	0.811659
Psmd7	2.4	0.811659
Rbmx2	NA	0.811659
Rgs17	-2.2	0.811659
Rif1	2.8	0.811659
Tbc1d10b	2.6	0.811659
Tfb1m	-1.4	0.811659
Them4	-1.9	0.811659
Tmem14c	-2.6	0.811659
Tti1	NA	0.811659
Zfp605	NA	0.811659
Kdm6b	2.7	0.81223
Lrrc41	2.1	0.81585
Atp5g1	1.6	0.819881
Daam1	2.4	0.819881
Ddx60	NA	0.819881
Pcbp2	2.1	0.819881
Gas5	2.6	0.820278
Gm2a	-2.4	0.820278
Osbpl1a	1	0.820278
Rbm17	2.7	0.820278
Rpp25l	-2.1	0.820278
Sqle	0.5	0.820278
Cryzl1	-2.4	0.822666
Aamp	-2.6	0.824616
Fastkd5	-1.3	0.831578
Comt	-2	0.832894
Eif1a	-2.3	0.832894
Gab3	2.6	0.832894
Gdi2	-1.3	0.832894
Nolc1	2.7	0.832894
Ppm1e	-0.6	0.832894
Sf1	2.7	0.832894
Axin2	NA	0.835378
Sec22a	-2.3	0.835378
BC023829	NA	0.835912
Eef1b2	-2.5	0.835912
Phpt1	-2.4	0.835912
Ptprd	1.9	0.835912
Sh3pxd2a	NA	0.835912
Tmem223	-2.6	0.835987
Arcn1	0.9	0.836276
C430049B03Rik	-2.4	0.836506
Ergic3	-2.4	0.841509
Eif3e	-1.6	0.841566
1700084C01Rik	NA	0.841996
6330403A02Rik	NA	0.841996
Apex1	-0.5	0.841996
B3gnt7	NA	0.841996
Cables2	NA	0.841996
Diap3	NA	0.841996
Flrt3	-1.6	0.841996
Hadha	-2.5	0.841996
Lmna	NA	0.841996
Mpv17l2	2.4	0.841996
Mylk3	NA	0.841996
Pigf	-2.1	0.841996
Rad54l2	2.3	0.841996
Rps13	-1.7	0.841996
Tfdp1	-0.4	0.841996
Ube2v1	0.6	0.841996
Soga2	2.5	0.844347
Cct3	-2.5	0.844921
2610001J05Rik	-2.4	0.846726
AI504432	2.4	0.846726
Igf2	NA	0.846726
Scrt1	NA	0.846726
Shfm1	-0.8	0.846726
Trio	2.8	0.846726
Zc4h2	-1.9	0.846726
Sox11	1.9	0.848459
Ss18l1	-1.9	0.848819
Mccc2	-2.2	0.855827
Tmem196	NA	0.855827
Tmem117	NA	0.857741
Cdo1	-2.3	0.858917
Hnrnpul2	2.7	0.859537
Itpr1	NA	0.859537
Ndufs2	0.1	0.859537
Ndufs4	-2.4	0.859537
Psrc1	NA	0.859537
Sfxn5	NA	0.859537
Zc3h12c	NA	0.859537
Zfp598	2.6	0.859537
Angptl6	NA	0.860722
Bak1	1.9	0.860722
Dnph1	NA	0.860722
Lig1	2.7	0.860722
Mmadhc	-2.2	0.860722
Nbr1	-2.3	0.860722
Pfkfb4	-0.5	0.860722
Pgm1	NA	0.860722
Qtrt1	2.7	0.860722
Rere	2.4	0.860722
Rnf14	1.3	0.860722
Sec11c	-0.8	0.860722
Top1	2.5	0.860722
Ttc9b	2.1	0.860722
Ttyh1	-2.4	0.860722
Usp24	-0.4	0.860722
Ppp1r12a	2.7	0.862113
Atp10b	-1.2	0.862918
Brd4	2.7	0.862918
Msl3l2	-0.9	0.863517
Med29	2.7	0.868496
Dscam	-2.5	0.868943
Pwwp2a	0	0.868943
Supt16	1.7	0.868943
Manba	-0.8	0.869403
Atad2	2.3	0.871648
Gatm	-2.3	0.871648
Parp6	NA	0.871648
Zrsr2	1.2	0.871648
5031426D15Rik	NA	0.875145
Scpep1	-2.3	0.875145
Serinc1	-2.6	0.875145
Pitpnc1	-2.2	0.876679
Slmo2	0.4	0.876679
Eif5b	2.7	0.877455
Gpn1	1.3	0.878579
Por	-2.4	0.878579
E030011O05Rik	NA	0.879262
Enkd1	-1.5	0.879262
Ing5	NA	0.879262
Mamld1	-1.3	0.879262
Mutyh	-1.2	0.879262
Pfn1	1.6	0.879262
Rab8b	2.7	0.879262
Rpl27a	1.4	0.879262
Srpr	2.6	0.879262
Tmem183a	2.3	0.879262
Tpp2	-0.5	0.879262
Ube3c	2.6	0.879262
Uchl4	NA	0.879262
Slc26a2	NA	0.880464
Rbbp6	2.7	0.88056
Rev3l	-0.1	0.88056
Zmiz1	0.6	0.88056
Sbf1	NA	0.881596
Sqstm1	0	0.881596
Eml6	2	0.88171
Ormdl1	-2.2	0.88171
Ticrr	NA	0.881779
Scaper	2.5	0.882531
Fam89a	NA	0.885286
Rplp2	-2.4	0.885286
Tspan15	NA	0.885286
Ubxn1	2.7	0.885286
Nup37	-1.5	0.887952
Irx5	NA	0.891801
Actn4	2.5	0.892364
Gstp1	-1.5	0.892364
Itih5	NA	0.892364
Itpa	-2.4	0.892364
Oma1	-2.1	0.892364
Tmem35	-2.4	0.892364
Gnb1l	NA	0.89436
Apeh	-1	0.89607
Chd2	2.6	0.89607
Fam216a	NA	0.89607
Gm1821_loc1	2.4	0.89607
Klhl32	-1.7	0.89607
Ppp1r12b	NA	0.89607
Tbc1d7	-1.9	0.89607
Tspan3	-2.5	0.89607
Zfp703	NA	0.89607
Slc16a6	-0.8	0.896084
Bnip2	-0.6	0.896227
Clk4	2.6	0.899065
Ermard	-0.8	0.899065
Atp5f1	-2.4	0.899259
Bbs2	NA	0.899259
Srsf2	2.5	0.901117
Trappc13	-2.3	0.902258
Prmt1	-2.1	0.903101
Zfp420	NA	0.903101
Ptgr2	1.4	0.903265
Bhlhe41	-1.3	0.907533
Dgkd	-2	0.907533
Matr3	-2.3	0.907533
Pcdhb9	NA	0.907533
Zfp58	NA	0.907533
2510003E04Rik	0.5	0.909667
Dhx15	0.4	0.909667
Nrbp1	-2.1	0.909667
Ano10	-2	0.910649
Lmbrd1	-1.8	0.910649
Rps6ka1	NA	0.910649
Pea15a	-1.8	0.914214
Ykt6	1.6	0.914214
A630007B06Rik	NA	0.914715
Rhbdd1	NA	0.914715
Ak4	NA	0.915316
Zfp426	-2.1	0.915761
Fabp5	-1.5	0.917837
Safb	1.1	0.917837
Slc38a2	-2.5	0.917837
Tenm2	1.2	0.917837
Hist2h3b	NA	0.918688
Rps25	-2.2	0.918688
Snora75	NA	0.918688
Dazap2	-2.1	0.918834
Hes6	-2.1	0.918834
Midn	-2.2	0.918834
Cryl1	0.7	0.924779
Tspan12	-2.3	0.924779
1110051M20Rik	-2.3	0.924797
5330434G04Rik	-1.7	0.924797
Chadl	1.1	0.924797
Copb2	-1.9	0.924797
Efna2	2.6	0.924797
Eif3i	-2.4	0.924797
Gm13889	-2.3	0.924797
Hexdc	-1.1	0.924797
Map1lc3b	-1.9	0.924797
Mettl16	1.6	0.924797
Ndfip2	2.3	0.924797
Pitrm1	-1.7	0.924797
Plekhm1	NA	0.924797
S100a6	-2.3	0.924797
Slc46a1	NA	0.924797
Zkscan5	-0.4	0.924797
Map9	2.3	0.927641
Gpc5	-2.1	0.933296
Tmem11	0.7	0.935232
Eif5	0.9	0.936247
Hmox2	-2	0.936247
Idi1	-1.7	0.936247
Mina	-1.6	0.936247
Peg3	1.3	0.936247
Spon1	-2.5	0.936247
Camkk1	NA	0.938437
Ccnd1	2.5	0.938437
Cux2	NA	0.938437
Spata7	-0.1	0.938437
Enpp2	-2.4	0.941472
Gmip	NA	0.941472
Gnl3	1.6	0.941472
Itga9	2.1	0.941472
Prr18	2.2	0.941472
Rcn2	-1.7	0.941472
BC055324	-1.7	0.941539
Cdc34	NA	0.941539
Fanci	NA	0.941539
Mbd4	2.3	0.941539
Pabpc1	2.5	0.941539
Sec62	-2.5	0.941539
Aatk	2.3	0.94284
Zfp414	2.3	0.94284
Arl4a	-2.5	0.944118
Hras1	NA	0.944118
Pgpep1	-2.4	0.944118
Nrbp2	-1.5	0.944296
Rapgef3	1.9	0.944296
Rps17	1.2	0.944296
Slc43a2	-2.1	0.944296
Eif3k	-1.8	0.949174
Hmgcs1	-1.5	0.949174
Hoxb2	NA	0.949174
Nkain1	1.9	0.949174
Plxnd1	NA	0.949174
Rbm8a	2.1	0.949174
Rcc2	1	0.949174
Ryk	1.2	0.949174
Birc5	2.6	0.949951
Nme1	1.5	0.950697
Ddt	-1.8	0.951515
Nop56	0.4	0.951515
Tubb2a	-2.3	0.951515
Tmem88	NA	0.954299
Tpra1	NA	0.954429
Arid4a	2.2	0.955162
Coq6	2.4	0.958528
Tnks	2.3	0.958528
Mbnl1	2	0.95987
Tmem246	-1.7	0.95987
Ugt8a	-2.4	0.95987
Dcaf6	1.9	0.961264
Disp1	NA	0.961264
Gpn2	NA	0.961264
Myc	1.7	0.961264
Pard3b	NA	0.961264
Pcdh15	-2.4	0.961264
Rae1	0.3	0.961264
Vamp7	-2	0.961264
1190007I07Rik	-1.9	0.96301
Cald1	2.6	0.96301
Cyb5r1	NA	0.96301
Hmgn2	2.6	0.96301
Llgl1	-0.8	0.96301
Lmo4	1.8	0.96301
Mmgt1	-1.7	0.96301
Ncor1	2	0.96301
Nipsnap3b	-2.3	0.96301
Pcyt1a	2.1	0.96301
Ssr3	-1.7	0.96301
Tmem178b	NA	0.96301
Mllt3	-1.6	0.963192
Chd5	2.2	0.966327
Zbtb49	NA	0.966327
Zfp709	NA	0.966327
Cthrc1	-2.2	0.966627
Mrps35	NA	0.966627
Nfib	2	0.966627
Taf3	2.4	0.966627
Evc2	NA	0.970167
Pknox2	NA	0.970167
Dnaja1	-2.2	0.971008
Pcdhgb4	2.4	0.972521
Ublcp1	-1.3	0.972521
Zfand2b	-0.6	0.972521
H2-T23	NA	0.972791
Tomm22	-2.2	0.972791
Cd63	-2.3	0.977272
Mt2	NA	0.977272
Degs1	-2.2	0.98027
Hrasls	-1.1	0.98027
Idh3a	-2.4	0.98027
Itm2b	-2.3	0.98027
Nap1l1	2.5	0.98027
Nucb1	-2	0.98027
Ror2	NA	0.98027
Slc35a3	NA	0.98027
Spata13	1.7	0.98027
Tmem43	0.5	0.98027
Trip12	2.3	0.98027
Fam168b	-2.2	0.984509
Ctnnd2	0.5	0.986106
Ddx21	2.5	0.986106
Dnajc7	2.4	0.986106
Rpl39	-2.4	0.986106
Rgs10	-0.7	0.98659
Sema4b	NA	0.986828
Tmem219	NA	0.986828
Zbtb38	NA	0.987836
Gcdh	-1.6	0.989152
Cntn1	0.9	0.989737
Emid1	-1.6	0.989737
Mprip	1.8	0.989737
Mtmr3	0.1	0.989737
Nap1l3	0	0.989737
Nop9	-0.8	0.989737
Ank2	2.5	0.990441
B3galt2	2.3	0.9916
Echdc1	-1.3	0.9916
Ngfrap1	-1.7	0.991692
Sulf2	0.1	0.991692
Yy1	2.4	0.991692
Cryab	NA	0.991822
Fh1	-1.2	0.991822
Fuom	-0.7	0.991822
Hoxc9	NA	0.991822
Hsd17b12	-2.4	0.991822
Nyap1	0.3	0.991822
Ruvbl1	1.1	0.991822
Wdr19	NA	0.991822
Spcs1	-2.4	0.993097
Anp32b	2.5	0.997468
Akap5	NA	0.997787
Chchd1	0.5	0.997787
Dennd1a	2.3	0.997787
Plekha6	NA	0.997787
Zfp90	NA	0.997787
Sh3bp4	-2.3	0.997792
Rhcg	NA	0.99787
Cox4i1	-2.4	0.997975
Wdr37	-2.2	0.997975
Katnb1	-1.7	0.998097
Lmnb1	2.4	0.998097
Sprn	2.2	0.998097
0610005C13Rik	NA	1
0610007N19Rik	NA	1
0610007P14Rik	1.3	1
0610009B22Rik	-1.4	1
0610009D07Rik	-1.3	1
0610009L18Rik	NA	1
0610009O20Rik	0.6	1
0610010B08Rik_loc1	NA	1
0610010B08Rik_loc4	NA	1
0610010B08Rik_loc6	NA	1
0610010F05Rik	-1.2	1
0610010K14Rik	-0.7	1
0610011F06Rik	-1	1
0610012G03Rik	0	1
0610012H03Rik	NA	1
0610030E20Rik	1	1
0610031J06Rik	-1.5	1
0610037L13Rik	-0.4	1
0610038B21Rik	NA	1
0610039K10Rik	NA	1
0610040F04Rik	NA	1
0610043K17Rik	NA	1
1110001A16Rik	1.2	1
1110001J03Rik	-0.6	1
1110002L01Rik	NA	1
1110004E09Rik	1.7	1
1110004F10Rik	-1.5	1
1110006O24Rik	NA	1
1110007C09Rik	-0.5	1
1110008F13Rik	1.2	1
1110008J03Rik	NA	1
1110008L16Rik	0.8	1
1110008P14Rik	NA	1
1110012L19Rik	-2.1	1
1110015O18Rik	-0.9	1
1110017D15Rik	NA	1
1110019D14Rik	NA	1
1110020A21Rik	NA	1
1110028F11Rik	NA	1
1110028F18Rik	NA	1
1110032A03Rik	-1	1
1110032F04Rik	NA	1
1110034G24Rik	NA	1
1110035M17Rik	NA	1
1110037F02Rik	0.2	1
1110038B12Rik	-0.7	1
1110038F14Rik	0.4	1
1110046J04Rik	NA	1
1110054M08Rik	NA	1
1110057K04Rik	-0.4	1
1110058L19Rik	-1	1
1110059E24Rik	-0.9	1
1110059G10Rik	-1.4	1
1110059M19Rik	NA	1
1110065P20Rik	-0.9	1
1190002F15Rik	0.6	1
1190002N15Rik	-0.3	1
1190005I06Rik	NA	1
1200014J11Rik	-0.3	1
1300002E11Rik	-1.4	1
1300002K09Rik	NA	1
1300015D01Rik	NA	1
1300017J02Rik	NA	1
1500002O10Rik	NA	1
1500009C09Rik	-1	1
1500009L16Rik	0.5	1
1500011B03Rik	1.6	1
1500011K16Rik	-0.8	1
1500015A07Rik	NA	1
1500015L24Rik	NA	1
1500015O10Rik	NA	1
1500016L03Rik	NA	1
1500017E21Rik	NA	1
1600002H07Rik	-0.3	1
1600002K03Rik	-1	1
1600012H06Rik	-1.5	1
1600014C10Rik	NA	1
1600014C23Rik	NA	1
1600015I10Rik	NA	1
1600016N20Rik	NA	1
1600020E01Rik	0.4	1
1600023N17Rik	NA	1
1600029I14Rik	NA	1
1600029O15Rik	NA	1
1700001C02Rik	NA	1
1700001D01Rik	NA	1
1700001G11Rik	NA	1
1700001G17Rik	NA	1
1700001J03Rik	NA	1
1700001J11Rik	NA	1
1700001L05Rik	NA	1
1700001L19Rik	NA	1
1700001O22Rik	NA	1
1700001P01Rik	NA	1
1700003E16Rik	NA	1
1700003M02Rik	NA	1
1700003M07Rik	NA	1
1700006F04Rik	NA	1
1700007G11Rik	NA	1
1700007K09Rik	NA	1
1700007K13Rik	NA	1
1700007L15Rik	NA	1
1700008F21Rik	NA	1
1700008J07Rik	NA	1
1700008O03Rik	NA	1
1700009P17Rik	NA	1
1700010B08Rik	NA	1
1700010I14Rik	NA	1
1700010K23Rik	NA	1
1700011H14Rik	NA	1
1700011J10Rik	NA	1
1700012B07Rik	NA	1
1700012B09Rik	NA	1
1700012B15Rik	-0.4	1
1700012D01Rik	NA	1
1700012D14Rik	NA	1
1700012L04Rik	NA	1
1700013F07Rik	NA	1
1700013G23Rik	NA	1
1700016K19Rik	NA	1
1700017B05Rik	NA	1
1700017G19Rik	NA	1
1700017N19Rik	NA	1
1700018A04Rik	NA	1
1700018B08Rik	NA	1
1700018C11Rik	NA	1
1700018G05Rik	NA	1
1700018L02Rik	NA	1
1700019A02Rik	NA	1
1700019B03Rik	NA	1
1700019D03Rik	-1.3	1
1700019G17Rik	NA	1
1700019G24Rik	NA	1
1700019L03Rik	NA	1
1700020D05Rik	NA	1
1700020I14Rik	0.9	1
1700020L24Rik	NA	1
1700021F05Rik	0.3	1
1700021K19Rik	0.3	1
1700022P22Rik	NA	1
1700023E05Rik	NA	1
1700023F06Rik	NA	1
1700023L04Rik	NA	1
1700024B18Rik	NA	1
1700024F13Rik	NA	1
1700024G13Rik	NA	1
1700025G04Rik	-0.7	1
1700026D08Rik	NA	1
1700026L06Rik	NA	1
1700027H10Rik	NA	1
1700028B04Rik	NA	1
1700028E10Rik	NA	1
1700028I16Rik	NA	1
1700028J19Rik	NA	1
1700028K03Rik	NA	1
1700028P14Rik	NA	1
1700029I15Rik	NA	1
1700029J07Rik	NA	1
1700029P11Rik	NA	1
1700030C10Rik	NA	1
1700030J22Rik	NA	1
1700030K09Rik	-0.4	1
1700031A10Rik	NA	1
1700031M16Rik	NA	1
1700034F02Rik	NA	1
1700034H15Rik	NA	1
1700034O15Rik	NA	1
1700034P13Rik	NA	1
1700037C18Rik	NA	1
1700037H04Rik	-0.7	1
1700039E22Rik	NA	1
1700040L02Rik	NA	1
1700040N02Rik	NA	1
1700042G15Rik	NA	1
1700047I17Rik2_loc1	0	1
1700047I17Rik2_loc2	NA	1
1700047M11Rik	0.9	1
1700048O20Rik	NA	1
1700049G17Rik	NA	1
1700052K11Rik	NA	1
1700052N19Rik	-0.8	1
1700055N04Rik	NA	1
1700056E22Rik	NA	1
1700058G18Rik	NA	1
1700061G19Rik	NA	1
1700061I17Rik	NA	1
1700064M15Rik	NA	1
1700066B19Rik	NA	1
1700067K01Rik	NA	1
1700071K01Rik	NA	1
1700073E17Rik	NA	1
1700084E18Rik	NA	1
1700084J12Rik	NA	1
1700085B03Rik	NA	1
1700086L19Rik	-0.9	1
1700086O06Rik	NA	1
1700088E04Rik	NA	1
1700093K21Rik	NA	1
1700094D03Rik	NA	1
1700094J05Rik	NA	1
1700095B22Rik	NA	1
1700096K18Rik	NA	1
1700097N02Rik	NA	1
1700101E01Rik	NA	1
1700101I11Rik	NA	1
1700102H20Rik	NA	1
1700102P08Rik	NA	1
1700105P06Rik	NA	1
1700108F19Rik	NA	1
1700109F18Rik	NA	1
1700109H08Rik	NA	1
1700110I01Rik_loc1	NA	1
1700110I01Rik_loc2	NA	1
1700110I01Rik_loc3	NA	1
1700112E06Rik	NA	1
1700112H15Rik	NA	1
1700113A16Rik	NA	1
1700113H08Rik	NA	1
1700120C14Rik	NA	1
1700120E14Rik	NA	1
1700120K04Rik	NA	1
1700121L16Rik	NA	1
1700123I01Rik	NA	1
1700123L14Rik	NA	1
1700123M08Rik	NA	1
1700123O20Rik	-1.7	1
1700125H03Rik	NA	1
1810009A15Rik	0.7	1
1810010D01Rik	NA	1
1810010H24Rik	1.6	1
1810011O10Rik	NA	1
1810012K16Rik	NA	1
1810013L24Rik	-0.5	1
1810014B01Rik	0.9	1
1810019D21Rik	NA	1
1810020O05Rik	NA	1
1810021B22Rik	NA	1
1810022K09Rik	-1.3	1
1810024B03Rik	0.3	1
1810026B05Rik	1.3	1
1810026J23Rik	1.6	1
1810030O07Rik	-1.5	1
1810032O08Rik	-0.7	1
1810034E14Rik	NA	1
1810037I17Rik	-1.8	1
1810041L15Rik	0.8	1
1810043G02Rik	0.2	1
1810043H04Rik	0.9	1
1810044D09Rik	-0.3	1
1810046K07Rik	NA	1
1810055G02Rik	-0.4	1
1810058I24Rik	-1.9	1
1810062G17Rik	NA	1
1810062O18Rik	NA	1
2010001E11Rik	NA	1
2010001M06Rik	NA	1
2010002M12Rik	NA	1
2010003O02Rik	-0.9	1
2010010A06Rik	NA	1
2010012O05Rik	-1.3	1
2010015L04Rik	-0.6	1
2010107E04Rik	-0.5	1
2010107G12Rik	NA	1
2010107G23Rik	0.6	1
2010109A12Rik	NA	1
2010111I01Rik	NA	1
2010204K13Rik	0.2	1
2010300C02Rik	0.5	1
2010315B03Rik	-0.2	1
2010320M18Rik	-0.6	1
2200002D01Rik	NA	1
2210013O21Rik	-1.7	1
2210015D19Rik	0	1
2210016F16Rik	NA	1
2210016L21Rik	-0.4	1
2210018M11Rik	-0.1	1
2210039B01Rik	NA	1
2210404O07Rik	NA	1
2210404O09Rik	NA	1
2210408F21Rik	NA	1
2210408I21Rik	NA	1
2210416O15Rik	NA	1
2210417K05Rik	NA	1
2300003K06Rik	NA	1
2300009A05Rik	0.5	1
2310001H17Rik	NA	1
2310002F09Rik	NA	1
2310002J15Rik	NA	1
2310003H01Rik	-0.1	1
2310007L24Rik	NA	1
2310009A05Rik	-0.1	1
2310009B15Rik	0.8	1
2310010J17Rik	NA	1
2310011J03Rik	0.2	1
2310014F07Rik	NA	1
2310014L17Rik	NA	1
2310015A10Rik	-0.3	1
2310015B20Rik	NA	1
2310022A10Rik	0	1
2310022B05Rik	1.1	1
2310030G06Rik	NA	1
2310033P09Rik	1.6	1
2310034G01Rik	NA	1
2310035C23Rik	-0.5	1
2310036O22Rik	-0.7	1
2310039H08Rik	1.1	1
2310040G24Rik	NA	1
2310042D19Rik	NA	1
2310044G17Rik	-0.3	1
2310045N01Rik	NA	1
2310047M10Rik	NA	1
2310050B05Rik	NA	1
2310057M21Rik	NA	1
2310061I04Rik	0.7	1
2310061J03Rik	NA	1
2310067B10Rik	1.1	1
2310068J16Rik	NA	1
2310069G16Rik	NA	1
2410002F23Rik	0.3	1
2410004B18Rik	-1.1	1
2410004I01Rik	NA	1
2410004N09Rik	1.1	1
2410004P03Rik	NA	1
2410006H16Rik	-0.2	1
2410015M20Rik	0.7	1
2410016O06Rik	NA	1
2410018L13Rik	NA	1
2410018M08Rik	0.1	1
2410021H03Rik	NA	1
2410057H14Rik	NA	1
2410066E13Rik	NA	1
2410076I21Rik	NA	1
2410089E03Rik	1	1
2410124H12Rik	NA	1
2410127L17Rik	0.1	1
2410131K14Rik	0.6	1
2410133F24Rik	NA	1
2410137F16Rik	NA	1
2500004C02Rik	NA	1
2510002D24Rik	-0.3	1
2510003D18Rik	NA	1
2510009E07Rik	-0.8	1
2510039O18Rik	1	1
2510049J12Rik	NA	1
2610002M06Rik	-0.4	1
2610005L07Rik	-1.5	1
2610008E11Rik	-0.7	1
2610015P09Rik	0	1
2610017I09Rik	-1.2	1
2610018G03Rik	NA	1
2610019E17Rik	-0.9	1
2610020C07Rik	NA	1
2610020H08Rik	-0.4	1
2610027K06Rik	NA	1
2610028E06Rik	NA	1
2610034B18Rik	-1.6	1
2610034M16Rik	NA	1
2610035D17Rik	-0.4	1
2610035F20Rik	NA	1
2610037D02Rik	NA	1
2610044O15Rik8	-0.4	1
2610100L16Rik	NA	1
2610203C20Rik	-0.4	1
2610203C22Rik	NA	1
2610204G22Rik	-0.8	1
2610301B20Rik	1.1	1
2610305D13Rik	NA	1
2610306M01Rik	0.5	1
2610307P16Rik	NA	1
2610316D01Rik	-0.8	1
2610318N02Rik	NA	1
2610507B11Rik	-0.8	1
2610507I01Rik	-0.6	1
2610524H06Rik	-1.2	1
2700029M09Rik	1.3	1
2700038G22Rik	NA	1
2700046A07Rik	NA	1
2700046G09Rik	NA	1
2700049A03Rik	0.2	1
2700050L05Rik	0	1
2700054A10Rik	NA	1
2700060E02Rik	-1.5	1
2700062C07Rik	0.9	1
2700069I18Rik	NA	1
2700070H01Rik	NA	1
2700081L22Rik	NA	1
2700081O15Rik	-0.8	1
2700086A05Rik	NA	1
2700089E24Rik	-0.3	1
2700089I24Rik	NA	1
2700094K13Rik	0.5	1
2700097O09Rik	-1.2	1
2700099C18Rik	-1	1
2810001G20Rik	-0.3	1
2810002D19Rik	-0.9	1
2810004N23Rik	0.2	1
2810006K23Rik	NA	1
2810008D09Rik	-0.6	1
2810011L19Rik	NA	1
2810013P06Rik	0	1
2810021J22Rik	0.4	1
2810025M15Rik	-0.6	1
2810029C07Rik	0.8	1
2810032G03Rik	NA	1
2810047C21Rik1	NA	1
2810049E08Rik	-0.7	1
2810055G20Rik	0	1
2810403A07Rik	-1.1	1
2810403D21Rik	NA	1
2810404M03Rik	NA	1
2810408A11Rik	-0.2	1
2810408I11Rik	NA	1
2810408M09Rik	-1.5	1
2810410L24Rik	-0.3	1
2810417H13Rik	0.7	1
2810428I15Rik	-1	1
2810429I04Rik	NA	1
2810433D01Rik	NA	1
2810442I21Rik	NA	1
2810442N19Rik	NA	1
2810454H06Rik	-0.8	1
2810459M11Rik	-0.8	1
2810468N07Rik	-2.1	1
2810471M01Rik	NA	1
2810474O19Rik	0.5	1
2900002K06Rik	NA	1
2900005J15Rik	NA	1
2900008C10Rik	NA	1
2900009J06Rik	NA	1
2900011O08Rik	0.5	1
2900026A02Rik	NA	1
2900041M22Rik	NA	1
2900052N01Rik	NA	1
2900055J20Rik	0.2	1
2900056M20Rik	1	1
2900076A07Rik	-1	1
2900079G21Rik	0.4	1
2900092C05Rik	NA	1
2900092D14Rik	-0.6	1
2900097C17Rik	1.4	1
3000002C10Rik	NA	1
3010001F23Rik	NA	1
3010026O09Rik	-0.8	1
3010033K07Rik	NA	1
3100003L05Rik	NA	1
3110002H16Rik	0.4	1
3110007F17Rik	-0.7	1
3110009E18Rik	1.3	1
3110015C05Rik	NA	1
3110021A11Rik	NA	1
3110021N24Rik	0.1	1
3110039I08Rik	NA	1
3110039M20Rik	NA	1
3110040N11Rik	-1.2	1
3110043O21Rik	0	1
3110045C21Rik	NA	1
3110047P20Rik	NA	1
3110052M02Rik	-0.5	1
3110056K07Rik	-0.7	1
3110057O12Rik	NA	1
3110062M04Rik	0	1
3110070M22Rik	NA	1
3110079O15Rik	NA	1
3110082I17Rik	0.8	1
3110082J24Rik	NA	1
3110099E03Rik	NA	1
3300002I08Rik	-0.4	1
3425401B19Rik	NA	1
3632451O06Rik	1.3	1
3632454L22Rik	NA	1
3830403N18Rik	NA	1
3830406C13Rik	0.8	1
3830408C21Rik	NA	1
3930402G23Rik	NA	1
4430402I18Rik	NA	1
4632415L05Rik	-0.8	1
4632427E13Rik	-0.9	1
4632428C04Rik	NA	1
4632434I11Rik	0.7	1
4732416N19Rik	NA	1
4732456N10Rik	NA	1
4732471J01Rik	NA	1
4732490B19Rik	NA	1
4732491K20Rik	NA	1
4831440E17Rik	NA	1
4833411C07Rik	NA	1
4833417C18Rik	NA	1
4833418N02Rik	NA	1
4833419F23Rik	NA	1
4833420G17Rik	-1.6	1
4833422C13Rik	-1.2	1
4833424O15Rik	-1.5	1
4833427G06Rik	NA	1
4833428L15Rik	NA	1
4833439L19Rik	-1.4	1
4921504A21Rik	NA	1
4921507L20Rik	NA	1
4921507P07Rik	NA	1
4921509O07Rik	NA	1
4921511C10Rik	NA	1
4921524J17Rik	0.2	1
4921525B02Rik	NA	1
4921530L18Rik	NA	1
4921531C22Rik	NA	1
4921533I20Rik	NA	1
4921536K21Rik	NA	1
4922501C03Rik	0.1	1
4922501L14Rik	NA	1
4922502N22Rik	NA	1
4930402F11Rik	NA	1
4930402H24Rik	-0.1	1
4930404H11Rik	NA	1
4930404I05Rik	NA	1
4930404N11Rik	NA	1
4930405A21Rik	NA	1
4930412C18Rik	NA	1
4930412O13Rik	NA	1
4930413F20Rik	NA	1
4930413G21Rik	NA	1
4930414L22Rik	NA	1
4930414N06Rik	NA	1
4930415O20Rik	NA	1
4930422G04Rik	0	1
4930426D05Rik	NA	1
4930426L09Rik	NA	1
4930427A07Rik	0.8	1
4930428E07Rik	NA	1
4930429B21Rik	NA	1
4930429F24Rik	NA	1
4930430F08Rik	0.9	1
4930430F21Rik	NA	1
4930431P03Rik	NA	1
4930432J09Rik	NA	1
4930432K09Rik	NA	1
4930432K21Rik	NA	1
4930433I11Rik	NA	1
4930441O14Rik	NA	1
4930444F02Rik	NA	1
4930444M15Rik	NA	1
4930444P10Rik	NA	1
4930447A16Rik	NA	1
4930447C04Rik	NA	1
4930449E01Rik	NA	1
4930451C15Rik	NA	1
4930451G09Rik	NA	1
4930452B06Rik	NA	1
4930452G13Rik	NA	1
4930453N24Rik	0	1
4930455C13Rik	NA	1
4930465K10Rik	NA	1
4930467E23Rik	NA	1
4930467K11Rik	NA	1
4930469G21Rik	NA	1
4930471G03Rik	NA	1
4930471I20Rik	NA	1
4930473A02Rik	NA	1
4930478L05Rik	NA	1
4930480K15Rik	NA	1
4930481A15Rik	NA	1
4930483J18Rik	NA	1
4930483K19Rik	NA	1
4930487H11Rik	NA	1
4930488L21Rik	NA	1
4930500J02Rik	NA	1
4930502E09Rik	NA	1
4930503B20Rik	NA	1
4930503E24Rik	NA	1
4930503H13Rik	NA	1
4930503L19Rik	-0.8	1
4930505A04Rik	NA	1
4930506C21Rik	NA	1
4930507D05Rik	NA	1
4930509E16Rik	NA	1
4930509J09Rik	NA	1
4930511A02Rik	NA	1
4930511M06Rik	NA	1
4930512B01Rik	NA	1
4930513N10Rik	NA	1
4930515G01Rik	NA	1
4930517E11Rik	NA	1
4930518P08Rik	NA	1
4930519F09Rik	NA	1
4930520O04Rik	NA	1
4930523C07Rik	NA	1
4930524C18Rik	NA	1
4930524L23Rik	NA	1
4930525G20Rik	NA	1
4930525M21Rik	NA	1
4930526I15Rik	-1.1	1
4930527F14Rik	NA	1
4930528A17Rik	NA	1
4930529C04Rik	NA	1
4930529F24Rik	NA	1
4930529M08Rik	NA	1
4930538K18Rik	NA	1
4930539E08Rik	NA	1
4930539J05Rik	NA	1
4930539N22Rik	NA	1
4930545L23Rik	NA	1
4930546H06Rik	NA	1
4930549G23Rik	NA	1
4930550C14Rik	NA	1
4930550L24Rik	NA	1
4930552P12Rik	NA	1
4930555G01Rik	NA	1
4930556M19Rik	NA	1
4930558J18Rik	NA	1
4930558K02Rik	NA	1
4930562C15Rik	NA	1
4930562F07Rik	NA	1
4930563D23Rik	NA	1
4930563E22Rik	NA	1
4930564C03Rik	NA	1
4930564K09Rik	NA	1
4930565N06Rik	NA	1
4930567H17Rik	NA	1
4930568G15Rik	NA	1
4930570G19Rik	NA	1
4930577N17Rik	NA	1
4930578I06Rik	NA	1
4930578M01Rik	NA	1
4930579G18Rik	NA	1
4930579G24Rik	-1.1	1
4930579K19Rik	NA	1
4930581F22Rik	NA	1
4930590J08Rik	NA	1
4930592A05Rik	NA	1
4930594C11Rik	1.2	1
4930599N23Rik	NA	1
4931402G19Rik	NA	1
4931403G20Rik	NA	1
4931406C07Rik	-0.2	1
4931406H21Rik	NA	1
4931406P16Rik	-0.1	1
4931408D14Rik	NA	1
4931409K22Rik	NA	1
4931414P19Rik	-0.7	1
4931417E11Rik	NA	1
4931419H13Rik	NA	1
4931423N10Rik	NA	1
4931428F04Rik	0.5	1
4931430N09Rik	NA	1
4931431C16Rik	NA	1
4931440F15Rik	NA	1
4931440J10Rik	NA	1
4931440P22Rik	NA	1
4932411E22Rik	NA	1
4932412D23Rik	NA	1
4932413F04Rik	NA	1
4932414N04Rik	NA	1
4932416H05Rik	NA	1
4932416K20Rik	NA	1
4932418E24Rik	NA	1
4932435O22Rik	NA	1
4932438H23Rik	NA	1
4932441J04Rik	NA	1
4932443I19Rik	NA	1
4933400F21Rik	NA	1
4933401B06Rik	NA	1
4933401H06Rik	NA	1
4933402C06Rik	NA	1
4933402J07Rik	NA	1
4933402J15Rik	NA	1
4933403O08Rik	NA	1
4933404G15Rik	NA	1
4933404O12Rik	NA	1
4933405O20Rik	NA	1
4933406C10Rik	NA	1
4933406I18Rik	NA	1
4933407E24Rik	NA	1
4933407K13Rik	NA	1
4933407L21Rik	NA	1
4933408B17Rik	NA	1
4933408J17Rik	NA	1
4933409K07Rik_loc1	NA	1
4933409K07Rik_loc2	NA	1
4933409K07Rik_loc3	NA	1
4933409K07Rik_loc4	NA	1
4933411E08Rik	NA	1
4933411K16Rik	NA	1
4933411K20Rik	0.2	1
4933412E12Rik	NA	1
4933412O06Rik	NA	1
4933413G19Rik	NA	1
4933413J09Rik	NA	1
4933415F23Rik	NA	1
4933417D19Rik	NA	1
4933417G07Rik	NA	1
4933421O10Rik	NA	1
4933424G06Rik	NA	1
4933425L06Rik	NA	1
4933426M11Rik	0.6	1
4933427D06Rik	NA	1
4933427D14Rik	-0.2	1
4933427E11Rik	NA	1
4933427G17Rik	NA	1
4933427I22Rik	NA	1
4933430I17Rik	NA	1
4933430M04Rik	NA	1
4933431E20Rik	-0.6	1
4933431G14Rik	NA	1
4933432I09Rik	NA	1
4933433G15Rik	NA	1
4933433G19Rik	NA	1
4933433H22Rik	NA	1
4933434E20Rik	-0.8	1
4933436C20Rik	NA	1
4933436H12Rik	NA	1
4933438K21Rik	NA	1
4933439C10Rik	-0.6	1
5031410I06Rik	NA	1
5031414D18Rik	NA	1
5031425E22Rik	NA	1
5031425F14Rik	NA	1
5031434C07Rik	NA	1
5031434O11Rik	0.7	1
5031439G07Rik	-1	1
5033406O09Rik	NA	1
5033411D12Rik	NA	1
5330413P13Rik	NA	1
5330417C22Rik	NA	1
5330426P16Rik	NA	1
5430405H02Rik	-1.4	1
5430416N02Rik	-0.6	1
5430416O09Rik	NA	1
5430417L22Rik	-0.2	1
5430419D17Rik	NA	1
5430421F17Rik	NA	1
5430425J12Rik	NA	1
5430427M07Rik	NA	1
5430427O19Rik	NA	1
5430435G22Rik	NA	1
5430437J10Rik	NA	1
5430440P10Rik	NA	1
5530601H04Rik	-0.4	1
5730403I07Rik	NA	1
5730405O15Rik	NA	1
5730408K05Rik	2.1	1
5730409E04Rik	NA	1
5730416F02Rik	NA	1
5730435O14Rik	NA	1
5730455P16Rik	-2	1
5730460C07Rik	NA	1
5730480H06Rik	NA	1
5730488B01Rik	NA	1
5730507C01Rik	NA	1
5730508B09Rik	-0.6	1
5730522E02Rik	NA	1
5730559C18Rik	-0.6	1
5730577I03Rik	NA	1
5830403M04Rik	NA	1
5830415F09Rik	-0.3	1
5830416I19Rik	NA	1
5830417I10Rik	-0.6	1
5830418K08Rik	0.1	1
5830432E09Rik	NA	1
5830444B04Rik	NA	1
5830454E08Rik	NA	1
5830473C10Rik	NA	1
5930403L14Rik	NA	1
5930412G12Rik	NA	1
5930430L01Rik	NA	1
5930438M14Rik	NA	1
6030407O03Rik	NA	1
6030408B16Rik	NA	1
6030419C18Rik	1.7	1
6030440G07Rik	NA	1
6030443J06Rik	NA	1
6030458C11Rik	-0.6	1
6230400D17Rik	NA	1
6330403K07Rik	-0.2	1
6330407A03Rik	NA	1
6330408A02Rik	-0.1	1
6330409D20Rik	NA	1
6330415B21Rik	-1	1
6330416G13Rik	NA	1
6330418K02Rik	-0.5	1
6330419J24Rik	0	1
6330549D23Rik	NA	1
6430411K18Rik	NA	1
6430531B16Rik	NA	1
6430548M08Rik	1.9	1
6430550D23Rik	NA	1
6430562O15Rik	NA	1
6430571L13Rik	NA	1
6430573F11Rik	NA	1
6430706D22Rik	1	1
6530402F18Rik	NA	1
6530411M01Rik	NA	1
6720401G13Rik	-0.8	1
6720468P15Rik	NA	1
6720483E21Rik	NA	1
6720489N17Rik	0.5	1
6820408C15Rik	NA	1
6820431F20Rik	1.9	1
7530420F21Rik	NA	1
8030423F21Rik	NA	1
8030443G20Rik	NA	1
8030462N17Rik	NA	1
8430403D17Rik	NA	1
8430408G22Rik	NA	1
8430419L09Rik	-1.2	1
8430422H06Rik	NA	1
8430423G03Rik	NA	1
8430427H17Rik	-1.4	1
8430429K09Rik	NA	1
8430431K14Rik	NA	1
9030025P20Rik	-0.1	1
9030612E09Rik	NA	1
9030617O03Rik	NA	1
9030624G23Rik	NA	1
9030624J02Rik	-1.8	1
9130008F23Rik	NA	1
9130011E15Rik	NA	1
9130019O22Rik	NA	1
9130019P16Rik	NA	1
9130023H24Rik	NA	1
9130206I24Rik	NA	1
9130209A04Rik	NA	1
9130221H12Rik	NA	1
9130401M01Rik	0.6	1
9230102K24Rik	NA	1
9230105E05Rik	NA	1
9230110C19Rik	NA	1
9230112J17Rik	NA	1
9230114K14Rik	-0.3	1
9230115E21Rik	NA	1
9230116N13Rik	NA	1
9330020H09Rik	0.2	1
9330102E08Rik	NA	1
9330117O12Rik	NA	1
9330133O14Rik	-0.6	1
9330151L19Rik	0.4	1
9330158H04Rik	NA	1
9330159F19Rik	-0.5	1
9330159M07Rik	NA	1
9330162012Rik	NA	1
9330162B11Rik	NA	1
9330175M20Rik	NA	1
9330179D12Rik	NA	1
9330182L06Rik	0.4	1
9330188P03Rik	NA	1
9430008C03Rik	0.1	1
9430014N10Rik	NA	1
9430015G10Rik	-0.1	1
9430016H08Rik	-0.1	1
9430020K01Rik	NA	1
9430021M05Rik	1.3	1
9430023L20Rik	0.2	1
9430037G07Rik	NA	1
9430038I01Rik	-0.1	1
9430041J12Rik	NA	1
9430060I03Rik	NA	1
9430076C15Rik	NA	1
9430083A17Rik	NA	1
9430091E24Rik	NA	1
9530026F06Rik	NA	1
9530026P05Rik	NA	1
9530027J09Rik	NA	1
9530036O11Rik	NA	1
9530048J24Rik	NA	1
9530051G07Rik	NA	1
9530052E02Rik	NA	1
9530053A07Rik	NA	1
9530059O14Rik	0.7	1
9530077C05Rik	-0.3	1
9530080O11Rik	NA	1
9530082P21Rik	NA	1
9530091C08Rik	-0.2	1
9630001P10Rik	NA	1
9630013A20Rik	-1.1	1
9630028B13Rik	NA	1
9630028H03Rik	NA	1
9630033F20Rik	-0.9	1
9830001H06Rik	1.7	1
9830147E19Rik	NA	1
9830166K06Rik	NA	1
9930012K11Rik	NA	1
9930013L23Rik	NA	1
9930014A18Rik	NA	1
9930021J03Rik	-0.4	1
9930104L06Rik	NA	1
9930111J21Rik2_loc1	NA	1
A030009H04Rik	NA	1
A130010J15Rik	NA	1
A130049A11Rik	NA	1
A130077B15Rik	NA	1
A230009B12Rik	NA	1
A230020J21Rik	NA	1
A230046K03Rik	-0.7	1
A230050P20Rik	0.6	1
A230056J06Rik	NA	1
A230056P14Rik	-1.1	1
A230057D06Rik	0.1	1
A230065H16Rik	NA	1
A230070E04Rik	NA	1
A230072C01Rik	-0.9	1
A230072E10Rik	NA	1
A230073K19Rik	NA	1
A230108P19Rik	NA	1
A2m	NA	1
A330009N23Rik	NA	1
A330021E22Rik	NA	1
A330023F24Rik	NA	1
A330032B11Rik	NA	1
A330033J07Rik	NA	1
A330035P11Rik	NA	1
A330040F15Rik	NA	1
A330041J22Rik	NA	1
A330048O09Rik	NA	1
A330049N07Rik	NA	1
A330050B17Rik	NA	1
A330050F15Rik	NA	1
A330069E16Rik	NA	1
A330076H08Rik	-0.1	1
A330093E20Rik	NA	1
A330102I10Rik	0.5	1
A3galt2	NA	1
A430005L14Rik	-1.9	1
A430033K04Rik	0	1
A430035B10Rik	NA	1
A430071A18Rik	NA	1
A430090L17Rik	NA	1
A430093F15Rik	NA	1
A430105I19Rik	NA	1
A430107P09Rik	-0.3	1
A4galt	NA	1
A4gnt	NA	1
A530013C23Rik	NA	1
A530016L24Rik	NA	1
A530054K11Rik	0.2	1
A530058N18Rik	NA	1
A530072M11Rik	NA	1
A630001G21Rik	NA	1
A630033H20Rik	NA	1
A630066F11Rik	NA	1
A630072M18Rik	NA	1
A630075F10Rik	NA	1
A630089N07Rik	NA	1
A630095N17Rik	NA	1
A730008H23Rik	-0.8	1
A730017C20Rik	0.9	1
A730017L22Rik	NA	1
A730020E08Rik	NA	1
A730020M07Rik	NA	1
A730036I17Rik	NA	1
A730043L09Rik	NA	1
A730046J19Rik	NA	1
A730056A06Rik	NA	1
A730085A09Rik	NA	1
A730090N16Rik	NA	1
A730098P11Rik	0.5	1
A830009L08Rik	NA	1
A830010M20Rik	0.9	1
A830018L16Rik	NA	1
A830019L24Rik	NA	1
A830052D11Rik	NA	1
A830080D01Rik	NA	1
A830082K12Rik	-0.9	1
A830082N09Rik	-0.6	1
A930001A20Rik	NA	1
A930001C03Rik	NA	1
A930003A15Rik	NA	1
A930003O13Rik	-0.9	1
A930004D18Rik	NA	1
A930005H10Rik	-0.8	1
A930006K02Rik	NA	1
A930007I19Rik	NA	1
A930009A15Rik	-1.4	1
A930011G23Rik	NA	1
A930011O12Rik	-0.2	1
A930012L18Rik	NA	1
A930013F10Rik	-0.3	1
A930015D03Rik	NA	1
A930016O22Rik	NA	1
A930017M01Rik	NA	1
A930024E05Rik	NA	1
A930041C12Rik	NA	1
AA387883	NA	1
AA388235	NA	1
AA413626	NA	1
AA414768	NA	1
AA415398	NA	1
AA465934	NA	1
AA467197	NA	1
AA474331	NA	1
AA536875	NA	1
AA543186	NA	1
AA543401	NA	1
AA619741	NA	1
AA986860	NA	1
AA987161	-0.9	1
AF067063	NA	1
AF251705	NA	1
AF357355	NA	1
AF357359	NA	1
AF357399	NA	1
AF357425	NA	1
AF357426	NA	1
AF529169	NA	1
AI115009	NA	1
AI118078	NA	1
AI182371	NA	1
AI197445	NA	1
AI314180	-0.5	1
AI314831	NA	1
AI413582	-0.5	1
AI414108	2.2	1
AI427809	NA	1
AI429214	NA	1
AI450353	NA	1
AI462493	-0.3	1
AI464131	NA	1
AI506816	NA	1
AI593442	0.2	1
AI597468	-0.9	1
AI597479	1.4	1
AI606473	NA	1
AI607873	NA	1
AI646519	NA	1
AI661453	NA	1
AI662270	NA	1
AI747448	NA	1
AI836003	NA	1
AI837181	0	1
AI839979	NA	1
AI848285	NA	1
AI854517	-0.6	1
AI854703	NA	1
AI987944	-1.1	1
AK010878	-1.2	1
AK129341	NA	1
AU015228	NA	1
AU015791	NA	1
AU015836	NA	1
AU019823	0.3	1
AU019990	NA	1
AU021063	NA	1
AU021092	NA	1
AU022252	NA	1
AU022751	NA	1
AU022754	NA	1
AU023762	NA	1
AU040320	0.8	1
AU040972	NA	1
AU041133	0.1	1
AV039307	NA	1
AV051173	NA	1
AW011738	NA	1
AW046200	NA	1
AW112010	NA	1
AW146154	NA	1
AW209491	-0.4	1
AW495222	NA	1
AW549542	NA	1
[truncated: 15,500 more rows]
