# Supplementary material for: Transcriptional Convergence of Oligodendrocyte Lineage Progenitors during Development
Source: Dev Cell. 2018 Aug 20;46(4):504–517.e7. doi: 10.1016/j.devcel.2018.07.005 (PMC6104814; doi:10.1016/j.devcel.2018.07.005)
Supplement: Table S4. List of Abbreviations, Related to Figures 1, 2, 3, 4, 5, and 6 [file mmc5.xlsx]

## Sheet: Sheet1
List of abbreviations
OPCs	oligodendrocyte precursor cells
CNS	central nervous system
OL	oligodendrocyte
Pdgfra	platelet-derived growth factor receptor alpha
E12.5	embryonic day 12.5
TFs	transcription factors
GO	Gene ontology
IPA	Ingenuity Pathway Analysis
VLMCs	vascular and leptomeningeal cells
COPs	committed oligodendrocyte precursors
NFOL	Newly Formed OLs
NP	neural progenitors
eVLMCs	embryonic VLMCs
PLCs	pericyte lineage cells
SCN3E	single-cell near-neighbour network embedding
pnVLMCs	post-natal VLMCs
WGCNA	weighted correlation network analysis
ncRNAs	Non-coding RNAs
txE12.5	tamoxifen treatment at E12.5
txP3	tamoxifen treatment at P3
TTX	Tetrodotoxin
